# Supplementary material for: Genetic Diversity Among Mycobacterium avium Subspecies Revealed by Analysis of Complete Genome Sequences
Source: Front Microbiol. 2020 Aug 7;11:1701. doi: 10.3389/fmicb.2020.01701 (PMC7426613; doi:10.3389/fmicb.2020.01701)
Supplement: TABLE S2 — RefSeq annotated genes not present in the initial Map K-10 annotation. Shown are the cds and gene numbers as well as the RefSeq locus tag, protein ID and expression product. [file Table_2.XLSX]

## Sheet: Sheet1
Supplemental table S2. RefSeq annotated genes not present in the intial Map K-10 annotation
cds	gene	locus_tag	protein_id	product	Core gene?
cds26	gene29	MAP_RS00150	WP_016705393.1	hypothetical protein	Yes
cds28	gene31	MAP_RS22355	WP_003875724.1	hypothetical protein	Yes
cds76	gene79	MAP_RS22375	WP_073578956.1	ferric uptake regulation protein	Yes
cds96	gene99	MAP_RS00485	WP_019306709.1	hypothetical protein	Yes
cds101	gene104	MAP_RS00505	WP_003874699.1	hypothetical protein	No
cds104	gene107	MAP_RS00520	WP_003874696.1	hypothetical protein	Yes
cds106	gene109	MAP_RS00525	WP_003876847.1	hypothetical protein	Yes
cds108	gene111	MAP_RS22395	WP_080505395.1	hypothetical protein	No
cds110	gene113	MAP_RS00540	WP_003876878.1	XRE family transcriptional regulator	Yes
cds185	gene188	MAP_RS00915	WP_015632711.1	copper resistance protein CopC	No
cds197	gene200	MAP_RS00975	WP_003872302.1	hypothetical protein	Yes
cds214	gene217	MAP_RS22410	WP_080505397.1	hypothetical protein	No
cds236	gene239	MAP_RS01165	WP_003872589.1	hypothetical protein	Yes
cds287	gene294	MAP_RS22420	WP_016705815.1	hypothetical protein	Yes
cds288	gene295	MAP_RS22425	WP_023877748.1	hypothetical protein	Yes
cds291	gene298	MAP_RS01445	WP_003876991.1	hypothetical protein	Yes
cds314	gene321	MAP_RS01555	WP_003873355.1	hypothetical protein	No
cds359	gene368	MAP_RS01775	WP_003874410.1	hypothetical protein	Yes
cds385	gene395	MAP_RS22455	WP_003873325.1	CDGSH iron-sulfur domain-containing protein	Yes
cds408	gene419	MAP_RS23145	WP_003873302.1	DUF4177 domain-containing protein	No
cds435	gene446	MAP_RS02145	WP_080871028.1	helicase	Yes
cds463	gene475	MAP_RS02295	WP_016706089.1	hypothetical protein	No
cds554	gene566	MAP_RS02750	WP_003875696.1	3-ketosteroid-9-alpha-hydroxylase subunit A	Yes
cds569	gene581	MAP_RS22315	WP_019305743.1	hypothetical protein	No
cds589	gene601	MAP_RS23150	WP_003875733.1	hypothetical protein	No
cds603	gene615	MAP_RS02985	WP_003877174.1	DUF732 domain-containing protein	Yes
cds606	gene619	MAP_RS03005	WP_003875751.1	hypothetical protein	No
cds638	gene651	MAP_RS03165	WP_003877194.1	MBL fold hydrolase	Yes
cds659	gene672	MAP_RS23155	WP_003875804.1	hypothetical protein	No
cds673	gene686	MAP_RS22470	WP_073578938.1	hypothetical protein	Yes
cds687	gene704	MAP_RS22480	WP_003873072.1	hypothetical protein	Yes
cds723	gene740	MAP_RS03595	WP_003873034.1	ferredoxin	Yes
cds748	gene765	MAP_RS03720	WP_003873009.1	ferredoxin	Yes
cds755	gene772	MAP_RS22490	WP_003873002.1	hypothetical protein	Yes
cds759	gene776	MAP_RS03770	WP_003877260.1	ferredoxin	Yes
cds774	gene791	MAP_RS03845	WP_016705575.1	hypothetical protein	Yes
cds796	gene813	MAP_RS03955	WP_003877313.1	hypothetical protein	Yes
cds871	gene888	MAP_RS22495	WP_016705560.1	hypothetical protein	Yes
cds872	gene889	MAP_RS04330	WP_016705559.1	hypothetical protein	Yes
cds875	gene892	MAP_RS04345	WP_016705558.1	hypothetical protein	Yes
cds876	gene893	MAP_RS04350	WP_003877462.1	hypothetical protein	Yes
cds879	gene896	MAP_RS04355	WP_003877465.1	hypothetical protein	Yes
cds881	gene898	MAP_RS04360	WP_003872871.1	hypothetical protein	Yes
cds882	gene899	MAP_RS04365	WP_003872870.1	hypothetical protein	Yes
cds883	gene900	MAP_RS04370	WP_016705556.1	hypothetical protein	Yes
cds890	gene907	MAP_RS22540	WP_064469008.1	DNA-binding protein	Yes
cds891	gene908	MAP_RS22545	WP_015632689.1	phage integrase	No
cds954	gene973	MAP_RS04705	WP_003877504.1	hypothetical protein	Yes
cds966	gene985	MAP_RS04765	WP_003872785.1	alpha-ketoglutarate-dependent dioxygenase AlkB	Yes
cds997	gene1016	MAP_RS04920	WP_003872753.1	PAS domain-containing protein	Yes
cds1027	gene1047	MAP_RS05070	WP_003872722.1	hypothetical protein	Yes
cds1028	gene1048	MAP_RS05075	WP_003877549.1	hypothetical protein	Yes
cds1031	gene1051	MAP_RS05090	WP_003874405.1	hypothetical protein	No
cds1032	gene1052	MAP_RS05095	WP_003874404.1	WXG100 family type VII secretion target	No
cds1033	gene1053	MAP_RS05100	WP_003877554.1	PPE family protein	Yes
cds1064	gene1085	MAP_RS05265	WP_003872689.1	DUF4247 domain-containing protein	Yes
cds1086	gene1107	MAP_RS05370	WP_003877583.1	hypothetical protein	Yes
cds1097	gene1118	MAP_RS22580	WP_073578929.1	hypothetical protein	Yes
cds1099	gene1120	MAP_RS05430	WP_003877592.1	hypothetical protein	Yes
cds1100	gene1121	MAP_RS05435	WP_003872658.1	hypothetical protein	Yes
cds1135	gene1156	MAP_RS05610	WP_003872623.1	hypothetical protein	Yes
cds1229	gene1250	MAP_RS06075	WP_003877662.1	hypothetical protein	Yes
cds1258	gene1279	MAP_RS22595	WP_080505400.1	hypothetical protein	No
cds1278	gene1299	MAP_RS06300	WP_003877688.1	MbtH family protein	Yes
cds1302	gene1323	MAP_RS22610	WP_003877708.1	hypothetical protein	No
cds1311	gene1332	MAP_RS06460	WP_003876184.1	hypothetical protein	Yes
cds1321	gene1342	MAP_RS06510	WP_003876194.1	hypothetical protein	Yes
cds1372	gene1394	MAP_RS06770	WP_015632671.1	hypothetical protein	Yes
cds1390	gene1412	MAP_RS06855	WP_003876263.1	hypothetical protein	Yes
cds1476	gene1499	MAP_RS07290	WP_015632663.1	hypothetical protein	Yes
cds1498	gene1521	MAP_RS07395	WP_003876401.1	CsbD family protein	Yes
cds1507	gene1530	MAP_RS07440	WP_003876412.1	acyl dehydratase	Yes
cds1532	gene1555	MAP_RS07570	WP_003877874.1	dihydrolipoamide acetyltransferase	No
cds1551	gene1574	MAP_RS07665	WP_003876472.1	hypothetical protein	Yes
cds1555	gene1578	MAP_RS07685	WP_003874405.1	hypothetical protein	No
cds1568	gene1591	MAP_RS07750	WP_003876487.1	DUF732 domain-containing protein	Yes
cds1681	gene1704	MAP_RS08305	WP_003876614.1	hypothetical protein	Yes
cds1707	gene1730	MAP_RS08430	WP_003876639.1	hypothetical protein	Yes
cds1711	gene1734	MAP_RS22655	WP_080505401.1	hypothetical protein	Yes
cds1728	gene1751	MAP_RS08530	WP_003876660.1	hypothetical protein	Yes
cds1737	gene1760	MAP_RS22335	WP_003876669.1	hypothetical protein	Yes
cds1739	gene1762	MAP_RS08580	WP_003876673.1	class I SAM-dependent methyltransferase	Yes
cds1754	gene1777	MAP_RS08655	WP_015632646.1	DUF899 domain-containing protein	Yes
cds1755	gene1778	MAP_RS08660	WP_003876689.1	hypothetical protein	No
cds1774	gene1797	MAP_RS08755	WP_003876708.1	hypothetical protein	Yes
cds1784	gene1807	MAP_RS08800	WP_015632645.1	hypothetical protein	No
cds1892	gene1915	MAP_RS09345	WP_003872166.1	inference=COORDINATES: similar to AA sequence:RefSeq:NP_216631.1	Yes
cds1932	gene1955	MAP_RS09545	WP_003872207.1	hypothetical protein	Yes
cds1939	gene1963	MAP_RS09585	WP_003872215.1	crotonobetainyl-CoA--carnitine CoA-transferase	Yes
cds1948	gene1972	MAP_RS23160	WP_085978447.1	hypothetical protein	No
cds2009	gene2033	MAP_RS09930	WP_003878156.1	hypothetical protein	Yes
cds2028	gene2052	MAP_RS10025	WP_003872343.1	hypothetical protein	Yes
cds2034	gene2059	MAP_RS10055	WP_003878179.1	ferredoxin	Yes
cds2061	gene2087	MAP_RS10195	WP_003872378.1	DUF3145 domain-containing protein	Yes
cds2130	gene2156	MAP_RS22695	WP_073578993.1	chitin-binding protein	Yes
cds2139	gene2165	MAP_RS22705	WP_003878249.1	hypothetical protein	No
cds2143	gene2169	MAP_RS10585	WP_019684433.1	DUF3018 domain-containing protein	Yes
cds2145	gene2172	MAP_RS10600	WP_003878254.1	DUF732 domain-containing protein	Yes
cds2209	gene2237	MAP_RS10925	WP_019306419.1	hypothetical protein	Yes
cds2210	gene2238	MAP_RS10930	WP_003872527.1	hypothetical protein	Yes
cds2214	gene2242	MAP_RS10945	WP_019305592.1	hypothetical protein	Yes
cds2218	gene2246	MAP_RS10970	WP_003876010.1	hypothetical protein	Yes
cds2219	gene2247	MAP_RS10975	WP_003876009.1	hypothetical protein	Yes
cds2220	gene2248	MAP_RS10980	WP_003878334.1	hypothetical protein	Yes
cds2256	gene2284	MAP_RS11165	WP_019305659.1	hypothetical protein	Yes
cds2257	gene2285	MAP_RS11170	WP_019305658.1	hypothetical protein	Yes
cds2354	gene2384	MAP_RS11675	WP_019305708.1	pyridine nucleotide-disulfide oxidoreductase	Yes
cds2362	gene2392	MAP_RS11715	WP_085978604.1	HAD-IB family hydrolase	Yes
cds2420	gene2453	MAP_RS22730	WP_016705599.1	hypothetical protein	Yes
cds2503	gene2537	MAP_RS12440	WP_033713667.1	hypothetical protein	No
cds2536	gene2574	MAP_RS22760	WP_019305741.1	hypothetical protein	Yes
cds2540	gene2578	MAP_RS12630	WP_011724144.1	DUF732 domain-containing protein	Yes
cds2546	gene2584	MAP_RS12660	WP_003877280.1	VOC family protein	Yes
cds2590	gene2628	MAP_RS12880	WP_003875555.1	ferredoxin	Yes
cds2615	gene2653	MAP_RS13005	WP_019305674.1	DUF4190 domain-containing protein	Yes
cds2633	gene2671	MAP_RS13095	WP_015632609.1	DUF3117 domain-containing protein	Yes
cds2669	gene2707	MAP_RS13275	WP_003875473.1	antitoxin VapB	Yes
cds2739	gene2777	MAP_RS13615	WP_016706054.1	hypothetical protein	Yes
cds2744	gene2782	MAP_RS22785	WP_003875395.1	hypothetical protein	Yes
cds2749	gene2787	MAP_RS22790	WP_003875390.1	antitoxin VapB	Yes
cds2797	gene2835	MAP_RS13895	WP_003875340.1	hypothetical protein	Yes
cds2806	gene2844	MAP_RS13940	WP_003875331.1	hypothetical protein	Yes
cds2831	gene2873	MAP_RS22800	WP_073578985.1	hypothetical protein	Yes
cds2832	gene2874	MAP_RS14090	WP_003875305.1	hypothetical protein	Yes
cds2833	gene2875	MAP_RS14095	WP_003878579.1	hypothetical protein	Yes
cds2835	gene2877	MAP_RS14105	WP_003878581.1	hypothetical protein	Yes
cds2836	gene2878	MAP_RS14110	WP_003878582.1	hypothetical protein	Yes
cds2839	gene2881	MAP_RS14125	WP_003875300.1	hypothetical protein	Yes
cds2840	gene2882	MAP_RS22805	WP_073578986.1	hypothetical protein	Yes
cds2843	gene2885	MAP_RS14135	WP_016706028.1	helix-turn-helix domain-containing protein	Yes
cds2846	gene2888	MAP_RS22815	WP_003878587.1	hypothetical protein	Yes
cds2847	gene2889	MAP_RS22820	WP_020424469.1	hypothetical protein	Yes
cds2855	gene2897	MAP_RS14190	WP_003875287.1	hypothetical protein	Yes
cds2857	gene2899	MAP_RS14200	WP_003875286.1	DUF732 domain-containing protein	Yes
cds2865	gene2907	MAP_RS14240	WP_003875278.1	cytochrome c oxidase assembly protein	Yes
cds2904	gene2946	MAP_RS14435	WP_003878617.1	hypothetical protein	Yes
cds2909	gene2951	MAP_RS14460	WP_003878619.1	metal-dependent transcriptional regulator	Yes
cds2915	gene2957	MAP_RS14490	WP_003875227.1	PhzF family phenazine biosynthesis protein	Yes
cds2934	gene2976	MAP_RS14585	WP_003875207.1	hypothetical protein	Yes
cds2937	gene2979	MAP_RS14600	WP_003878634.1	hypothetical protein	Yes
cds2957	gene2999	MAP_RS14700	WP_003875184.1	hypothetical protein	Yes
cds2988	gene3030	MAP_RS14855	WP_003875151.1	DUF2277 domain-containing protein	Yes
cds2990	gene3032	MAP_RS14865	WP_003875148.1	hypothetical protein	Yes
cds3007	gene3049	MAP_RS22840	WP_080505403.1	hypothetical protein	No
cds3028	gene3070	MAP_RS22845	WP_016705993.1	DUF2631 domain-containing protein	Yes
cds3035	gene3077	MAP_RS15080	WP_003875104.1	CsbD family protein	Yes
cds3051	gene3093	MAP_RS15155	WP_003875087.1	DUF4190 domain-containing protein	Yes
cds3053	gene3095	MAP_RS15165	WP_073578808.1	YraN family protein	No
cds3054	gene3096	MAP_RS15170	WP_016705985.1	hypothetical protein	Yes
cds3099	gene3141	MAP_RS22860	WP_003878734.1	hypothetical protein	Yes
cds3104	gene3146	MAP_RS15410	WP_009978209.1	hypothetical protein	Yes
cds3105	gene3147	MAP_RS15415	WP_003875033.1	inference=COORDINATES: similar to AA sequence:RefSeq:YP_009030042.1	Yes
cds3108	gene3150	MAP_RS15430	WP_003875030.1	nuclear transport factor 2 family protein	Yes
cds3134	gene3178	MAP_RS15570	WP_003878746.1	low molecular weight protein antigen 6	Yes
cds3173	gene3217	MAP_RS15765	WP_003878770.1	hypothetical protein	Yes
cds3178	gene3222	MAP_RS15790	WP_003874957.1	peptide permease	Yes
cds3182	gene3226	MAP_RS15810	WP_003874953.1	hypothetical protein	Yes
cds3223	gene3267	MAP_RS16010	WP_003874911.1	hypothetical protein	Yes
cds3229	gene3273	MAP_RS16040	WP_003874905.1	hypothetical protein	Yes
cds3237	gene3281	MAP_RS16080	WP_085978471.1	hypothetical protein	Yes
cds3243	gene3287	MAP_RS16110	WP_003874890.1	hypothetical protein	Yes
cds3246	gene3290	MAP_RS16125	WP_003878805.1	hypothetical protein	Yes
cds3247	gene3291	MAP_RS16130	WP_003874885.1	hypothetical protein	Yes
cds3249	gene3293	MAP_RS16140	WP_003874883.1	hypothetical protein	Yes
cds3260	gene3305	MAP_RS16200	WP_003874870.1	DUF4267 domain-containing protein	Yes
cds3302	gene3348	MAP_RS16410	WP_003874826.1	hypothetical protein	Yes
cds3322	gene3368	MAP_RS22875	WP_003874806.1	hypothetical protein	No
cds3323	gene3369	MAP_RS16510	WP_003874805.1	hypothetical protein	No
cds3345	gene3391	MAP_RS16620	WP_003874783.1	Rho termination factor	Yes
cds3350	gene3396	MAP_RS16645	WP_003874777.1	DUF3349 domain-containing protein	Yes
cds3351	gene3397	MAP_RS16650	WP_003874776.1	CsbD family protein	No
cds3363	gene3409	MAP_RS16720	WP_003874689.1	glycosyltransferase family 9 protein	No
cds3435	gene3482	MAP_RS23180	WP_085976515.1	hypothetical protein	No
cds3445	gene3492	MAP_RS17125	WP_003874593.1	hypothetical protein	Yes
cds3453	gene3500	MAP_RS17165	WP_019305778.1	hypothetical protein	No
cds3479	gene3526	MAP_RS17295	WP_003874562.1	rubredoxin	Yes
cds3480	gene3527	MAP_RS17300	WP_003874561.1	rubredoxin	Yes
cds3536	gene3583	MAP_RS22910	WP_011725978.1	hypothetical protein	Yes
cds3539	gene3586	MAP_RS17585	WP_003874501.1	hypothetical protein	Yes
cds3540	gene3587	MAP_RS17590	WP_015632573.1	hypothetical protein	Yes
cds3556	gene3603	MAP_RS17670	WP_016705884.1	XRE family transcriptional regulator	Yes
cds3567	gene3614	MAP_RS17725	WP_003874473.1	hypothetical protein	Yes
cds3571	gene3618	MAP_RS22920	WP_019698614.1	hypothetical protein	Yes
cds3614	gene3661	MAP_RS17955	WP_019305814.1	hypothetical protein	No
cds3621	gene3668	MAP_RS22930	WP_015632570.1	hypothetical protein	Yes
cds3637	gene3684	MAP_RS22940	WP_073579006.1	hypothetical protein	Yes
cds3658	gene3705	MAP_RS18155	WP_003874237.1	MarR family transcriptional regulator	Yes
cds3699	gene3746	MAP_RS23185	WP_003874194.1	hypothetical protein	No
cds3797	gene3844	MAP_RS18840	WP_003879126.1	acetolactate synthase	No
cds3810	gene3857	MAP_RS22965	WP_003874046.1	DUF2613 domain-containing protein	Yes
cds3821	gene3868	MAP_RS23190	WP_003874035.1	hypothetical protein	No
cds3840	gene3887	MAP_RS19050	WP_015632555.1	hypothetical protein	Yes
cds3841	gene3888	MAP_RS22970	WP_080505404.1	hypothetical protein	Yes
cds3882	gene3929	MAP_RS19240	WP_003876850.1	hypothetical protein	Yes
cds3894	gene3941	MAP_RS19300	WP_003873958.1	TIGR03943 family protein	Yes
cds3898	gene3945	MAP_RS23000	WP_003879171.1	inference=COORDINATES: similar to AA sequence:RefSeq:NP_216574.1	Yes
cds3901	gene3948	MAP_RS19330	WP_003879173.1	ANTAR domain-containing protein	Yes
cds3907	gene3954	MAP_RS23010	WP_080505406.1	hypothetical protein	No
cds3933	gene3980	MAP_RS19490	WP_003879203.1	hypothetical protein	Yes
cds3938	gene3985	MAP_RS19515	WP_003873914.1	hypothetical protein	Yes
cds3950	gene3997	MAP_RS23200	WP_003873901.1	hypothetical protein	No
cds3951	gene3998	MAP_RS23020	WP_015632720.1	hypothetical protein	No
cds3952	gene3999	MAP_RS19570	WP_003873898.1	hypothetical protein	Yes
cds3983	gene4031	MAP_RS19730	WP_003873866.1	hypothetical protein	Yes
cds3986	gene4034	MAP_RS19745	WP_003873863.1	SCP-2 sterol transfer family protein	Yes
cds4013	gene4061	MAP_RS23025	WP_003879259.1	hypothetical protein	Yes
cds4054	gene4102	MAP_RS20080	WP_003873795.1	hypothetical protein	Yes
cds4108	gene4156	MAP_RS23030	WP_073578966.1	hypothetical protein	Yes
cds4135	gene4183	MAP_RS23040	WP_003402602.1	AURKAIP1/COX24 domain-containing protein	Yes
cds4142	gene4190	MAP_RS23050	WP_015632734.1	hypothetical protein	Yes
cds4143	gene4191	MAP_RS20500	WP_016705716.1	hypothetical protein	Yes
cds4153	gene4201	MAP_RS20550	WP_003873689.1	hypothetical protein	Yes
cds4174	gene4222	MAP_RS23205	WP_003873658.1	hypothetical protein	No
cds4192	gene4240	MAP_RS20735	WP_003879345.1	nitroreductase family deazaflavin-dependent oxidoreductase	Yes
cds4202	gene4250	MAP_RS23065	WP_003879352.1	hypothetical protein	Yes
cds4208	gene4256	MAP_RS20810	WP_003873623.1	XRE family transcriptional regulator	Yes
cds4213	gene4262	MAP_RS23070	WP_019305912.1	hypothetical protein	Yes
cds4304	gene4356	MAP_RS21310	WP_003873527.1	inference=COORDINATES: similar to AA sequence:RefSeq:WP_007773607.1	Yes
cds4345	gene4397	MAP_RS23090	WP_019684169.1	hypothetical protein	Yes
cds4375	gene4427	MAP_RS21655	WP_003873456.1	hypothetical protein	No
cds4453	gene4505	MAP_RS22035	WP_015632745.1	hypothetical protein	Yes
cds4481	gene4533	MAP_RS22180	WP_040963268.1	hypothetical protein	Yes
cds4482	gene4534	MAP_RS22185	WP_019305745.1	hypothetical protein	Yes
cds4489	gene4541	MAP_RS22210	WP_003878295.1	hypothetical protein	Yes
cds4490	gene4542	MAP_RS22215	WP_016705858.1	hypothetical protein	Yes
cds4491	gene4543	MAP_RS22220	WP_003878296.1	hypothetical protein	Yes
cds4492	gene4544	MAP_RS22225	WP_016705859.1	hypothetical protein	Yes
cds16	gene18	MAP_RS00095	NA	inference=COORDINATES: similar to AA sequence:RefSeq:WP_003872102.1
cds29	gene32	MAP_RS22360	NA	inference=COORDINATES: similar to AA sequence:RefSeq:WP_009952753.1
cds98	gene101	MAP_RS22380	NA	inference=COORDINATES: similar to AA sequence:RefSeq:WP_020101213.1
cds102	gene105	MAP_RS00510	NA	inference=COORDINATES: similar to AA sequence:RefSeq:WP_007172390.1
cds128	gene131	MAP_RS00630	NA	inference=COORDINATES: similar to AA sequence:RefSeq:WP_014710782.1
cds213	gene216	MAP_RS23130	NA	gbkey=CDS
cds259	gene265	MAP_RS22415	NA	inference=COORDINATES: similar to AA sequence:RefSeq:WP_009974505.1
cds276	gene282	MAP_RS01375	NA	inference=COORDINATES: similar to AA sequence:RefSeq:WP_003873747.1
cds305	gene312	MAP_RS22430	NA	gbkey=CDS
cds321	gene328	MAP_RS22435	NA	inference=COORDINATES: similar to AA sequence:RefSeq:WP_003907109.1
cds322	gene329	MAP_RS23140	NA	inference=COORDINATES: similar to AA sequence:RefSeq:WP_003905141.1
cds363	gene372	MAP_RS22450	NA	inference=COORDINATES: similar to AA sequence:RefSeq:WP_011562252.1
cds427	gene438	MAP_RS22465	NA	gbkey=CDS
cds498	gene510	MAP_RS02470	NA	inference=COORDINATES: similar to AA sequence:RefSeq:WP_011723649.1
cds678	gene691	MAP_RS22475	NA	inference=COORDINATES: similar to AA sequence:RefSeq:WP_015632696.1
cds785	gene802	MAP_RS03900	NA	inference=COORDINATES: similar to AA sequence:RefSeq:WP_009975069.1
cds830	gene847	MAP_RS04125	NA	inference=COORDINATES: similar to AA sequence:RefSeq:WP_014379231.1
cds887	gene904	MAP_RS22530	NA	inference=COORDINATES: similar to AA sequence:RefSeq:WP_003904445.1
cds943	gene961	MAP_RS22560	NA	inference=COORDINATES: similar to AA sequence:RefSeq:WP_014379290.1
cds1003	gene1022	MAP_RS22565	NA	inference=COORDINATES: similar to AA sequence:RefSeq:WP_014379328.1
cds1034	gene1054	MAP_RS22570	NA	inference=COORDINATES: similar to AA sequence:RefSeq:WP_014383968.1
cds1084	gene1105	MAP_RS22575	NA	gbkey=CDS
cds1098	gene1119	MAP_RS05425	NA	inference=COORDINATES: similar to AA sequence:RefSeq:WP_003877590.1
cds1110	gene1131	MAP_RS05485	NA	inference=COORDINATES: similar to AA sequence:RefSeq:WP_008258260.1
cds1122	gene1143	MAP_RS05545	NA	inference=COORDINATES: similar to AA sequence:RefSeq:WP_009977703.1
cds1243	gene1264	MAP_RS06145	NA	inference=COORDINATES: similar to AA sequence:RefSeq:WP_009977547.1
cds1379	gene1401	MAP_RS22615	NA	inference=COORDINATES: similar to AA sequence:RefSeq:WP_014385106.1
cds1387	gene1409	MAP_RS06840	NA	inference=COORDINATES: similar to AA sequence:RefSeq:WP_007776087.1
cds1416	gene1438	MAP_RS06985	NA	inference=COORDINATES: similar to AA sequence:RefSeq:WP_008257606.1
cds1490	gene1513	MAP_RS07360	NA	gene=bphC
cds1497	gene1520	MAP_RS22620	NA	inference=COORDINATES: similar to AA sequence:RefSeq:WP_014942022.1
cds1580	gene1603	MAP_RS07810	NA	inference=COORDINATES: similar to AA sequence:RefSeq:NP_216336.1
cds1598	gene1621	MAP_RS07900	NA	inference=COORDINATES: similar to AA sequence:RefSeq:WP_005142959.1
cds1677	gene1700	MAP_RS22635	NA	gbkey=CDS
cds1692	gene1715	MAP_RS22650	NA	inference=COORDINATES: similar to AA sequence:RefSeq:WP_014380146.1
cds1738	gene1761	MAP_RS08575	NA	gene=zwf
cds1775	gene1798	MAP_RS22660	NA	inference=COORDINATES: similar to AA sequence:RefSeq:WP_019510387.1
cds1915	gene1938	MAP_RS09460	NA	inference=COORDINATES: similar to AA sequence:RefSeq:WP_003872190.1
cds2060	gene2086	MAP_RS10190	NA	inference=COORDINATES: similar to AA sequence:RefSeq:WP_003872377.1
cds2133	gene2159	MAP_RS23165	NA	inference=COORDINATES: similar to AA sequence:RefSeq:WP_007509712.1
cds2177	gene2204	MAP_RS10760	NA	inference=COORDINATES: similar to AA sequence:RefSeq:WP_014384393.1
cds2269	gene2297	MAP_RS22715	NA	inference=COORDINATES: similar to AA sequence:RefSeq:WP_008255307.1
cds2288	gene2316	MAP_RS11325	NA	inference=COORDINATES: similar to AA sequence:RefSeq:WP_008255262.1
cds2356	gene2386	MAP_RS11685	NA	inference=COORDINATES: similar to AA sequence:RefSeq:WP_007774118.1
cds2417	gene2450	MAP_RS12000	NA	inference=COORDINATES: similar to AA sequence:RefSeq:WP_003873128.1
cds2481	gene2514	MAP_RS22745	NA	inference=COORDINATES: similar to AA sequence:RefSeq:WP_014385350.1
cds2575	gene2613	MAP_RS22770	NA	gbkey=CDS
cds2671	gene2709	MAP_RS13285	NA	inference=COORDINATES: similar to AA sequence:RefSeq:WP_009952340.1
cds2856	gene2898	MAP_RS14195	NA	inference=COORDINATES: similar to AA sequence:RefSeq:WP_008258471.1
cds2903	gene2945	MAP_RS22830	NA	inference=COORDINATES: similar to AA sequence:RefSeq:WP_009977956.1
cds2979	gene3021	MAP_RS14810	NA	inference=COORDINATES: similar to AA sequence:RefSeq:NP_217304.1
cds3045	gene3087	MAP_RS22850	NA	inference=COORDINATES: similar to AA sequence:RefSeq:WP_014380687.1
cds3055	gene3097	MAP_RS22855	NA	inference=COORDINATES: similar to AA sequence:RefSeq:WP_003875083.1
cds3154	gene3198	MAP_RS15670	NA	inference=COORDINATES: similar to AA sequence:RefSeq:WP_003874981.1
cds3245	gene3289	MAP_RS16120	NA	inference=COORDINATES: similar to AA sequence:RefSeq:WP_009978378.1
cds3267	gene3312	MAP_RS16235	NA	inference=COORDINATES: similar to AA sequence:RefSeq:WP_009978406.1
cds3329	gene3375	MAP_RS23175	NA	gbkey=CDS
cds3375	gene3421	MAP_RS22890	NA	gbkey=CDS
cds3410	gene3457	MAP_RS16955	NA	gbkey=CDS
cds3411	gene3458	MAP_RS16960	NA	inference=COORDINATES: similar to AA sequence:RefSeq:WP_008259653.1
cds3640	gene3687	MAP_RS22945	NA	inference=COORDINATES: similar to AA sequence:RefSeq:WP_015293208.1
cds3693	gene3740	MAP_RS22950	NA	inference=COORDINATES: similar to AA sequence:RefSeq:WP_009956639.1
cds3770	gene3817	MAP_RS18710	NA	inference=COORDINATES: similar to AA sequence:RefSeq:WP_011726356.1
cds3773	gene3820	MAP_RS22960	NA	inference=COORDINATES: similar to AA sequence:RefSeq:WP_014712517.1
cds3851	gene3898	MAP_RS23195	NA	gbkey=CDS
cds3881	gene3928	MAP_RS22995	NA	inference=COORDINATES: similar to AA sequence:RefSeq:WP_076611217.1
cds3944	gene3991	MAP_RS19545	NA	inference=COORDINATES: similar to AA sequence:RefSeq:WP_009953991.1
cds4119	gene4167	MAP_RS23035	NA	inference=COORDINATES: similar to AA sequence:RefSeq:WP_014381230.1
cds4141	gene4189	MAP_RS23045	NA	inference=COORDINATES: similar to AA sequence:RefSeq:WP_014381224.1
cds4160	gene4208	MAP_RS23060	NA	inference=COORDINATES: similar to AA sequence:RefSeq:WP_007768192.1
cds4161	gene4209	MAP_RS20585	NA	inference=COORDINATES: similar to AA sequence:RefSeq:WP_014385860.1
cds4179	gene4227	MAP_RS20670	NA	inference=COORDINATES: similar to AA sequence:RefSeq:NP_854211.1
cds4220	gene4269	MAP_RS20870	NA	inference=COORDINATES: similar to AA sequence:RefSeq:WP_003873613.1
cds4230	gene4279	MAP_RS23075	NA	inference=COORDINATES: similar to AA sequence:RefSeq:WP_009979180.1
cds4231	gene4280	MAP_RS23080	NA	inference=COORDINATES: similar to AA sequence:RefSeq:WP_011560943.1
cds4244	gene4293	MAP_RS20995	NA	gene=recB
cds4253	gene4302	MAP_RS21040	NA	inference=COORDINATES: similar to AA sequence:RefSeq:NP_215146.1
cds4296	gene4348	MAP_RS21270	NA	inference=COORDINATES: similar to AA sequence:RefSeq:WP_014942920.1
cds4309	gene4361	MAP_RS21335	NA	gene=mftF
cds4312	gene4364	MAP_RS23085	NA	inference=COORDINATES: similar to AA sequence:RefSeq:WP_010924285.1
