# Supplementary material for: Genetic Diversity Among Mycobacterium avium Subspecies Revealed by Analysis of Complete Genome Sequences
Source: Front Microbiol. 2020 Aug 7;11:1701. doi: 10.3389/fmicb.2020.01701 (PMC7426613; doi:10.3389/fmicb.2020.01701)
Supplement: TABLE S4 — Complete and partial copies of IS1245 among non-Map genomes. The criteria to be listed as a functional copy of IS1245 is that the product accession must be WP_011725525.1 and the size of the element must be 1,233 bp. Any other size was considered a partial copy and a pseudogene. Each IS1245 copy is listed along with strain designation and locus tag. [file Table_4.xlsx]

## Sheet: Sheet1
Supplemental table S4. Complete and partial copies of IS1245 among non-Map genomes.
Strain	Locus tag	size	Pseudo	product accession	Number of copies	Functional copies
RCAD0278	BBJ32_RS12055	1011	yes	pseudo	1	0
HP17	BEP52_RS11735	1233		WP_011725525.1	1	1
HP17	BEP52_RS13785	1233		WP_011725525.1	2	2
HP17	BEP52_RS14705	1233		WP_011725525.1	3	3
OCU873s_P7_4s	BJP74_RS01345	1233		WP_011725525.1	1	1
OCU873s_P7_4s	BJP74_RS08035	1233		WP_011725525.1	2	2
OCU873s_P7_4s	BJP74_RS08600	1233		WP_011725525.1	3	3
OCU873s_P7_4s	BJP74_RS08940	1233		WP_011725525.1	4	4
OCU873s_P7_4s	BJP74_RS10035	1233		WP_011725525.1	5	5
OCU873s_P7_4s	BJP74_RS10535	1233		WP_011725525.1	6	6
OCU873s_P7_4s	BJP74_RS14025	1233		WP_011725525.1	7	7
OCU901s_S2_2s	BJP78_RS09055	1233		WP_011725525.1	1	1
TH135	MAH_RS01790	1233		WP_011725525.1	1	1
101174	FCV17_RS08695	1233		WP_011725525.1	1	1
101174	FCV17_RS20110	1234	pseudo		2
HJW					0	0
OCU464					0	0
MAC109	DFS55_RS05855	1233		WP_011725525.1	1	1
MAC109	DFS55_RS07605	1233		WP_011725525.1	2	2
MAC109	DFS55_RS07630	1233		WP_011725525.1	3	3
MAC109	DFS55_RS11550	1233		WP_011725525.1	4	4
MAC109	DFS55_RS11615	1233		WP_011725525.1	5	5
MAC109	DFS55_RS11690	1233		WP_011725525.1	6	6
MAC109	DFS55_RS11880	1233		WP_011725525.1	7	7
MAC109	DFS55_RS12420	1233		WP_011725525.1	8	8
MAC109	DFS55_RS13645	1233		WP_011725525.1	9	9
MAC109	DFS55_RS13680	1233		WP_011725525.1	10	10
MAC109	DFS55_RS15375	1233		WP_011725525.1	11	11
MAC109	DFS55_RS15770	1233		WP_011725525.1	12	12
MAC109	DFS55_RS15815	1233		WP_011725525.1	13	13
MAC109	DFS55_RS16805	1233		WP_011725525.1	14	14
MAC109	DFS55_RS18040	1233		WP_011725525.1	15	15
MAC109	DFS55_RS19685	1233		WP_011725525.1	16	16
MAC109	DFS55_RS21240	1233		WP_011725525.1	17	17
MAC109	DFS55_RS25050	1233		WP_011725525.1	18	18
mc2 2500	EX350_RS00250	1233		WP_011725525.1	1	1
mc2 2500	EX350_RS02680	1231	pseudo		2
mc2 2500	EX350_RS03055	1232	pseudo		3
mc2 2500	EX350_RS05470	1232	pseudo		4
mc2 2500	EX350_RS07225	1233		WP_011725525.1	5	2
mc2 2500	EX350_RS08735	1233		WP_011725525.1	6	3
mc2 2500	EX350_RS09380	1232	pseudo		7
mc2 2500	EX350_RS09450	1233		WP_011725525.1	8	4
mc2 2500	EX350_RS09595	1233		WP_011725525.1	9	5
mc2 2500	EX350_RS09615	1229	pseudo		10
mc2 2500	EX350_RS09625	1233		WP_011725525.1	11	6
mc2 2500	EX350_RS11485	1233		WP_011725525.1	12	7
mc2 2500	EX350_RS13275	1228	pseudo		13
mc2 2500	EX350_RS14185	896	pseudo		14
mc2 2500	EX350_RS14280	1014	pseudo		15
mc2 2500	EX350_RS15760	1233		WP_011725525.1	16	8
mc2 2500	EX350_RS16600	1233		WP_011725525.1	17	9
mc2 2500	EX350_RS18990	1233		WP_011725525.1	18	10
mc2 2500	EX350_RS19315	1014	pseudo		19
mc2 2500	EX350_RS19330	1014	pseudo		20
mc2 2500	EX350_RS19460	1037	pseudo		21
mc2 2500	EX350_RS19475	1233		WP_011725525.1	22	11
mc2 2500	EX350_RS19775	1014	pseudo		23
mc2 2500	EX350_RS19920	1233		WP_011725525.1	24	12
mc2 2500	EX350_RS20035	1233		WP_011725525.1	25	13
mc2 2500	EX350_RS22360	1233		WP_011725525.1	26	14
mc2 2500	EX350_RS23370	1233		WP_011725525.1	27	15
mc2 2500	EX350_RS23610	1233		WP_011725525.1	28	16
mc2 2500	EX350_RS25735	1232	pseudo		29
mc2 2500	EX350_RS25835	1232	pseudo		30
104	MAV_RS00180	1233		WP_011725525.1	1	1
104	MAV_RS01580	1233		WP_011725525.1	2	2
104	MAV_RS02275	1233		WP_011725525.1	3	3
104	MAV_RS05930	1233		WP_011725525.1	4	4
104	MAV_RS06990	1233		WP_011725525.1	5	5
104	MAV_RS07160	1233		WP_011725525.1	6	6
104	MAV_RS08575	1233		WP_011725525.1	7	7
104	MAV_RS08640	1233		WP_011725525.1	8	8
104	MAV_RS08885	1233		WP_011725525.1	9	9
104	MAV_RS09475	1233		WP_011725525.1	10	10
104	MAV_RS09520	1233		WP_011725525.1	11	11
104	MAV_RS10250	1233		WP_011725525.1	12	12
104	MAV_RS10635	744	pseudo		13
104	MAV_RS10665	1233		WP_011725525.1	14	13
104	MAV_RS12015	1233		WP_011725525.1	15	14
104	MAV_RS12550	1233		WP_011725525.1	16	15
104	MAV_RS13475	1233		WP_011725525.1	17	16
104	MAV_RS13890	1233		WP_011725525.1	18	17
104	MAV_RS14180	783	pseudo		19
104	MAV_RS16920	1233		WP_011725525.1	20	18
104	MAV_RS17080	1233		WP_011725525.1	21	19
104	MAV_RS19150	1233		WP_011725525.1	22	20
104	MAV_RS19820	1233		WP_011725525.1	23	21
104	MAV_RS19825	1089	pseudo		24
104	MAV_RS24160	1233		WP_011725525.1	25	22
104	MAV_RS24195	1233		WP_011725525.1	26	23
104	MAV_RS24200	1014	pseudo		27
104	MAV_RS24480	1233		WP_011725525.1	28	24
104	MAV_RS24545	1233		WP_011725525.1	29	25
H87	BS641_RS00455	1233		WP_011725525.1	1	1
H87	BS641_RS00610	1233		WP_011725525.1	2	2
H87	BS641_RS01135	1233		WP_011725525.1	3	3
H87	BS641_RS03375	1233		WP_011725525.1	4	4
H87	BS641_RS03810	1233		WP_011725525.1	5	5
H87	BS641_RS03895	1233		WP_011725525.1	6	6
H87	BS641_RS04105	1233		WP_011725525.1	7	7
H87	BS641_RS04195	1233		WP_011725525.1	8	8
H87	BS641_RS04210	1233		WP_011725525.1	9	9
H87	BS641_RS04360	1233		WP_011725525.1	10	10
H87	BS641_RS04370	1233		WP_011725525.1	11	11
H87	BS641_RS04675	1233		WP_011725525.1	12	12
H87	BS641_RS04700	1233		WP_011725525.1	13	13
H87	BS641_RS04790	1233		WP_011725525.1	14	14
H87	BS641_RS04905	1233		WP_011725525.1	15	15
H87	BS641_RS05010	1233		WP_011725525.1	16	16
H87	BS641_RS05170	1233		WP_011725525.1	17	17
H87	BS641_RS08240	1233		WP_011725525.1	18	18
H87	BS641_RS08665	1233		WP_011725525.1	19	19
H87	BS641_RS09005	1233		WP_011725525.1	20	20
H87	BS641_RS09045	1233		WP_011725525.1	21	21
H87	BS641_RS09110	1233		WP_011725525.1	22	22
H87	BS641_RS09165	1233		WP_011725525.1	23	23
H87	BS641_RS09345	1233		WP_011725525.1	24	24
H87	BS641_RS09390	1233		WP_011725525.1	25	25
H87	BS641_RS09445	1233		WP_011725525.1	26	26
H87	BS641_RS09575	1233		WP_011725525.1	27	27
H87	BS641_RS11640	1233		WP_011725525.1	28	28
H87	BS641_RS14005	1233		WP_011725525.1	29	29
H87	BS641_RS14040	1233		WP_011725525.1	30	30
H87	BS641_RS14055	1233		WP_011725525.1	31	31
H87	BS641_RS14135	1233		WP_011725525.1	32	32
H87	BS641_RS16530	1233		WP_011725525.1	33	33
H87	BS641_RS19775	1233		WP_011725525.1	34	34
H87	BS641_RS23210	1233		WP_011725525.1	35	35
H87	BS641_RS24935	1233		WP_011725525.1	36	36
101034	FCV16_RS00800	1014	pseudo		1
101034	FCV16_RS00940	1233		WP_011725525.1	2	1
101034	FCV16_RS01230	1234	pseudo		3
101034	FCV16_RS12650	1232	pseudo		4
101115	FCV18_RS04145	1233		WP_011725525.1	1	1
101115	FCV18_RS17440	1014	pseudo		2
101115	FCV18_RS23135	1014	pseudo		3
JP-H-1	JPH1_RS00085	1233		WP_011725525.1	1	1
JP-H-1	JPH1_RS04775	1014	pseudo		2
JP-H-1	JPH1_RS08735	1233		WP_011725525.1	3	2
JP-H-1	JPH1_RS10175	1233		WP_011725525.1	4	3
JP-H-1	JPH1_RS10260	1116	pseudo		5
JP-H-1	JPH1_RS13850	1014	pseudo		6
JP-H-1	JPH1_RS14750	1233		WP_011725525.1	7	4
Note: Number of copies is a running total of the IS1245 loci
Note: Functional copies represent a running total of the number of full-length copies in that genome
