# Supplementary material for: Genetic Diversity Among Mycobacterium avium Subspecies Revealed by Analysis of Complete Genome Sequences
Source: Front Microbiol. 2020 Aug 7;11:1701. doi: 10.3389/fmicb.2020.01701 (PMC7426613; doi:10.3389/fmicb.2020.01701)
Supplement: TABLE S5 — Single nucleotide variant in MAP_RS05220 (MAP1025) distinguishes Map and non-Map strains. All the strains from this study are listed along with the SNP at position 83 within the MAP_RS05220 gene and the RefSeq coordinate. [file Table_5.xlsx]

## Sheet: Sheet1
Supplemental table S5. Single nucleotide variant in MAP_RS05220 (MAP1025) distinguishes Map and non-Map strains
			MAP_1025	Nucleotide
Subspecies	Strain designation	Assembly ver.	SNP	Coordinate
paratuberculosis	K-10	ASM786v1	A	1071078
paratuberculosis	MAP4	ASM39008v1	A	3138163
paratuberculosis	E1	ASM83522v1	A	3105303
paratuberculosis	E93	ASM83526v1	A	3108819
paratuberculosis	MAP/TANUVAS/TN/India/2008	ASM165335v1	A	1071078
paratuberculosis	JII-1961	ASM221152v1	A	1070958
paratuberculosis	FDAARGOS_305	ASM220870v2	A	4485172
paratuberculosis	MAPK_CN7/15	ASM371302v1	A	1403045
paratuberculosis	MAPK_CN9/15	ASM371304v1	A	3369343
paratuberculosis	MAPK_CN4/13	ASM381579v1	A	304953
paratuberculosis	MAPK_JB16/15	ASM381581v1	A	1623993
paratuberculosis	MAPK_JJ1/13	ASM381603v1	A	1011301
paratuberculosis	Telford	ASM395733v1	A	2777976
hominissuis	JP-H-1	ASM900253v1	C	1433820
hominissuis	OCU464	ASM186563v2	C	1084855
hominissuis	MAH11		C	1134051
hominissuis	OCU901s_S2_2s	ASM271692v2	C	1142720
hominissuis	HP17	ASM271690v2	C	1142340
hominissuis	OCU873s_P7_4s	ASM271696v2	C	1062799
hominissuis	H87	ASM193621v1	C	1408096
hominissuis	TH135	ASM82907v1	C	1079801
hominissuis	101115	ASM551805v1	C	3873528
hominissuis	101034	ASM551803v1	C	581544
hominissuis	101174	ASM551801v1	C	2084092
hominissuis	mc2 2500	ASM434520v1	C	3679970
hominissuis	MAC109	ASM340853v1	C	4159112
avium	RCAD0278	ASM168345v1	C	699203
avium	HJW	ASM364056v1	C	3312049
hominissuis	104	ASM1498v1	C	1149388
