# Supplementary material for: Genetic Diversity Among Mycobacterium avium Subspecies Revealed by Analysis of Complete Genome Sequences
Source: Front Microbiol. 2020 Aug 7;11:1701. doi: 10.3389/fmicb.2020.01701 (PMC7426613; doi:10.3389/fmicb.2020.01701)
Supplement: TABLE S6 — hsp65 sequevars among M. avium strains. Strain 104 was used as the reference in this analysis similar to Turenne et al., 2006. Nucleotides are shown for all positions within hsp65 for Mah 104 and those strains with the same nucleotide as Mah 104 are marked by a dash. Nucleotides that differ from Mah 104 are indicated by listing the divergent nucleotide. Nucleotide positions highlighted in red are SNPs not reported by Turenne et al., 2006. [file Table_6.xlsx]

## Sheet: Sheet1
Supplemental table S6. hsp65 sequevars among MAC strains
		hsp65	Nucleotide position within the hsp65 coding sequence
Subspecies	Strain	code	51	240	276	324	612	633	645	861	927	1092	1128	1136	1218	1269	1272	1296	1350	1435	1468	1488	1536	1611
hominissuis	104	1	G	C	G	C	C	C	C	G	C	G	C	C	A	G	C	C	G	A	G	G	A	C
hominissuis	MAC109	1	-	-	-	-	-	-	-	-	-	-	-	-	-	-	-	-	-	-	-	-	-	-
hominissuis	OCU873s_P7_4s	1	C	-	-	-	-	-	-	-	T	-	-	-	-	-	-	-	-	-	-	-	-	-
hominissuis	HP17	1	C	-	-	-	-	-	-	-	T	-	-	-	-	-	-	-	-	-	-	-	-	-
hominissuis	OCU901s_S2_2s	1	C	-	-	-	-	-	-	-	T	-	-	-	-	-	-	-	-	-	-	-	-	-
hominissuis	OCU464	2	-	-	-	T	-	-	-	-	-	-	-	-	G	-	-	-	-	-	-	-	G	-
hominissuis	H87	2	-	-	-	T	-	-	-	-	-	-	-	-	G	-	-	-	-	-	-	-	G	-
hominissuis	101034	2	-	-	-	T	-	-	-	-	-	-	-	-	G	-	-	-	-	-	-	-	G	-
hominissuis	101115	2	-	-	-	T	-	-	-	-	-	-	-	-	G	-	-	-	-	-	-	-	G	-
hominissuis	101174	2	-	-	-	T	-	-	-	-	-	-	-	-	G	-	-	-	-	-	-	-	G	-
avium	RCAD0278	4	C	-	-	-	-	-	T	-	-	-	G	-	G	C	G	-	-	-	-	-	G	-
avium	HJW	4	C	-	-	-	-	-	T	-	-	-	G	-	G	C	G	-	-	-	-	-	G	-
paratuberculosis	K-10	5	-	-	-	-	G	G	-	T	-	-	G	-	G	T	G	A	-	-	A	C	G	-
paratuberculosis	MAP4	5	-	-	-	-	G	G	-	T	-	-	G	-	G	T	G	A	-	-	A	C	G	-
paratuberculosis	E1	5	-	-	-	-	G	G	-	T	-	-	G	-	G	T	G	A	-	-	A	C	G	-
paratuberculosis	E93	5	-	-	-	-	G	G	-	T	-	-	G	-	G	T	G	A	-	-	A	C	G	-
paratuberculosis	MAP-TANUVAS-TN-India-2008	5	-	-	-	-	G	G	-	T	-	-	G	-	G	T	G	A	-	-	A	C	G	-
paratuberculosis	JII-1961	5	-	-	-	-	G	G	-	T	-	-	G	-	G	T	G	A	-	-	A	C	G	-
paratuberculosis	FDAARGOS_305	5	-	-	-	-	G	G	-	T	-	-	G	-	G	T	G	A	-	-	A	C	G	-
paratuberculosis	MAPK_CN7-15	5	-	-	-	-	G	G	-	T	-	-	G	-	G	T	G	A	-	-	A	C	G	-
paratuberculosis	MAPK_CN9-15	5	-	-	-	-	G	G	-	T	-	-	G	-	G	T	G	A	-	-	A	C	G	-
paratuberculosis	MAPK_CN4-13	5	-	-	-	-	G	G	-	T	-	-	G	-	G	T	G	A	-	-	A	C	G	-
paratuberculosis	MAPK_JB16-15	5	-	-	-	-	G	G	-	T	-	-	G	-	G	T	G	A	-	-	A	C	G	-
paratuberculosis	MAPK_JJ1-13	5	-	-	-	-	G	G	-	T	-	-	G	-	G	T	G	A	-	-	A	C	G	-
paratuberculosis	Telford	6	-	T	-	-	G	G	-	T	-	-	G	-	G	C	G	-	-	G	A	C	G	-
hominissuis	JP-H-1	7	-	-	C	-	-	-	-	-	-	A	G	-	-	C	G		A				G	T
hominissuis	TH135	9	C	-	-	-	-	-	-	-	T	-	-	-	-	-	-	-	-	-	-	-	G	T
hominissuis	mc2 2500	NA	-	-	-	T	-	-	-	-	-	-	-	-	-	-	-	-	-	-	-	-	-	-
Note: shown in red are SNPs not reported in Turenne et al., 2006
Note: the hsp65 sequevar code is based on Turenne et al., 2006
Note: NA means not assigned using Turenne et al., 2006 nomenclature. Hence a new sequevar.
Note: strain 104 was used as the reference in this analysis. Similar to Turenne et al., 2006.
