# Supplementary material for: Genetic Diversity Among Mycobacterium avium Subspecies Revealed by Analysis of Complete Genome Sequences
Source: Front Microbiol. 2020 Aug 7;11:1701. doi: 10.3389/fmicb.2020.01701 (PMC7426613; doi:10.3389/fmicb.2020.01701)
Supplement: TABLE S7 — Core genes in Map as determined by Roary analysis. [file Table_7.xlsx]

## Sheet: Feuil1
Supplemental table S7 : Core genome (3749 genes) of the 13 Map strains enrolled in this study.
k10	MAP4	E1	E93	MAP/TANUVAS/TN/India/2008	FDAARGOS_305	JII-1961	MAPK_CN7/15	MAPK_CN9/15	MAPK_CN4/13	MAPK_JB16/15	MAPK_JJ1/13	Telford
MAP_RS01790	MAP4_RS17530	RC58_RS17500	RE97_RS17530	A0V42_RS01795	CEP84_RS01830	CEG92_RS01860	EC391_RS09795	EC390_RS12940	EGM63_RS04920	EGM64_RS04685	EGM60_RS01580	EGA31_RS01600
MAP_RS01990	MAP4_RS17330	RC58_RS17300	RE97_RS17330	A0V42_RS01995	CEP84_RS01620	CEG92_RS02070	EC391_RS09580	EC390_RS13155	EGM63_RS04705	EGM64_RS04900	EGM60_RS01795	EGA31_RS18460
MAP_RS02145	MAP4_RS17175	RC58_RS17145	RE97_RS17175	A0V42_RS02150	CEP84_RS01455	CEG92_RS02240	EC391_RS09415	EC390_RS13320	EGM63_RS04540	EGM64_RS05065	EGM60_RS01960	EGA31_RS18290
MAP_RS02175	MAP4_RS17145	RC58_RS17115	RE97_RS17145	A0V42_RS02180	CEP84_RS01425	CEG92_RS02270	EC391_RS09385	EC390_RS13350	EGM63_RS04510	EGM64_RS05095	EGM60_RS01990	EGA31_RS18260
MAP_RS02195	MAP4_RS17125	RC58_RS17090	RE97_RS17120	A0V42_RS02200	CEP84_RS01405	CEG92_RS02290	EC391_RS09365	EC390_RS13370	EGM63_RS04490	EGM64_RS05115	EGM60_RS02010	EGA31_RS18240
MAP_RS02230	MAP4_RS17090	RC58_RS17055	RE97_RS17085	A0V42_RS02235	CEP84_RS01370	CEG92_RS02325	EC391_RS09330	EC390_RS13405	EGM63_RS04455	EGM64_RS05150	EGM60_RS02045	EGA31_RS18205
MAP_RS02245	MAP4_RS17075	RC58_RS17040	RE97_RS17070	A0V42_RS02250	CEP84_RS01355	CEG92_RS02340	EC391_RS09315	EC390_RS13420	EGM63_RS04440	EGM64_RS05165	EGM60_RS02060	EGA31_RS18190
MAP_RS02415	MAP4_RS16905	RC58_RS16870	RE97_RS16900	A0V42_RS02415	CEP84_RS01190	CEG92_RS02505	EC391_RS09150	EC390_RS13585	EGM63_RS04275	EGM64_RS05330	EGM60_RS02225	EGA31_RS18025
MAP_RS17970	MAP4_RS01340	RC58_RS01325	RE97_RS01335	A0V42_RS17990	CEP84_RS08185	CEG92_RS18335	EC391_RS16150	EC390_RS06585	EGM63_RS11290	EGM64_RS21360	EGM60_RS18260	EGA31_RS23010
MAP_RS13265	MAP4_RS06055	RC58_RS06030	RE97_RS06025	A0V42_RS13285	CEP84_RS13015	CEG92_RS13540	EC391_RS20995	EC390_RS01750	EGM63_RS16150	EGM64_RS16505	EGM60_RS13405	EGA31_RS06550
MAP_RS02480	MAP4_RS16840	RC58_RS16805	RE97_RS16835	A0V42_RS02480	CEP84_RS01125	CEG92_RS02570	EC391_RS09085	EC390_RS13650	EGM63_RS04210	EGM64_RS05395	EGM60_RS02290	EGA31_RS17960
MAP_RS05520	MAP4_RS13780	RC58_RS13750	RE97_RS13770	A0V42_RS05540	CEP84_RS20910	CEG92_RS05700	EC391_RS05940	EC390_RS16795	EGM63_RS01055	EGM64_RS08550	EGM60_RS05445	EGA31_RS12925
MAP_RS19015	MAP4_RS00295	RC58_RS00290	RE97_RS00295	A0V42_RS19030	CEP84_RS07110	CEG92_RS19415	EC391_RS15075	EC390_RS07660	EGM63_RS10215	EGM64_RS22435	EGM60_RS19335	EGA31_RS21930
MAP_RS08330	MAP4_RS10970	RC58_RS10950	RE97_RS10960	A0V42_RS08355	CEP84_RS18045	CEG92_RS08560	EC391_RS03060	EC390_RS19660	EGM63_RS21220	EGM64_RS11435	EGM60_RS08325	EGA31_RS12000
MAP_RS14835	MAP4_RS04480	RC58_RS04460	RE97_RS04460	A0V42_RS14855	CEP84_RS11385	CEG92_RS15145	EC391_RS19365	EC390_RS03375	EGM63_RS14510	EGM64_RS18145	EGM60_RS15045	EGA31_RS04910
MAP_RS14060	MAP4_RS05260	RC58_RS05245	RE97_RS05235	A0V42_RS14085	CEP84_RS12190	CEG92_RS14355	EC391_RS20170	EC390_RS02570	EGM63_RS15325	EGM64_RS17330	EGM60_RS14230	EGA31_RS05725
MAP_RS11915	MAP4_RS07405	RC58_RS07380	RE97_RS07380	A0V42_RS11935	CEP84_RS14385	CEG92_RS12180	EC391_RS22360	EC390_RS00385	EGM63_RS17520	EGM64_RS15140	EGM60_RS12035	EGA31_RS15985
MAP_RS21470	MAP4_RS21480	RC58_RS21435	RE97_RS21480	A0V42_RS21480	CEP84_RS05930	CEG92_RS21955	EC391_RS13900	EC390_RS08840	EGM63_RS09040	EGM64_RS00565	EGM60_RS20510	EGA31_RS19555
MAP_RS10530	MAP4_RS08780	RC58_RS08760	RE97_RS08760	A0V42_RS10560	CEP84_RS15790	CEG92_RS10785	EC391_RS00790	EC390_RS21920	EGM63_RS18935	EGM64_RS13710	EGM60_RS10605	EGA31_RS09765
MAP_RS06815	MAP4_RS12485	RC58_RS12460	RE97_RS12475	A0V42_RS06835	CEP84_RS19580	CEG92_RS07030	EC391_RS04610	EC390_RS18125	EGM63_RS22765	EGM64_RS09890	EGM60_RS06780	EGA31_RS08305
MAP_RS11435	MAP4_RS07885	RC58_RS07855	RE97_RS07855	A0V42_RS11455	CEP84_RS14865	CEG92_RS11700	EC391_RS22840	EC390_RS22835	EGM63_RS18010	EGM64_RS14650	EGM60_RS11545	EGA31_RS15505
MAP_RS02495	MAP4_RS16825	RC58_RS16790	RE97_RS16820	A0V42_RS02495	CEP84_RS01110	CEG92_RS02585	EC391_RS09070	EC390_RS13665	EGM63_RS04195	EGM64_RS05410	EGM60_RS02305	EGA31_RS17945
MAP_RS03320	MAP4_RS16000	RC58_RS15965	RE97_RS15995	A0V42_RS03320	CEP84_RS00285	CEG92_RS03420	EC391_RS08245	EC390_RS14490	EGM63_RS03370	EGM64_RS06235	EGM60_RS03130	EGA31_RS17120
MAP_RS08495	MAP4_RS10805	RC58_RS10785	RE97_RS10795	A0V42_RS08520	CEP84_RS17875	CEG92_RS08730	EC391_RS02890	EC390_RS19830	EGM63_RS21050	EGM64_RS11605	EGM60_RS08495	EGA31_RS11830
MAP_RS13730	MAP4_RS05590	RC58_RS05570	RE97_RS05565	A0V42_RS13755	CEP84_RS12520	CEG92_RS14025	EC391_RS20500	EC390_RS02240	EGM63_RS15655	EGM64_RS17000	EGM60_RS13900	EGA31_RS06055
MAP_RS08335	MAP4_RS10965	RC58_RS10945	RE97_RS10955	A0V42_RS08360	CEP84_RS18040	CEG92_RS08565	EC391_RS03055	EC390_RS19665	EGM63_RS21215	EGM64_RS11440	EGM60_RS08330	EGA31_RS11995
MAP_RS01380	MAP4_RS17940	RC58_RS17910	RE97_RS17940	A0V42_RS01380	CEP84_RS02270	CEG92_RS01420	EC391_RS10235	EC390_RS12500	EGM63_RS05365	EGM64_RS04240	EGM60_RS01135	EGA31_RS01440
MAP_RS11335	MAP4_RS07985	RC58_RS07955	RE97_RS07955	A0V42_RS11355	CEP84_RS14960	CEG92_RS11605	EC391_RS22935	EC390_RS22740	EGM63_RS18105	EGM64_RS14555	EGM60_RS11450	EGA31_RS15410
MAP_RS01550	MAP4_RS17770	RC58_RS17740	RE97_RS17765	A0V42_RS01550	CEP84_RS02085	CEG92_RS01605	EC391_RS10050	EC390_RS12685	EGM63_RS05175	EGM64_RS04430	EGM60_RS01325	EGA31_RS18700
MAP_RS20425	MAP4_RS20435	RC58_RS20395	RE97_RS20440	A0V42_RS20435	CEP84_RS04855	CEG92_RS20880	EC391_RS12820	EC390_RS09920	EGM63_RS07955	EGM64_RS01650	EGM60_RS21595	EGA31_RS20465
MAP_RS01435	MAP4_RS17885	RC58_RS17855	RE97_RS17885	A0V42_RS01435	CEP84_RS02205	CEG92_RS01485	EC391_RS10170	EC390_RS12565	EGM63_RS05295	EGM64_RS04310	EGM60_RS01205	EGA31_RS01510
MAP_RS19515	MAP4_RS19525	RC58_RS19485	RE97_RS19535	A0V42_RS19525	CEP84_RS03915	CEG92_RS19940	EC391_RS11880	EC390_RS10860	EGM63_RS07010	EGM64_RS02595	EGM60_RS22540	EGA31_RS21410
MAP_RS02510	MAP4_RS16810	RC58_RS16775	RE97_RS16805	A0V42_RS02510	CEP84_RS01095	CEG92_RS02600	EC391_RS09055	EC390_RS13680	EGM63_RS04180	EGM64_RS05425	EGM60_RS02320	EGA31_RS17930
MAP_RS21850	MAP4_RS21860	RC58_RS21815	RE97_RS21860	A0V42_RS21860	CEP84_RS06320	CEG92_RS22345	EC391_RS14290	EC390_RS08450	EGM63_RS09430	EGM64_RS00175	EGM60_RS20120	EGA31_RS19945
MAP_RS10480	MAP4_RS08830	RC58_RS08810	RE97_RS08810	A0V42_RS10510	CEP84_RS15840	CEG92_RS10735	EC391_RS00840	EC390_RS21870	EGM63_RS18985	EGM64_RS13660	EGM60_RS10555	EGA31_RS09815
MAP_RS12640	MAP4_RS06680	RC58_RS06655	RE97_RS06645	A0V42_RS12660	CEP84_RS13645	CEG92_RS12915	EC391_RS21620	EC390_RS01125	EGM63_RS16780	EGM64_RS15880	EGM60_RS12775	EGA31_RS16725
MAP_RS12940	MAP4_RS06380	RC58_RS06355	RE97_RS06350	A0V42_RS12960	CEP84_RS13345	CEG92_RS13215	EC391_RS21325	EC390_RS01420	EGM63_RS16480	EGM64_RS16175	EGM60_RS13075	EGA31_RS15150
MAP_RS13940	MAP4_RS05380	RC58_RS05360	RE97_RS05355	A0V42_RS13965	CEP84_RS12310	CEG92_RS14235	EC391_RS20290	EC390_RS02450	EGM63_RS15445	EGM64_RS17210	EGM60_RS14110	EGA31_RS05845
MAP_RS21345	MAP4_RS21355	RC58_RS21310	RE97_RS21355	A0V42_RS21355	CEP84_RS05805	CEG92_RS21825	EC391_RS13775	EC390_RS08965	EGM63_RS08915	EGM64_RS00690	EGM60_RS20635	EGA31_RS19430
MAP_RS18310	MAP4_RS01000	RC58_RS00985	RE97_RS00995	A0V42_RS18330	CEP84_RS07825	CEG92_RS18695	EC391_RS15790	EC390_RS06945	EGM63_RS10930	EGM64_RS21720	EGM60_RS18620	EGA31_RS22650
MAP_RS03520	MAP4_RS15795	RC58_RS15760	RE97_RS15790	A0V42_RS03520	CEP84_RS00065	CEG92_RS03635	EC391_RS08025	EC390_RS14710	EGM63_RS03150	EGM64_RS06455	EGM60_RS03350	EGA31_RS16905
MAP_RS16125	MAP4_RS03185	RC58_RS03170	RE97_RS03175	A0V42_RS16145	CEP84_RS10055	CEG92_RS16465	EC391_RS18035	EC390_RS04705	EGM63_RS13175	EGM64_RS19475	EGM60_RS16375	EGA31_RS03580
MAP_RS12380	MAP4_RS06940	RC58_RS06915	RE97_RS06910	A0V42_RS12400	CEP84_RS13925	CEG92_RS12640	EC391_RS21900	EC390_RS00845	EGM63_RS17060	EGM64_RS15600	EGM60_RS12495	EGA31_RS16445
MAP_RS02640	MAP4_RS16680	RC58_RS16645	RE97_RS16675	A0V42_RS02640	CEP84_RS00965	CEG92_RS02730	EC391_RS08925	EC390_RS13810	EGM63_RS04050	EGM64_RS05555	EGM60_RS02450	EGA31_RS17800
MAP_RS17275	MAP4_RS02035	RC58_RS02025	RE97_RS02035	A0V42_RS17295	CEP84_RS08900	CEG92_RS17625	EC391_RS16870	EC390_RS05870	EGM63_RS12005	EGM64_RS20645	EGM60_RS17545	EGA31_RS02390
MAP_RS00315	MAP4_RS19000	RC58_RS18965	RE97_RS19005	A0V42_RS00315	CEP84_RS03365	CEG92_RS00325	EC391_RS11330	EC390_RS11410	EGM63_RS06460	EGM64_RS03145	EGM60_RS00040	EGA31_RS00350
MAP_RS20790	MAP4_RS20800	RC58_RS20760	RE97_RS20805	A0V42_RS20800	CEP84_RS05250	CEG92_RS21275	EC391_RS13215	EC390_RS09525	EGM63_RS08355	EGM64_RS01250	EGM60_RS21195	EGA31_RS20065
MAP_RS15505	MAP4_RS03805	RC58_RS03785	RE97_RS03790	A0V42_RS15525	CEP84_RS10690	CEG92_RS15840	EC391_RS18670	EC390_RS04070	EGM63_RS13810	EGM64_RS18840	EGM60_RS15740	EGA31_RS04210
MAP_RS02870	MAP4_RS16450	RC58_RS16410	RE97_RS16445	A0V42_RS02875	CEP84_RS00735	CEG92_RS02965	EC391_RS08695	EC390_RS14040	EGM63_RS03820	EGM64_RS05785	EGM60_RS02680	EGA31_RS17570
MAP_RS02010	MAP4_RS17310	RC58_RS17280	RE97_RS17310	A0V42_RS02015	CEP84_RS01600	CEG92_RS02090	EC391_RS09560	EC390_RS13175	EGM63_RS04685	EGM64_RS04920	EGM60_RS01815	EGA31_RS18440
MAP_RS18140	MAP4_RS01170	RC58_RS01155	RE97_RS01165	A0V42_RS18160	CEP84_RS07995	CEG92_RS18525	EC391_RS15960	EC390_RS06775	EGM63_RS11100	EGM64_RS21550	EGM60_RS18450	EGA31_RS22820
MAP_RS08610	MAP4_RS10690	RC58_RS10665	RE97_RS10675	A0V42_RS08640	CEP84_RS17755	CEG92_RS08850	EC391_RS02770	EC390_RS19950	EGM63_RS20930	EGM64_RS11725	EGM60_RS08615	EGA31_RS11710
MAP_RS17670	MAP4_RS01640	RC58_RS01630	RE97_RS01640	A0V42_RS17690	CEP84_RS08495	CEG92_RS18030	EC391_RS16465	EC390_RS06275	EGM63_RS11600	EGM64_RS21050	EGM60_RS17950	EGA31_RS01985
MAP_RS20245	MAP4_RS20255	RC58_RS20215	RE97_RS20260	A0V42_RS20255	CEP84_RS04665	CEG92_RS20690	EC391_RS12630	EC390_RS10110	EGM63_RS07765	EGM64_RS01840	EGM60_RS21785	EGA31_RS20655
MAP_RS02650	MAP4_RS16670	RC58_RS16635	RE97_RS16665	A0V42_RS02650	CEP84_RS00955	CEG92_RS02740	EC391_RS08915	EC390_RS13820	EGM63_RS04040	EGM64_RS05565	EGM60_RS02460	EGA31_RS17790
MAP_RS18775	MAP4_RS00535	RC58_RS00525	RE97_RS00530	A0V42_RS18795	CEP84_RS07350	CEG92_RS19170	EC391_RS15315	EC390_RS07420	EGM63_RS10455	EGM64_RS22195	EGM60_RS19095	EGA31_RS22170
MAP_RS19165	MAP4_RS00150	RC58_RS00145	RE97_RS00150	A0V42_RS19180	CEP84_RS06945	CEG92_RS19580	EC391_RS14910	EC390_RS07825	EGM63_RS10050	EGM64_RS22600	EGM60_RS19500	EGA31_RS21770
MAP_RS02280	MAP4_RS17040	RC58_RS17005	RE97_RS17035	A0V42_RS02280	CEP84_RS01325	CEG92_RS02370	EC391_RS09285	EC390_RS13450	EGM63_RS04410	EGM64_RS05195	EGM60_RS02090	EGA31_RS18160
MAP_RS07790	MAP4_RS11510	RC58_RS11490	RE97_RS11500	A0V42_RS07810	CEP84_RS18605	CEG92_RS08005	EC391_RS03625	EC390_RS19100	EGM63_RS21780	EGM64_RS10875	EGM60_RS07765	EGA31_RS09365
MAP_RS03415	MAP4_RS15905	RC58_RS15870	RE97_RS15900	A0V42_RS03415	CEP84_RS00180	CEG92_RS03520	EC391_RS08140	EC390_RS14595	EGM63_RS03265	EGM64_RS06340	EGM60_RS03235	EGA31_RS17020
MAP_RS22000	MAP4_RS22010	RC58_RS21965	RE97_RS22010	A0V42_RS22010	CEP84_RS06475	CEG92_RS22500	EC391_RS14445	EC390_RS08295	EGM63_RS09585	EGM64_RS00020	EGM60_RS19965	EGA31_RS23185
MAP_RS21400	MAP4_RS21410	RC58_RS21365	RE97_RS21410	A0V42_RS21410	CEP84_RS05860	CEG92_RS21885	EC391_RS13830	EC390_RS08910	EGM63_RS08970	EGM64_RS00635	EGM60_RS20580	EGA31_RS19485
MAP_RS02935	MAP4_RS16385	RC58_RS16345	RE97_RS16380	A0V42_RS02940	CEP84_RS00665	CEG92_RS03035	EC391_RS08625	EC390_RS14110	EGM63_RS03750	EGM64_RS05855	EGM60_RS02750	EGA31_RS17500
MAP_RS00785	MAP4_RS18535	RC58_RS18495	RE97_RS18535	A0V42_RS00785	CEP84_RS02885	CEG92_RS00810	EC391_RS10850	EC390_RS11890	EGM63_RS05975	EGM64_RS03630	EGM60_RS00525	EGA31_RS00835
MAP_RS06405	MAP4_RS12895	RC58_RS12865	RE97_RS12890	A0V42_RS06425	CEP84_RS19995	CEG92_RS06610	EC391_RS05025	EC390_RS17710	EGM63_RS00135	EGM64_RS09470	EGM60_RS06360	EGA31_RS07885
MAP_RS04520	MAP4_RS14785	RC58_RS14740	RE97_RS14765	A0V42_RS04540	CEP84_RS21940	CEG92_RS04685	EC391_RS06970	EC390_RS15765	EGM63_RS02090	EGM64_RS07515	EGM60_RS04410	EGA31_RS13955
MAP_RS20130	MAP4_RS20140	RC58_RS20100	RE97_RS20145	A0V42_RS20140	CEP84_RS04550	CEG92_RS20575	EC391_RS12515	EC390_RS10225	EGM63_RS07650	EGM64_RS01955	EGM60_RS21900	EGA31_RS20770
MAP_RS09705	MAP4_RS09595	RC58_RS09570	RE97_RS09575	A0V42_RS09730	CEP84_RS16630	CEG92_RS09950	EC391_RS01630	EC390_RS21080	EGM63_RS19780	EGM64_RS12865	EGM60_RS09760	EGA31_RS10615
MAP_RS07150	MAP4_RS12150	RC58_RS12125	RE97_RS12140	A0V42_RS07170	CEP84_RS19245	CEG92_RS07365	EC391_RS04265	EC390_RS18460	EGM63_RS22420	EGM64_RS10235	EGM60_RS07125	EGA31_RS08640
MAP_RS04515	MAP4_RS14790	RC58_RS14745	RE97_RS14770	A0V42_RS04535	CEP84_RS21945	CEG92_RS04680	EC391_RS06975	EC390_RS15760	EGM63_RS02095	EGM64_RS07510	EGM60_RS04405	EGA31_RS13960
MAP_RS16210	MAP4_RS03100	RC58_RS03085	RE97_RS03090	A0V42_RS16230	CEP84_RS09970	CEG92_RS16550	EC391_RS17950	EC390_RS04790	EGM63_RS13090	EGM64_RS19560	EGM60_RS16460	EGA31_RS03495
MAP_RS22540	MAP4_RS22845	RC58_RS22875	RE97_RS22930	A0V42_RS04400	CEP84_RS22085	CEG92_RS04545	EC391_RS07115	EC390_RS15620	EGM63_RS02230	EGM64_RS07375	EGM60_RS04270	EGA31_RS14105
MAP_RS21715	MAP4_RS21725	RC58_RS21680	RE97_RS21725	A0V42_RS21725	CEP84_RS06185	CEG92_RS22210	EC391_RS14155	EC390_RS08585	EGM63_RS09295	EGM64_RS00310	EGM60_RS20255	EGA31_RS19810
MAP_RS01410	MAP4_RS17910	RC58_RS17880	RE97_RS17910	A0V42_RS01410	CEP84_RS02240	CEG92_RS01450	EC391_RS10205	EC390_RS12530	EGM63_RS05335	EGM64_RS04270	EGM60_RS01165	EGA31_RS01470
MAP_RS06295	MAP4_RS13005	RC58_RS12975	RE97_RS13000	A0V42_RS06315	CEP84_RS20110	CEG92_RS06500	EC391_RS05140	EC390_RS17595	EGM63_RS00250	EGM64_RS09355	EGM60_RS06245	EGA31_RS07770
MAP_RS02920	MAP4_RS16400	RC58_RS16360	RE97_RS16395	A0V42_RS02925	CEP84_RS00680	CEG92_RS03020	EC391_RS08640	EC390_RS14095	EGM63_RS03765	EGM64_RS05840	EGM60_RS02735	EGA31_RS17515
MAP_RS09305	MAP4_RS09995	RC58_RS09965	RE97_RS09975	A0V42_RS09330	CEP84_RS17035	CEG92_RS09545	EC391_RS02040	EC390_RS20675	EGM63_RS20185	EGM64_RS12465	EGM60_RS09355	EGA31_RS11020
MAP_RS04085	MAP4_RS15230	RC58_RS15195	RE97_RS15225	A0V42_RS04085	CEP84_RS22425	CEG92_RS04205	EC391_RS07455	EC390_RS15280	EGM63_RS02580	EGM64_RS07025	EGM60_RS03920	EGA31_RS14455
MAP_RS03500	MAP4_RS15815	RC58_RS15780	RE97_RS15810	A0V42_RS03500	CEP84_RS00085	CEG92_RS03615	EC391_RS08045	EC390_RS14690	EGM63_RS03170	EGM64_RS06435	EGM60_RS03330	EGA31_RS16925
MAP_RS22860	MAP4_RS22535	RC58_RS22485	RE97_RS22560	A0V42_RS22800	CEP84_RS10810	CEG92_RS15720	EC391_RS18790	EC390_RS03950	EGM63_RS13930	EGM64_RS18720	EGM60_RS15620	EGA31_RS04330
MAP_RS22940	MAP4_RS22450	RC58_RS22400	RE97_RS22455	A0V42_RS22875	CEP84_RS08085	CEG92_RS18435	EC391_RS16050	EC390_RS06685	EGM63_RS11190	EGM64_RS21460	EGM60_RS18360	EGA31_RS22910
MAP_RS13745	MAP4_RS05575	RC58_RS05555	RE97_RS05550	A0V42_RS13770	CEP84_RS12505	CEG92_RS14040	EC391_RS20485	EC390_RS02255	EGM63_RS15640	EGM64_RS17015	EGM60_RS13915	EGA31_RS06040
MAP_RS12745	MAP4_RS06575	RC58_RS06550	RE97_RS06540	A0V42_RS12765	CEP84_RS13540	CEG92_RS13020	EC391_RS21515	EC390_RS01230	EGM63_RS16675	EGM64_RS15985	EGM60_RS12880	EGA31_RS16830
MAP_RS05625	MAP4_RS13675	RC58_RS13645	RE97_RS13665	A0V42_RS05645	CEP84_RS20805	CEG92_RS05805	EC391_RS05835	EC390_RS16900	EGM63_RS00950	EGM64_RS08655	EGM60_RS05550	EGA31_RS12820
MAP_RS15985	MAP4_RS03325	RC58_RS03310	RE97_RS03315	A0V42_RS16005	CEP84_RS10195	CEG92_RS16325	EC391_RS18175	EC390_RS04565	EGM63_RS13315	EGM64_RS19335	EGM60_RS16235	EGA31_RS03720
MAP_RS09770	MAP4_RS09530	RC58_RS09505	RE97_RS09510	A0V42_RS09795	CEP84_RS16565	CEG92_RS10015	EC391_RS01565	EC390_RS21145	EGM63_RS19715	EGM64_RS12930	EGM60_RS09825	EGA31_RS10550
MAP_RS02950	MAP4_RS16370	RC58_RS16330	RE97_RS16365	A0V42_RS02955	CEP84_RS00650	CEG92_RS03050	EC391_RS08610	EC390_RS14125	EGM63_RS03735	EGM64_RS05870	EGM60_RS02765	EGA31_RS17485
MAP_RS08305	MAP4_RS10995	RC58_RS10975	RE97_RS10985	A0V42_RS08330	CEP84_RS18075	CEG92_RS08530	EC391_RS03090	EC390_RS19630	EGM63_RS21250	EGM64_RS11405	EGM60_RS08295	EGA31_RS12030
MAP_RS05925	MAP4_RS13375	RC58_RS13345	RE97_RS13370	A0V42_RS05945	CEP84_RS20500	CEG92_RS06110	EC391_RS05530	EC390_RS17205	EGM63_RS00645	EGM64_RS08960	EGM60_RS05855	EGA31_RS07310
MAP_RS01545	MAP4_RS17775	RC58_RS17745	RE97_RS17770	A0V42_RS01545	CEP84_RS02090	CEG92_RS01600	EC391_RS10055	EC390_RS12680	EGM63_RS05180	EGM64_RS04425	EGM60_RS01320	EGA31_RS18695
MAP_RS14635	MAP4_RS04680	RC58_RS04660	RE97_RS04660	A0V42_RS14655	CEP84_RS11595	CEG92_RS14945	EC391_RS19575	EC390_RS03165	EGM63_RS14720	EGM64_RS17935	EGM60_RS14835	EGA31_RS05120
MAP_RS05375	MAP4_RS13925	RC58_RS13895	RE97_RS13915	A0V42_RS05395	CEP84_RS21060	CEG92_RS05550	EC391_RS06090	EC390_RS16645	EGM63_RS01205	EGM64_RS08400	EGM60_RS05295	EGA31_RS13075
MAP_RS07530	MAP4_RS11770	RC58_RS11745	RE97_RS11755	A0V42_RS07550	CEP84_RS18860	CEG92_RS07750	EC391_RS03880	EC390_RS18845	EGM63_RS22035	EGM64_RS10620	EGM60_RS07510	EGA31_RS09140
MAP_RS12270	MAP4_RS07050	RC58_RS07025	RE97_RS07025	A0V42_RS12290	CEP84_RS14040	CEG92_RS12525	EC391_RS22015	EC390_RS00730	EGM63_RS17175	EGM64_RS15485	EGM60_RS12380	EGA31_RS16330
MAP_RS12470	MAP4_RS06850	RC58_RS06825	RE97_RS06820	A0V42_RS12490	CEP84_RS13830	CEG92_RS12730	EC391_RS21805	EC390_RS00940	EGM63_RS16965	EGM64_RS15695	EGM60_RS12590	EGA31_RS16540
MAP_RS21910	MAP4_RS21920	RC58_RS21875	RE97_RS21920	A0V42_RS21920	CEP84_RS06385	CEG92_RS22410	EC391_RS14355	EC390_RS08385	EGM63_RS09495	EGM64_RS00110	EGM60_RS20055	EGA31_RS01715
MAP_RS20525	MAP4_RS20535	RC58_RS20495	RE97_RS20540	A0V42_RS20535	CEP84_RS04970	CEG92_RS20995	EC391_RS12935	EC390_RS09805	EGM63_RS08075	EGM64_RS01530	EGM60_RS21475	EGA31_RS20345
MAP_RS02980	MAP4_RS16340	RC58_RS16300	RE97_RS16335	A0V42_RS02985	CEP84_RS00620	CEG92_RS03080	EC391_RS08580	EC390_RS14155	EGM63_RS03705	EGM64_RS05900	EGM60_RS02795	EGA31_RS17455
MAP_RS12075	MAP4_RS07245	RC58_RS07220	RE97_RS07220	A0V42_RS12095	CEP84_RS14235	CEG92_RS12330	EC391_RS22210	EC390_RS00535	EGM63_RS17370	EGM64_RS15290	EGM60_RS12185	EGA31_RS16135
MAP_RS17695	MAP4_RS01615	RC58_RS01605	RE97_RS01615	A0V42_RS17715	CEP84_RS08470	CEG92_RS18055	EC391_RS16440	EC390_RS06300	EGM63_RS11575	EGM64_RS21075	EGM60_RS17975	EGA31_RS01950
MAP_RS00625	MAP4_RS18695	RC58_RS18655	RE97_RS18695	A0V42_RS00625	CEP84_RS03040	CEG92_RS00655	EC391_RS11005	EC390_RS11735	EGM63_RS06130	EGM64_RS03475	EGM60_RS00370	EGA31_RS00680
MAP_RS07750	MAP4_RS11550	RC58_RS11530	RE97_RS11540	A0V42_RS07770	CEP84_RS18645	CEG92_RS07965	EC391_RS03665	EC390_RS19060	EGM63_RS21820	EGM64_RS10835	EGM60_RS07725	EGA31_RS09325
MAP_RS06215	MAP4_RS13085	RC58_RS13055	RE97_RS13080	A0V42_RS06235	CEP84_RS20200	CEG92_RS06410	EC391_RS05230	EC390_RS17505	EGM63_RS00345	EGM64_RS09260	EGM60_RS06155	EGA31_RS07610
MAP_RS21045	MAP4_RS21055	RC58_RS21015	RE97_RS21060	A0V42_RS21055	CEP84_RS05510	CEG92_RS21530	EC391_RS13480	EC390_RS09260	EGM63_RS08620	EGM64_RS00985	EGM60_RS20930	EGA31_RS19135
MAP_RS17015	MAP4_RS02295	RC58_RS02285	RE97_RS02290	A0V42_RS17035	CEP84_RS09165	CEG92_RS17360	EC391_RS17135	EC390_RS05605	EGM63_RS12270	EGM64_RS20380	EGM60_RS17280	EGA31_RS02655
MAP_RS03050	MAP4_RS16270	RC58_RS16235	RE97_RS16265	A0V42_RS03055	CEP84_RS00550	CEG92_RS03150	EC391_RS08510	EC390_RS14225	EGM63_RS03635	EGM64_RS05970	EGM60_RS02865	EGA31_RS17385
MAP_RS22710	MAP4_RS22670	RC58_RS22635	RE97_RS22725	A0V42_RS22650	CEP84_RS15360	CEG92_RS11220	EC391_RS00360	EC390_RS22350	EGM63_RS18495	EGM64_RS14150	EGM60_RS11045	EGA31_RS07215
MAP_RS14115	MAP4_RS05205	RC58_RS05185	RE97_RS05180	A0V42_RS14135	CEP84_RS12135	CEG92_RS14410	EC391_RS20115	EC390_RS02625	EGM63_RS15270	EGM64_RS17385	EGM60_RS14285	EGA31_RS05670
MAP_RS03025	MAP4_RS16295	RC58_RS16260	RE97_RS16290	A0V42_RS03030	CEP84_RS00575	CEG92_RS03125	EC391_RS08535	EC390_RS14200	EGM63_RS03660	EGM64_RS05945	EGM60_RS02840	EGA31_RS17410
MAP_RS02290	MAP4_RS17030	RC58_RS16995	RE97_RS17025	A0V42_RS02290	CEP84_RS01315	CEG92_RS02380	EC391_RS09275	EC390_RS13460	EGM63_RS04400	EGM64_RS05205	EGM60_RS02100	EGA31_RS18150
MAP_RS07060	MAP4_RS12240	RC58_RS12215	RE97_RS12230	A0V42_RS07080	CEP84_RS19335	CEG92_RS07275	EC391_RS04355	EC390_RS18370	EGM63_RS22510	EGM64_RS10145	EGM60_RS07035	EGA31_RS08550
MAP_RS01765	MAP4_RS17555	RC58_RS17525	RE97_RS17555	A0V42_RS01770	CEP84_RS01855	CEG92_RS01835	EC391_RS09820	EC390_RS12915	EGM63_RS04945	EGM64_RS04660	EGM60_RS01555	EGA31_RS01625
MAP_RS06500	MAP4_RS12800	RC58_RS12770	RE97_RS12795	A0V42_RS06520	CEP84_RS19900	CEG92_RS06710	EC391_RS04930	EC390_RS17805	EGM63_RS00040	EGM64_RS09565	EGM60_RS06455	EGA31_RS07980
MAP_RS08440	MAP4_RS10860	RC58_RS10840	RE97_RS10850	A0V42_RS08465	CEP84_RS17935	CEG92_RS08670	EC391_RS02950	EC390_RS19770	EGM63_RS21110	EGM64_RS11545	EGM60_RS08435	EGA31_RS11890
MAP_RS06510	MAP4_RS12790	RC58_RS12760	RE97_RS12785	A0V42_RS06530	CEP84_RS19890	CEG92_RS06720	EC391_RS04920	EC390_RS17815	EGM63_RS00030	EGM64_RS09575	EGM60_RS06465	EGA31_RS07990
MAP_RS16420	MAP4_RS02890	RC58_RS02875	RE97_RS02880	A0V42_RS16445	CEP84_RS09755	CEG92_RS16765	EC391_RS17735	EC390_RS05005	EGM63_RS12870	EGM64_RS19780	EGM60_RS16680	EGA31_RS03275
MAP_RS06585	MAP4_RS12715	RC58_RS12690	RE97_RS12710	A0V42_RS06605	CEP84_RS19815	CEG92_RS06795	EC391_RS04845	EC390_RS17890	EGM63_RS23005	EGM64_RS09650	EGM60_RS06540	EGA31_RS08065
MAP_RS08920	MAP4_RS10380	RC58_RS10355	RE97_RS10365	A0V42_RS08950	CEP84_RS17435	CEG92_RS09165	EC391_RS02445	EC390_RS20275	EGM63_RS20595	EGM64_RS12060	EGM60_RS08950	EGA31_RS11500
MAP_RS08985	MAP4_RS10315	RC58_RS10290	RE97_RS10300	A0V42_RS09015	CEP84_RS17370	CEG92_RS09230	EC391_RS02380	EC390_RS20340	EGM63_RS20530	EGM64_RS12125	EGM60_RS09015	EGA31_RS11390
MAP_RS03185	MAP4_RS16135	RC58_RS16100	RE97_RS16130	A0V42_RS03190	CEP84_RS00415	CEG92_RS03285	EC391_RS08375	EC390_RS14360	EGM63_RS03500	EGM64_RS06105	EGM60_RS03000	EGA31_RS17250
MAP_RS11345	MAP4_RS07975	RC58_RS07945	RE97_RS07945	A0V42_RS11365	CEP84_RS14950	CEG92_RS11615	EC391_RS22925	EC390_RS22750	EGM63_RS18095	EGM64_RS14565	EGM60_RS11460	EGA31_RS15420
MAP_RS07940	MAP4_RS11360	RC58_RS11340	RE97_RS11350	A0V42_RS07960	CEP84_RS18455	CEG92_RS08155	EC391_RS03475	EC390_RS19250	EGM63_RS21630	EGM64_RS11025	EGM60_RS07915	EGA31_RS09515
MAP_RS06735	MAP4_RS12565	RC58_RS12540	RE97_RS12560	A0V42_RS06755	CEP84_RS19665	CEG92_RS06945	EC391_RS04695	EC390_RS18040	EGM63_RS22850	EGM64_RS09805	EGM60_RS06695	EGA31_RS08220
MAP_RS14585	MAP4_RS04730	RC58_RS04715	RE97_RS04710	A0V42_RS14605	CEP84_RS11645	CEG92_RS14895	EC391_RS19625	EC390_RS03115	EGM63_RS14770	EGM64_RS17885	EGM60_RS14785	EGA31_RS05170
MAP_RS08465	MAP4_RS10835	RC58_RS10815	RE97_RS10825	A0V42_RS08490	CEP84_RS17905	CEG92_RS08700	EC391_RS02920	EC390_RS19800	EGM63_RS21080	EGM64_RS11575	EGM60_RS08465	EGA31_RS11860
MAP_RS00650	MAP4_RS18670	RC58_RS18630	RE97_RS18670	A0V42_RS00650	CEP84_RS03015	CEG92_RS00680	EC391_RS10980	EC390_RS11760	EGM63_RS06105	EGM64_RS03500	EGM60_RS00395	EGA31_RS00705
MAP_RS15605	MAP4_RS03705	RC58_RS03685	RE97_RS03690	A0V42_RS15625	CEP84_RS10590	CEG92_RS15940	EC391_RS18570	EC390_RS04170	EGM63_RS13710	EGM64_RS18940	EGM60_RS15840	EGA31_RS04110
MAP_RS12980	MAP4_RS06340	RC58_RS06315	RE97_RS06310	A0V42_RS13000	CEP84_RS13305	CEG92_RS13255	EC391_RS21285	EC390_RS01460	EGM63_RS16440	EGM64_RS16215	EGM60_RS13115	EGA31_RS15190
MAP_RS21290	MAP4_RS21300	RC58_RS21255	RE97_RS21300	A0V42_RS21300	CEP84_RS05750	CEG92_RS21770	EC391_RS13720	EC390_RS09020	EGM63_RS08860	EGM64_RS00745	EGM60_RS20690	EGA31_RS19375
MAP_RS02705	MAP4_RS16615	RC58_RS16580	RE97_RS16610	A0V42_RS02705	CEP84_RS00900	CEG92_RS02795	EC391_RS08860	EC390_RS13875	EGM63_RS03985	EGM64_RS05620	EGM60_RS02515	EGA31_RS17735
MAP_RS03240	MAP4_RS16080	RC58_RS16045	RE97_RS16075	A0V42_RS03245	CEP84_RS00360	CEG92_RS03340	EC391_RS08320	EC390_RS14415	EGM63_RS03445	EGM64_RS06160	EGM60_RS03055	EGA31_RS17195
MAP_RS02020	MAP4_RS17300	RC58_RS17270	RE97_RS17300	A0V42_RS02025	CEP84_RS01585	CEG92_RS02105	EC391_RS09545	EC390_RS13190	EGM63_RS04670	EGM64_RS04935	EGM60_RS01830	EGA31_RS18425
MAP_RS15170	MAP4_RS04145	RC58_RS04125	RE97_RS04125	A0V42_RS15190	CEP84_RS11035	CEG92_RS15495	EC391_RS19015	EC390_RS03725	EGM63_RS14160	EGM64_RS18495	EGM60_RS15395	EGA31_RS04560
MAP_RS00775	MAP4_RS18545	RC58_RS18505	RE97_RS18545	A0V42_RS00775	CEP84_RS02895	CEG92_RS00800	EC391_RS10860	EC390_RS11880	EGM63_RS05985	EGM64_RS03620	EGM60_RS00515	EGA31_RS00825
MAP_RS03895	MAP4_RS15420	RC58_RS15385	RE97_RS15415	A0V42_RS03895	CEP84_RS22615	CEG92_RS04015	EC391_RS07645	EC390_RS15090	EGM63_RS02770	EGM64_RS06835	EGM60_RS03730	EGA31_RS14650
MAP_RS18200	MAP4_RS01110	RC58_RS01095	RE97_RS01105	A0V42_RS18220	CEP84_RS07935	CEG92_RS18585	EC391_RS15900	EC390_RS06835	EGM63_RS11040	EGM64_RS21610	EGM60_RS18510	EGA31_RS22760
MAP_RS01710	MAP4_RS17610	RC58_RS17580	RE97_RS17605	A0V42_RS01715	CEP84_RS01910	CEG92_RS01780	EC391_RS09875	EC390_RS12860	EGM63_RS05000	EGM64_RS04605	EGM60_RS01500	EGA31_RS18865
MAP_RS03030	MAP4_RS16290	RC58_RS16255	RE97_RS16285	A0V42_RS03035	CEP84_RS00570	CEG92_RS03130	EC391_RS08530	EC390_RS14205	EGM63_RS03655	EGM64_RS05950	EGM60_RS02845	EGA31_RS17405
MAP_RS08620	MAP4_RS10680	RC58_RS10655	RE97_RS10665	A0V42_RS08650	CEP84_RS17745	CEG92_RS08860	EC391_RS02760	EC390_RS19960	EGM63_RS20920	EGM64_RS11735	EGM60_RS08625	EGA31_RS11700
MAP_RS06675	MAP4_RS12625	RC58_RS12600	RE97_RS12620	A0V42_RS06695	CEP84_RS19725	CEG92_RS06885	EC391_RS04755	EC390_RS17980	EGM63_RS22915	EGM64_RS09740	EGM60_RS06630	EGA31_RS08155
MAP_RS00215	MAP4_RS19100	RC58_RS19065	RE97_RS19105	A0V42_RS00215	CEP84_RS03465	CEG92_RS00225	EC391_RS11430	EC390_RS11310	EGM63_RS06560	EGM64_RS03045	EGM60_RS22990	EGA31_RS00250
MAP_RS03260	MAP4_RS16060	RC58_RS16025	RE97_RS16055	A0V42_RS03265	CEP84_RS00340	CEG92_RS03360	EC391_RS08300	EC390_RS14435	EGM63_RS03425	EGM64_RS06180	EGM60_RS03075	EGA31_RS17175
MAP_RS01670	MAP4_RS17650	RC58_RS17620	RE97_RS17645	A0V42_RS01675	CEP84_RS01950	CEG92_RS01740	EC391_RS09915	EC390_RS12820	EGM63_RS05040	EGM64_RS04565	EGM60_RS01460	EGA31_RS18825
MAP_RS14305	MAP4_RS05010	RC58_RS04995	RE97_RS04990	A0V42_RS14325	CEP84_RS11925	CEG92_RS14615	EC391_RS19905	EC390_RS02835	EGM63_RS15050	EGM64_RS17605	EGM60_RS14505	EGA31_RS05455
MAP_RS15490	MAP4_RS03820	RC58_RS03800	RE97_RS03805	A0V42_RS15510	CEP84_RS10705	CEG92_RS15825	EC391_RS18685	EC390_RS04055	EGM63_RS13825	EGM64_RS18825	EGM60_RS15725	EGA31_RS04225
MAP_RS09355	MAP4_RS09945	RC58_RS09915	RE97_RS09925	A0V42_RS09380	CEP84_RS16985	CEG92_RS09595	EC391_RS01990	EC390_RS20725	EGM63_RS20135	EGM64_RS12515	EGM60_RS09405	EGA31_RS10970
MAP_RS12530	MAP4_RS06790	RC58_RS06765	RE97_RS06760	A0V42_RS12550	CEP84_RS13770	CEG92_RS12790	EC391_RS21745	EC390_RS01000	EGM63_RS16905	EGM64_RS15755	EGM60_RS12650	EGA31_RS16600
MAP_RS19880	MAP4_RS19890	RC58_RS19845	RE97_RS19895	A0V42_RS19890	CEP84_RS04300	CEG92_RS20325	EC391_RS12265	EC390_RS10475	EGM63_RS07400	EGM64_RS02205	EGM60_RS22150	EGA31_RS21020
MAP_RS12360	MAP4_RS06960	RC58_RS06935	RE97_RS06930	A0V42_RS12380	CEP84_RS13945	CEG92_RS12620	EC391_RS21920	EC390_RS00825	EGM63_RS17080	EGM64_RS15580	EGM60_RS12475	EGA31_RS16425
MAP_RS22420	MAP4_RS22950	RC58_RS23000	RE97_RS23050	A0V42_RS22390	CEP84_RS02215	CEG92_RS01475	EC391_RS10180	EC390_RS12555	EGM63_RS05310	EGM64_RS04295	EGM60_RS01190	EGA31_RS01495
MAP_RS04035	MAP4_RS15280	RC58_RS15245	RE97_RS15275	A0V42_RS04035	CEP84_RS22475	CEG92_RS04155	EC391_RS07505	EC390_RS15230	EGM63_RS02630	EGM64_RS06975	EGM60_RS03870	EGA31_RS14505
MAP_RS14875	MAP4_RS04440	RC58_RS04420	RE97_RS04420	A0V42_RS14895	CEP84_RS11345	CEG92_RS15185	EC391_RS19325	EC390_RS03415	EGM63_RS14470	EGM64_RS18185	EGM60_RS15085	EGA31_RS04870
MAP_RS03275	MAP4_RS16045	RC58_RS16010	RE97_RS16040	A0V42_RS03275	CEP84_RS00330	CEG92_RS03375	EC391_RS08290	EC390_RS14445	EGM63_RS03415	EGM64_RS06190	EGM60_RS03085	EGA31_RS17165
MAP_RS00210	MAP4_RS19105	RC58_RS19070	RE97_RS19110	A0V42_RS00210	CEP84_RS03470	CEG92_RS00220	EC391_RS11435	EC390_RS11305	EGM63_RS06565	EGM64_RS03040	EGM60_RS22985	EGA31_RS00245
MAP_RS13975	MAP4_RS05345	RC58_RS05325	RE97_RS05320	A0V42_RS14000	CEP84_RS12275	CEG92_RS14270	EC391_RS20255	EC390_RS02485	EGM63_RS15410	EGM64_RS17245	EGM60_RS14145	EGA31_RS05810
MAP_RS19030	MAP4_RS00280	RC58_RS00275	RE97_RS00280	A0V42_RS19045	CEP84_RS07095	CEG92_RS19430	EC391_RS15060	EC390_RS07675	EGM63_RS10200	EGM64_RS22450	EGM60_RS19350	EGA31_RS21915
MAP_RS07250	MAP4_RS12050	RC58_RS12025	RE97_RS12040	A0V42_RS07270	CEP84_RS19145	CEG92_RS07465	EC391_RS04165	EC390_RS18560	EGM63_RS22320	EGM64_RS10335	EGM60_RS07225	EGA31_RS08740
MAP_RS20720	MAP4_RS20730	RC58_RS20690	RE97_RS20735	A0V42_RS20730	CEP84_RS05175	CEG92_RS21200	EC391_RS13140	EC390_RS09600	EGM63_RS08280	EGM64_RS01325	EGM60_RS21270	EGA31_RS20140
MAP_RS09665	MAP4_RS09635	RC58_RS09610	RE97_RS09615	A0V42_RS09690	CEP84_RS16670	CEG92_RS09910	EC391_RS01670	EC390_RS21040	EGM63_RS19820	EGM64_RS12825	EGM60_RS09720	EGA31_RS10655
MAP_RS21125	MAP4_RS21135	RC58_RS21095	RE97_RS21140	A0V42_RS21135	CEP84_RS05590	CEG92_RS21610	EC391_RS13560	EC390_RS09180	EGM63_RS08700	EGM64_RS00905	EGM60_RS20850	EGA31_RS19215
MAP_RS22455	MAP4_RS22915	RC58_RS22965	RE97_RS23020	A0V42_RS22420	CEP84_RS01710	CEG92_RS01980	EC391_RS09675	EC390_RS13060	EGM63_RS04800	EGM64_RS04805	EGM60_RS01700	EGA31_RS18550
MAP_RS20530	MAP4_RS20540	RC58_RS20500	RE97_RS20545	A0V42_RS20540	CEP84_RS04975	CEG92_RS21000	EC391_RS12940	EC390_RS09800	EGM63_RS08080	EGM64_RS01525	EGM60_RS21470	EGA31_RS20340
MAP_RS01585	MAP4_RS17735	RC58_RS17705	RE97_RS17730	A0V42_RS01585	CEP84_RS02050	CEG92_RS01640	EC391_RS10015	EC390_RS12720	EGM63_RS05140	EGM64_RS04465	EGM60_RS01360	EGA31_RS18735
MAP_RS03325	MAP4_RS15995	RC58_RS15960	RE97_RS15990	A0V42_RS03325	CEP84_RS00280	CEG92_RS03425	EC391_RS08240	EC390_RS14495	EGM63_RS03365	EGM64_RS06240	EGM60_RS03135	EGA31_RS17115
MAP_RS20215	MAP4_RS20225	RC58_RS20185	RE97_RS20230	A0V42_RS20225	CEP84_RS04635	CEG92_RS20660	EC391_RS12600	EC390_RS10140	EGM63_RS07735	EGM64_RS01870	EGM60_RS21815	EGA31_RS20685
MAP_RS05990	MAP4_RS13310	RC58_RS13280	RE97_RS13305	A0V42_RS06010	CEP84_RS20435	CEG92_RS06175	EC391_RS05465	EC390_RS17270	EGM63_RS00580	EGM64_RS09025	EGM60_RS05920	EGA31_RS07375
MAP_RS17355	MAP4_RS01955	RC58_RS01945	RE97_RS01955	A0V42_RS17375	CEP84_RS08815	CEG92_RS17710	EC391_RS16785	EC390_RS05955	EGM63_RS11920	EGM64_RS20730	EGM60_RS17630	EGA31_RS02305
MAP_RS02675	MAP4_RS16645	RC58_RS16610	RE97_RS16640	A0V42_RS02675	CEP84_RS00930	CEG92_RS02765	EC391_RS08890	EC390_RS13845	EGM63_RS04015	EGM64_RS05590	EGM60_RS02485	EGA31_RS17765
MAP_RS01180	MAP4_RS18140	RC58_RS18110	RE97_RS18140	A0V42_RS01180	CEP84_RS02480	CEG92_RS01215	EC391_RS10445	EC390_RS12290	EGM63_RS05575	EGM64_RS04030	EGM60_RS00925	EGA31_RS01235
MAP_RS10365	MAP4_RS08945	RC58_RS08920	RE97_RS08925	A0V42_RS10395	CEP84_RS15955	CEG92_RS10620	EC391_RS00955	EC390_RS21755	EGM63_RS19100	EGM64_RS13545	EGM60_RS10440	EGA31_RS09930
MAP_RS02460	MAP4_RS16860	RC58_RS16825	RE97_RS16855	A0V42_RS02460	CEP84_RS01145	CEG92_RS02550	EC391_RS09105	EC390_RS13630	EGM63_RS04230	EGM64_RS05375	EGM60_RS02270	EGA31_RS17980
MAP_RS01210	MAP4_RS18110	RC58_RS18080	RE97_RS18110	A0V42_RS01210	CEP84_RS02450	CEG92_RS01245	EC391_RS10415	EC390_RS12320	EGM63_RS05545	EGM64_RS04060	EGM60_RS00955	EGA31_RS01265
MAP_RS10585	MAP4_RS08725	RC58_RS08705	RE97_RS08705	A0V42_RS10615	CEP84_RS15725	CEG92_RS10855	EC391_RS00725	EC390_RS21985	EGM63_RS18870	EGM64_RS13775	EGM60_RS10670	EGA31_RS09700
MAP_RS00165	MAP4_RS19150	RC58_RS19115	RE97_RS19155	A0V42_RS00165	CEP84_RS03520	CEG92_RS00175	EC391_RS11485	EC390_RS11255	EGM63_RS06615	EGM64_RS02990	EGM60_RS22935	EGA31_RS00195
MAP_RS03350	MAP4_RS15970	RC58_RS15935	RE97_RS15965	A0V42_RS03350	CEP84_RS00245	CEG92_RS03455	EC391_RS08205	EC390_RS14530	EGM63_RS03330	EGM64_RS06275	EGM60_RS03170	EGA31_RS17085
MAP_RS11090	MAP4_RS08220	RC58_RS08200	RE97_RS08200	A0V42_RS11115	CEP84_RS15210	CEG92_RS11365	EC391_RS00205	EC390_RS22505	EGM63_RS18340	EGM64_RS14305	EGM60_RS11200	EGA31_RS06890
MAP_RS12595	MAP4_RS06725	RC58_RS06700	RE97_RS06690	A0V42_RS12615	CEP84_RS13700	CEG92_RS12860	EC391_RS21675	EC390_RS01070	EGM63_RS16835	EGM64_RS15825	EGM60_RS12720	EGA31_RS16670
MAP_RS20640	MAP4_RS20650	RC58_RS20610	RE97_RS20655	A0V42_RS20650	CEP84_RS05090	CEG92_RS21115	EC391_RS13055	EC390_RS09685	EGM63_RS08195	EGM64_RS01410	EGM60_RS21355	EGA31_RS20225
MAP_RS08520	MAP4_RS10780	RC58_RS10760	RE97_RS10770	A0V42_RS08545	CEP84_RS17850	CEG92_RS08755	EC391_RS02865	EC390_RS19855	EGM63_RS21025	EGM64_RS11630	EGM60_RS08520	EGA31_RS11805
MAP_RS04180	MAP4_RS15135	RC58_RS15100	RE97_RS15130	A0V42_RS04180	CEP84_RS22330	CEG92_RS04300	EC391_RS07360	EC390_RS15375	EGM63_RS02485	EGM64_RS07120	EGM60_RS04015	EGA31_RS14360
MAP_RS06300	MAP4_RS13000	RC58_RS12970	RE97_RS12995	A0V42_RS06320	CEP84_RS20105	CEG92_RS06505	EC391_RS05135	EC390_RS17600	EGM63_RS00245	EGM64_RS09360	EGM60_RS06250	EGA31_RS07775
MAP_RS15590	MAP4_RS03720	RC58_RS03700	RE97_RS03705	A0V42_RS15610	CEP84_RS10605	CEG92_RS15925	EC391_RS18585	EC390_RS04155	EGM63_RS13725	EGM64_RS18925	EGM60_RS15825	EGA31_RS04125
MAP_RS13445	MAP4_RS05875	RC58_RS05855	RE97_RS05850	A0V42_RS13470	CEP84_RS12815	CEG92_RS13730	EC391_RS20795	EC390_RS01945	EGM63_RS15950	EGM64_RS16705	EGM60_RS13605	EGA31_RS06350
MAP_RS18240	MAP4_RS01070	RC58_RS01055	RE97_RS01065	A0V42_RS18260	CEP84_RS07895	CEG92_RS18625	EC391_RS15860	EC390_RS06875	EGM63_RS11000	EGM64_RS21650	EGM60_RS18550	EGA31_RS22720
MAP_RS10200	MAP4_RS09110	RC58_RS09085	RE97_RS09090	A0V42_RS10230	CEP84_RS16130	CEG92_RS10450	EC391_RS01130	EC390_RS21580	EGM63_RS19275	EGM64_RS13370	EGM60_RS10265	EGA31_RS10105
MAP_RS03365	MAP4_RS15955	RC58_RS15920	RE97_RS15950	A0V42_RS03365	CEP84_RS00230	CEG92_RS03470	EC391_RS08190	EC390_RS14545	EGM63_RS03315	EGM64_RS06290	EGM60_RS03185	EGA31_RS17070
MAP_RS15825	MAP4_RS03485	RC58_RS03470	RE97_RS03475	A0V42_RS15845	CEP84_RS10365	CEG92_RS16160	EC391_RS18345	EC390_RS04395	EGM63_RS13485	EGM64_RS19165	EGM60_RS16065	EGA31_RS03885
MAP_RS06555	MAP4_RS12745	RC58_RS12720	RE97_RS12740	A0V42_RS06575	CEP84_RS19845	CEG92_RS06765	EC391_RS04875	EC390_RS17860	EGM63_RS23035	EGM64_RS09620	EGM60_RS06510	EGA31_RS08035
MAP_RS09535	MAP4_RS09765	RC58_RS09740	RE97_RS09745	A0V42_RS09560	CEP84_RS16805	CEG92_RS09775	EC391_RS01805	EC390_RS20910	EGM63_RS19955	EGM64_RS12695	EGM60_RS09585	EGA31_RS10790
MAP_RS08100	MAP4_RS11200	RC58_RS11180	RE97_RS11190	A0V42_RS08120	CEP84_RS18295	CEG92_RS08315	EC391_RS03315	EC390_RS19410	EGM63_RS21470	EGM64_RS11185	EGM60_RS08075	EGA31_RS12250
MAP_RS11130	MAP4_RS08180	RC58_RS08160	RE97_RS08160	A0V42_RS11155	CEP84_RS15175	CEG92_RS11400	EC391_RS00170	EC390_RS22540	EGM63_RS18305	EGM64_RS14340	EGM60_RS11235	EGA31_RS06855
MAP_RS07950	MAP4_RS11350	RC58_RS11330	RE97_RS11340	A0V42_RS07970	CEP84_RS18445	CEG92_RS08165	EC391_RS03465	EC390_RS19260	EGM63_RS21620	EGM64_RS11035	EGM60_RS07925	EGA31_RS09525
MAP_RS00965	MAP4_RS18355	RC58_RS18320	RE97_RS18355	A0V42_RS00965	CEP84_RS02700	CEG92_RS00995	EC391_RS10665	EC390_RS12075	EGM63_RS05790	EGM64_RS03815	EGM60_RS00710	EGA31_RS01020
MAP_RS00060	MAP4_RS19255	RC58_RS19215	RE97_RS19260	A0V42_RS00060	CEP84_RS03645	CEG92_RS00060	EC391_RS11610	EC390_RS11130	EGM63_RS06740	EGM64_RS02865	EGM60_RS22810	EGA31_RS00070
MAP_RS00885	MAP4_RS18435	RC58_RS18395	RE97_RS18435	A0V42_RS00885	CEP84_RS02780	CEG92_RS00915	EC391_RS10745	EC390_RS11995	EGM63_RS05870	EGM64_RS03735	EGM60_RS00630	EGA31_RS00940
MAP_RS00460	MAP4_RS18855	RC58_RS18820	RE97_RS18860	A0V42_RS00460	CEP84_RS03215	CEG92_RS00475	EC391_RS11180	EC390_RS11560	EGM63_RS06310	EGM64_RS03295	EGM60_RS00190	EGA31_RS00500
MAP_RS22485	MAP4_RS22885	RC58_RS22925	RE97_RS22975	A0V42_RS22450	CEP84_RS00155	CEG92_RS03545	EC391_RS08115	EC390_RS14620	EGM63_RS03240	EGM64_RS06365	EGM60_RS03260	EGA31_RS16995
MAP_RS18420	MAP4_RS00890	RC58_RS00880	RE97_RS00885	A0V42_RS18440	CEP84_RS07715	CEG92_RS18805	EC391_RS15680	EC390_RS07055	EGM63_RS10820	EGM64_RS21830	EGM60_RS18730	EGA31_RS22540
MAP_RS17690	MAP4_RS01620	RC58_RS01610	RE97_RS01620	A0V42_RS17710	CEP84_RS08475	CEG92_RS18050	EC391_RS16445	EC390_RS06295	EGM63_RS11580	EGM64_RS21070	EGM60_RS17970	EGA31_RS01955
MAP_RS11805	MAP4_RS07515	RC58_RS07490	RE97_RS07490	A0V42_RS11825	CEP84_RS14500	CEG92_RS12065	EC391_RS22475	EC390_RS00270	EGM63_RS17635	EGM64_RS15025	EGM60_RS11920	EGA31_RS15875
MAP_RS15180	MAP4_RS04130	RC58_RS04110	RE97_RS04115	A0V42_RS15200	CEP84_RS11020	CEG92_RS15510	EC391_RS19000	EC390_RS03740	EGM63_RS14140	EGM64_RS18510	EGM60_RS15410	EGA31_RS04540
MAP_RS01400	MAP4_RS17920	RC58_RS17890	RE97_RS17920	A0V42_RS01400	CEP84_RS02250	CEG92_RS01440	EC391_RS10215	EC390_RS12520	EGM63_RS05345	EGM64_RS04260	EGM60_RS01155	EGA31_RS01460
MAP_RS15325	MAP4_RS03985	RC58_RS03965	RE97_RS03970	A0V42_RS15345	CEP84_RS10875	CEG92_RS15655	EC391_RS18855	EC390_RS03885	EGM63_RS13995	EGM64_RS18655	EGM60_RS15555	EGA31_RS04395
MAP_RS07135	MAP4_RS12165	RC58_RS12140	RE97_RS12155	A0V42_RS07155	CEP84_RS19260	CEG92_RS07350	EC391_RS04280	EC390_RS18445	EGM63_RS22435	EGM64_RS10220	EGM60_RS07110	EGA31_RS08625
MAP_RS20230	MAP4_RS20240	RC58_RS20200	RE97_RS20245	A0V42_RS20240	CEP84_RS04650	CEG92_RS20675	EC391_RS12615	EC390_RS10125	EGM63_RS07750	EGM64_RS01855	EGM60_RS21800	EGA31_RS20670
MAP_RS21775	MAP4_RS21785	RC58_RS21740	RE97_RS21785	A0V42_RS21785	CEP84_RS06245	CEG92_RS22270	EC391_RS14215	EC390_RS08525	EGM63_RS09355	EGM64_RS00250	EGM60_RS20195	EGA31_RS19870
MAP_RS08180	MAP4_RS11120	RC58_RS11100	RE97_RS11110	A0V42_RS08200	CEP84_RS18215	CEG92_RS08395	EC391_RS03235	EC390_RS19490	EGM63_RS21390	EGM64_RS11265	EGM60_RS08155	EGA31_RS12170
MAP_RS03435	MAP4_RS15880	RC58_RS15845	RE97_RS15875	A0V42_RS03435	CEP84_RS00150	CEG92_RS03550	EC391_RS08110	EC390_RS14625	EGM63_RS03235	EGM64_RS06370	EGM60_RS03265	EGA31_RS16990
MAP_RS21035	MAP4_RS21045	RC58_RS21005	RE97_RS21050	A0V42_RS21045	CEP84_RS05500	CEG92_RS21520	EC391_RS13470	EC390_RS09270	EGM63_RS08610	EGM64_RS00995	EGM60_RS20940	EGA31_RS19125
MAP_RS04370	MAP4_RS14945	RC58_RS14920	RE97_RS14945	A0V42_RS04370	CEP84_RS22120	CEG92_RS04510	EC391_RS07150	EC390_RS15585	EGM63_RS02270	EGM64_RS07335	EGM60_RS04230	EGA31_RS14145
MAP_RS16935	MAP4_RS02375	RC58_RS02365	RE97_RS02370	A0V42_RS16955	CEP84_RS09245	CEG92_RS17280	EC391_RS17215	EC390_RS05525	EGM63_RS12350	EGM64_RS20300	EGM60_RS17200	EGA31_RS02735
MAP_RS19635	MAP4_RS19645	RC58_RS19605	RE97_RS19655	A0V42_RS19645	CEP84_RS04050	CEG92_RS20075	EC391_RS12015	EC390_RS10725	EGM63_RS07145	EGM64_RS02460	EGM60_RS22405	EGA31_RS21275
MAP_RS12305	MAP4_RS07015	RC58_RS06990	RE97_RS06990	A0V42_RS12325	CEP84_RS14005	CEG92_RS12560	EC391_RS21980	EC390_RS00765	EGM63_RS17140	EGM64_RS15520	EGM60_RS12415	EGA31_RS16365
MAP_RS01590	MAP4_RS17730	RC58_RS17700	RE97_RS17725	A0V42_RS01590	CEP84_RS02035	CEG92_RS01655	EC391_RS10000	EC390_RS12735	EGM63_RS05125	EGM64_RS04480	EGM60_RS01375	EGA31_RS18740
MAP_RS06220	MAP4_RS13080	RC58_RS13050	RE97_RS13075	A0V42_RS06240	CEP84_RS20195	CEG92_RS06415	EC391_RS05225	EC390_RS17510	EGM63_RS00340	EGM64_RS09265	EGM60_RS06160	EGA31_RS07615
MAP_RS13595	MAP4_RS05725	RC58_RS05705	RE97_RS05700	A0V42_RS13620	CEP84_RS12665	CEG92_RS13880	EC391_RS20645	EC390_RS02095	EGM63_RS15800	EGM64_RS16855	EGM60_RS13755	EGA31_RS06200
MAP_RS05075	MAP4_RS14225	RC58_RS14180	RE97_RS14210	A0V42_RS05095	CEP84_RS21370	CEG92_RS05250	EC391_RS06400	EC390_RS16335	EGM63_RS01515	EGM64_RS08090	EGM60_RS04985	EGA31_RS13375
MAP_RS22760	MAP4_RS22620	RC58_RS22580	RE97_RS22665	A0V42_RS22705	CEP84_RS13675	CEG92_RS12885	EC391_RS21650	EC390_RS01095	EGM63_RS16810	EGM64_RS15850	EGM60_RS12745	EGA31_RS16695
MAP_RS03745	MAP4_RS15570	RC58_RS15535	RE97_RS15565	A0V42_RS03745	CEP84_RS22770	CEG92_RS03860	EC391_RS07800	EC390_RS14935	EGM63_RS02925	EGM64_RS06680	EGM60_RS03575	EGA31_RS14805
MAP_RS02815	MAP4_RS16505	RC58_RS16470	RE97_RS16500	A0V42_RS02815	CEP84_RS00790	CEG92_RS02905	EC391_RS08750	EC390_RS13985	EGM63_RS03875	EGM64_RS05730	EGM60_RS02625	EGA31_RS17625
MAP_RS06495	MAP4_RS12805	RC58_RS12775	RE97_RS12800	A0V42_RS06515	CEP84_RS19905	CEG92_RS06705	EC391_RS04935	EC390_RS17800	EGM63_RS00045	EGM64_RS09560	EGM60_RS06450	EGA31_RS07975
MAP_RS05405	MAP4_RS13895	RC58_RS13865	RE97_RS13885	A0V42_RS05425	CEP84_RS21030	CEG92_RS05580	EC391_RS06060	EC390_RS16675	EGM63_RS01175	EGM64_RS08430	EGM60_RS05325	EGA31_RS13045
MAP_RS20645	MAP4_RS20655	RC58_RS20615	RE97_RS20660	A0V42_RS20655	CEP84_RS05095	CEG92_RS21120	EC391_RS13060	EC390_RS09680	EGM63_RS08200	EGM64_RS01405	EGM60_RS21350	EGA31_RS20220
MAP_RS03135	MAP4_RS16185	RC58_RS16150	RE97_RS16180	A0V42_RS03140	CEP84_RS00465	CEG92_RS03235	EC391_RS08425	EC390_RS14310	EGM63_RS03550	EGM64_RS06055	EGM60_RS02950	EGA31_RS17300
MAP_RS06955	MAP4_RS12345	RC58_RS12320	RE97_RS12335	A0V42_RS06975	CEP84_RS19440	CEG92_RS07170	EC391_RS04470	EC390_RS18265	EGM63_RS22625	EGM64_RS10030	EGM60_RS06920	EGA31_RS08445
MAP_RS17320	MAP4_RS01990	RC58_RS01980	RE97_RS01990	A0V42_RS17340	CEP84_RS08855	CEG92_RS17670	EC391_RS16825	EC390_RS05915	EGM63_RS11960	EGM64_RS20690	EGM60_RS17590	EGA31_RS02345
MAP_RS06885	MAP4_RS12415	RC58_RS12390	RE97_RS12405	A0V42_RS06905	CEP84_RS19510	CEG92_RS07100	EC391_RS04540	EC390_RS18195	EGM63_RS22695	EGM64_RS09960	EGM60_RS06850	EGA31_RS08375
MAP_RS07895	MAP4_RS11405	RC58_RS11385	RE97_RS11395	A0V42_RS07915	CEP84_RS18500	CEG92_RS08110	EC391_RS03520	EC390_RS19205	EGM63_RS21675	EGM64_RS10980	EGM60_RS07870	EGA31_RS09470
MAP_RS09105	MAP4_RS10195	RC58_RS10170	RE97_RS10180	A0V42_RS09135	CEP84_RS17240	CEG92_RS09350	EC391_RS02250	EC390_RS20470	EGM63_RS20400	EGM64_RS12255	EGM60_RS09145	EGA31_RS11270
MAP_RS04090	MAP4_RS15225	RC58_RS15190	RE97_RS15220	A0V42_RS04090	CEP84_RS22420	CEG92_RS04210	EC391_RS07450	EC390_RS15285	EGM63_RS02575	EGM64_RS07030	EGM60_RS03925	EGA31_RS14450
MAP_RS05930	MAP4_RS13370	RC58_RS13340	RE97_RS13365	A0V42_RS05950	CEP84_RS20495	CEG92_RS06115	EC391_RS05525	EC390_RS17210	EGM63_RS00640	EGM64_RS08965	EGM60_RS05860	EGA31_RS07315
MAP_RS16085	MAP4_RS03225	RC58_RS03210	RE97_RS03215	A0V42_RS16105	CEP84_RS10095	CEG92_RS16425	EC391_RS18075	EC390_RS04665	EGM63_RS13215	EGM64_RS19435	EGM60_RS16335	EGA31_RS03620
MAP_RS08160	MAP4_RS11140	RC58_RS11120	RE97_RS11130	A0V42_RS08180	CEP84_RS18235	CEG92_RS08375	EC391_RS03255	EC390_RS19470	EGM63_RS21410	EGM64_RS11245	EGM60_RS08135	EGA31_RS12190
MAP_RS08380	MAP4_RS10920	RC58_RS10900	RE97_RS10910	A0V42_RS08405	CEP84_RS17995	CEG92_RS08610	EC391_RS03010	EC390_RS19710	EGM63_RS21170	EGM64_RS11485	EGM60_RS08375	EGA31_RS11950
MAP_RS04230	MAP4_RS15085	RC58_RS15050	RE97_RS15080	A0V42_RS04230	CEP84_RS22280	CEG92_RS04350	EC391_RS07310	EC390_RS15425	EGM63_RS02435	EGM64_RS07170	EGM60_RS04065	EGA31_RS14310
MAP_RS20275	MAP4_RS20285	RC58_RS20245	RE97_RS20290	A0V42_RS20285	CEP84_RS04695	CEG92_RS20720	EC391_RS12660	EC390_RS10080	EGM63_RS07795	EGM64_RS01810	EGM60_RS21755	EGA31_RS20625
MAP_RS16690	MAP4_RS02620	RC58_RS02605	RE97_RS02610	A0V42_RS16710	CEP84_RS09485	CEG92_RS17040	EC391_RS17465	EC390_RS05275	EGM63_RS12600	EGM64_RS20050	EGM60_RS16950	EGA31_RS03005
MAP_RS20795	MAP4_RS20805	RC58_RS20765	RE97_RS20810	A0V42_RS20805	CEP84_RS05255	CEG92_RS21280	EC391_RS13220	EC390_RS09520	EGM63_RS08360	EGM64_RS01245	EGM60_RS21190	EGA31_RS20060
MAP_RS01020	MAP4_RS18300	RC58_RS18270	RE97_RS18300	A0V42_RS01020	CEP84_RS02645	CEG92_RS01050	EC391_RS10610	EC390_RS12130	EGM63_RS05735	EGM64_RS03870	EGM60_RS00765	EGA31_RS01075
MAP_RS05035	MAP4_RS14265	RC58_RS14220	RE97_RS14250	A0V42_RS05055	CEP84_RS21410	CEG92_RS05210	EC391_RS06440	EC390_RS16295	EGM63_RS01555	EGM64_RS08050	EGM60_RS04945	EGA31_RS13415
MAP_RS11320	MAP4_RS08000	RC58_RS07970	RE97_RS07970	A0V42_RS11340	CEP84_RS14975	CEG92_RS11590	EC391_RS22950	EC390_RS22725	EGM63_RS18120	EGM64_RS14540	EGM60_RS11435	EGA31_RS15395
MAP_RS13360	MAP4_RS05960	RC58_RS05940	RE97_RS05935	A0V42_RS13380	CEP84_RS12910	CEG92_RS13635	EC391_RS20890	EC390_RS01845	EGM63_RS16050	EGM64_RS16605	EGM60_RS13505	EGA31_RS06450
MAP_RS06880	MAP4_RS12420	RC58_RS12395	RE97_RS12410	A0V42_RS06900	CEP84_RS19515	CEG92_RS07095	EC391_RS04545	EC390_RS18190	EGM63_RS22700	EGM64_RS09955	EGM60_RS06845	EGA31_RS08370
MAP_RS23040	MAP4_RS23055	RC58_RS23135	RE97_RS23170	A0V42_RS22970	CEP84_RS04905	CEG92_RS20930	EC391_RS12870	EC390_RS09870	EGM63_RS08005	EGM64_RS01600	EGM60_RS21545	EGA31_RS20415
MAP_RS00075	MAP4_RS19240	RC58_RS19200	RE97_RS19245	A0V42_RS00075	CEP84_RS03630	CEG92_RS00075	EC391_RS11595	EC390_RS11145	EGM63_RS06725	EGM64_RS02880	EGM60_RS22825	EGA31_RS00085
MAP_RS09860	MAP4_RS09450	RC58_RS09425	RE97_RS09430	A0V42_RS09885	CEP84_RS16475	CEG92_RS10105	EC391_RS01475	EC390_RS21235	EGM63_RS19620	EGM64_RS13025	EGM60_RS09920	EGA31_RS10455
MAP_RS18480	MAP4_RS00830	RC58_RS00820	RE97_RS00825	A0V42_RS18500	CEP84_RS07655	CEG92_RS18865	EC391_RS15620	EC390_RS07115	EGM63_RS10760	EGM64_RS21890	EGM60_RS18790	EGA31_RS22480
MAP_RS04310	MAP4_RS15005	RC58_RS14975	RE97_RS15005	A0V42_RS04310	CEP84_RS22200	CEG92_RS04430	EC391_RS07230	EC390_RS15505	EGM63_RS02355	EGM64_RS07250	EGM60_RS04145	EGA31_RS14230
MAP_RS00695	MAP4_RS18625	RC58_RS18585	RE97_RS18625	A0V42_RS00695	CEP84_RS02970	CEG92_RS00725	EC391_RS10935	EC390_RS11805	EGM63_RS06060	EGM64_RS03545	EGM60_RS00440	EGA31_RS00750
MAP_RS16560	MAP4_RS02750	RC58_RS02735	RE97_RS02740	A0V42_RS16580	CEP84_RS09615	CEG92_RS16910	EC391_RS17595	EC390_RS05145	EGM63_RS12730	EGM64_RS19920	EGM60_RS16820	EGA31_RS03135
MAP_RS04190	MAP4_RS15125	RC58_RS15090	RE97_RS15120	A0V42_RS04190	CEP84_RS22320	CEG92_RS04310	EC391_RS07350	EC390_RS15385	EGM63_RS02475	EGM64_RS07130	EGM60_RS04025	EGA31_RS14350
MAP_RS00100	MAP4_RS19215	RC58_RS19175	RE97_RS19220	A0V42_RS00100	CEP84_RS03605	CEG92_RS00100	EC391_RS11570	EC390_RS11170	EGM63_RS06700	EGM64_RS02905	EGM60_RS22850	EGA31_RS00110
MAP_RS21725	MAP4_RS21735	RC58_RS21690	RE97_RS21735	A0V42_RS21735	CEP84_RS06195	CEG92_RS22220	EC391_RS14165	EC390_RS08575	EGM63_RS09305	EGM64_RS00300	EGM60_RS20245	EGA31_RS19820
MAP_RS18740	MAP4_RS00570	RC58_RS00560	RE97_RS00565	A0V42_RS18760	CEP84_RS07385	CEG92_RS19135	EC391_RS15350	EC390_RS07385	EGM63_RS10490	EGM64_RS22160	EGM60_RS19060	EGA31_RS22205
MAP_RS19265	MAP4_RS19275	RC58_RS19235	RE97_RS19280	A0V42_RS19275	CEP84_RS03665	CEG92_RS19685	EC391_RS11630	EC390_RS11110	EGM63_RS06760	EGM64_RS02845	EGM60_RS22790	EGA31_RS21665
MAP_RS15220	MAP4_RS04090	RC58_RS04070	RE97_RS04075	A0V42_RS15240	CEP84_RS10980	CEG92_RS15550	EC391_RS18960	EC390_RS03780	EGM63_RS14100	EGM64_RS18550	EGM60_RS15450	EGA31_RS04500
MAP_RS17785	MAP4_RS01525	RC58_RS01515	RE97_RS01525	A0V42_RS17805	CEP84_RS08375	CEG92_RS18150	EC391_RS16345	EC390_RS06395	EGM63_RS11480	EGM64_RS21170	EGM60_RS18070	EGA31_RS01855
MAP_RS09150	MAP4_RS10150	RC58_RS10115	RE97_RS10125	A0V42_RS09175	CEP84_RS17195	CEG92_RS09390	EC391_RS02205	EC390_RS20515	EGM63_RS20355	EGM64_RS12300	EGM60_RS09190	EGA31_RS11225
MAP_RS21640	MAP4_RS21650	RC58_RS21605	RE97_RS21650	A0V42_RS21650	CEP84_RS06105	CEG92_RS22130	EC391_RS14075	EC390_RS08665	EGM63_RS09215	EGM64_RS00390	EGM60_RS20335	EGA31_RS19730
MAP_RS04205	MAP4_RS15110	RC58_RS15075	RE97_RS15105	A0V42_RS04205	CEP84_RS22305	CEG92_RS04325	EC391_RS07335	EC390_RS15400	EGM63_RS02460	EGM64_RS07145	EGM60_RS04040	EGA31_RS14335
MAP_RS21680	MAP4_RS21690	RC58_RS21645	RE97_RS21690	A0V42_RS21690	CEP84_RS06145	CEG92_RS22170	EC391_RS14115	EC390_RS08625	EGM63_RS09255	EGM64_RS00350	EGM60_RS20295	EGA31_RS19770
MAP_RS04275	MAP4_RS15040	RC58_RS15010	RE97_RS15040	A0V42_RS04275	CEP84_RS22235	CEG92_RS04395	EC391_RS07265	EC390_RS15470	EGM63_RS02390	EGM64_RS07215	EGM60_RS04110	EGA31_RS14265
MAP_RS12715	MAP4_RS06605	RC58_RS06580	RE97_RS06570	A0V42_RS12735	CEP84_RS13570	CEG92_RS12990	EC391_RS21545	EC390_RS01200	EGM63_RS16705	EGM64_RS15955	EGM60_RS12850	EGA31_RS16800
MAP_RS17085	MAP4_RS02225	RC58_RS02215	RE97_RS02220	A0V42_RS17105	CEP84_RS09090	CEG92_RS17435	EC391_RS17060	EC390_RS05680	EGM63_RS12195	EGM64_RS20455	EGM60_RS17355	EGA31_RS02580
MAP_RS06670	MAP4_RS12630	RC58_RS12605	RE97_RS12625	A0V42_RS06690	CEP84_RS19730	CEG92_RS06880	EC391_RS04760	EC390_RS17975	EGM63_RS22920	EGM64_RS09735	EGM60_RS06625	EGA31_RS08150
MAP_RS15115	MAP4_RS04200	RC58_RS04180	RE97_RS04180	A0V42_RS15135	CEP84_RS11095	CEG92_RS15435	EC391_RS19075	EC390_RS03665	EGM63_RS14220	EGM64_RS18435	EGM60_RS15335	EGA31_RS04620
MAP_RS19820	MAP4_RS19830	RC58_RS19785	RE97_RS19835	A0V42_RS19830	CEP84_RS04235	CEG92_RS20260	EC391_RS12200	EC390_RS10540	EGM63_RS07330	EGM64_RS02275	EGM60_RS22220	EGA31_RS21090
MAP_RS05500	MAP4_RS13800	RC58_RS13770	RE97_RS13790	A0V42_RS05520	CEP84_RS20930	CEG92_RS05680	EC391_RS05960	EC390_RS16775	EGM63_RS01075	EGM64_RS08530	EGM60_RS05425	EGA31_RS12945
MAP_RS18965	MAP4_RS00345	RC58_RS00340	RE97_RS00345	A0V42_RS18980	CEP84_RS07165	CEG92_RS19365	EC391_RS15130	EC390_RS07605	EGM63_RS10270	EGM64_RS22380	EGM60_RS19280	EGA31_RS21985
MAP_RS06710	MAP4_RS12590	RC58_RS12565	RE97_RS12585	A0V42_RS06730	CEP84_RS19690	CEG92_RS06920	EC391_RS04720	EC390_RS18015	EGM63_RS22875	EGM64_RS09780	EGM60_RS06670	EGA31_RS08195
MAP_RS18555	MAP4_RS00755	RC58_RS00745	RE97_RS00750	A0V42_RS18575	CEP84_RS07580	CEG92_RS18940	EC391_RS15545	EC390_RS07190	EGM63_RS10685	EGM64_RS21965	EGM60_RS18865	EGA31_RS22405
MAP_RS05410	MAP4_RS13890	RC58_RS13860	RE97_RS13880	A0V42_RS05430	CEP84_RS21025	CEG92_RS05585	EC391_RS06055	EC390_RS16680	EGM63_RS01170	EGM64_RS08435	EGM60_RS05330	EGA31_RS13040
MAP_RS14190	MAP4_RS05125	RC58_RS05110	RE97_RS05105	A0V42_RS14210	CEP84_RS12045	CEG92_RS14500	EC391_RS20025	EC390_RS02715	EGM63_RS15170	EGM64_RS17485	EGM60_RS14385	EGA31_RS05570
MAP_RS14820	MAP4_RS04495	RC58_RS04475	RE97_RS04475	A0V42_RS14840	CEP84_RS11400	CEG92_RS15130	EC391_RS19380	EC390_RS03360	EGM63_RS14525	EGM64_RS18130	EGM60_RS15030	EGA31_RS04925
MAP_RS02615	MAP4_RS16705	RC58_RS16670	RE97_RS16700	A0V42_RS02615	CEP84_RS00990	CEG92_RS02705	EC391_RS08950	EC390_RS13785	EGM63_RS04075	EGM64_RS05530	EGM60_RS02425	EGA31_RS17825
MAP_RS05815	MAP4_RS13485	RC58_RS13455	RE97_RS13475	A0V42_RS05835	CEP84_RS20615	CEG92_RS05995	EC391_RS05645	EC390_RS17090	EGM63_RS00760	EGM64_RS08845	EGM60_RS05740	EGA31_RS12630
MAP_RS15425	MAP4_RS03885	RC58_RS03865	RE97_RS03870	A0V42_RS15445	CEP84_RS10770	CEG92_RS15760	EC391_RS18750	EC390_RS03990	EGM63_RS13890	EGM64_RS18760	EGM60_RS15660	EGA31_RS04290
MAP_RS23090	MAP4_RS23110	RC58_RS23190	RE97_RS23220	A0V42_RS23020	CEP84_RS05970	CEG92_RS21995	EC391_RS13940	EC390_RS08800	EGM63_RS09080	EGM64_RS00525	EGM60_RS20470	EGA31_RS19595
MAP_RS00585	MAP4_RS18735	RC58_RS18695	RE97_RS18735	A0V42_RS00585	CEP84_RS03080	CEG92_RS00615	EC391_RS11045	EC390_RS11695	EGM63_RS06170	EGM64_RS03435	EGM60_RS00330	EGA31_RS00640
MAP_RS04960	MAP4_RS14340	RC58_RS14295	RE97_RS14325	A0V42_RS04980	CEP84_RS21485	CEG92_RS05135	EC391_RS06515	EC390_RS16220	EGM63_RS01630	EGM64_RS07975	EGM60_RS04870	EGA31_RS13490
MAP_RS20565	MAP4_RS20575	RC58_RS20535	RE97_RS20580	A0V42_RS20575	CEP84_RS05010	CEG92_RS21035	EC391_RS12975	EC390_RS09765	EGM63_RS08115	EGM64_RS01490	EGM60_RS21435	EGA31_RS20305
MAP_RS01595	MAP4_RS17725	RC58_RS17695	RE97_RS17720	A0V42_RS01595	CEP84_RS02030	CEG92_RS01660	EC391_RS09995	EC390_RS12740	EGM63_RS05120	EGM64_RS04485	EGM60_RS01380	EGA31_RS18745
MAP_RS04405	MAP4_RS14900	RC58_RS14855	RE97_RS14880	A0V42_RS04425	CEP84_RS22055	CEG92_RS04570	EC391_RS07085	EC390_RS15650	EGM63_RS02205	EGM64_RS07400	EGM60_RS04295	EGA31_RS14080
MAP_RS18415	MAP4_RS00895	RC58_RS00885	RE97_RS00890	A0V42_RS18435	CEP84_RS07720	CEG92_RS18800	EC391_RS15685	EC390_RS07050	EGM63_RS10825	EGM64_RS21825	EGM60_RS18725	EGA31_RS22545
MAP_RS12345	MAP4_RS06975	RC58_RS06950	RE97_RS06950	A0V42_RS12365	CEP84_RS13960	CEG92_RS12605	EC391_RS21935	EC390_RS00810	EGM63_RS17095	EGM64_RS15565	EGM60_RS12460	EGA31_RS16410
MAP_RS22935	MAP4_RS22455	RC58_RS22405	RE97_RS22460	A0V42_RS22870	CEP84_RS08160	CEG92_RS18360	EC391_RS16125	EC390_RS06610	EGM63_RS11265	EGM64_RS21385	EGM60_RS18285	EGA31_RS22985
MAP_RS23095	MAP4_RS23115	RC58_RS23195	RE97_RS23225	A0V42_RS23025	CEP84_RS06165	CEG92_RS22190	EC391_RS14135	EC390_RS08605	EGM63_RS09275	EGM64_RS00330	EGM60_RS20275	EGA31_RS19790
MAP_RS17390	MAP4_RS01920	RC58_RS01910	RE97_RS01920	A0V42_RS17410	CEP84_RS08780	CEG92_RS17745	EC391_RS16750	EC390_RS05990	EGM63_RS11885	EGM64_RS20765	EGM60_RS17665	EGA31_RS02270
MAP_RS11485	MAP4_RS07835	RC58_RS07810	RE97_RS07805	A0V42_RS11505	CEP84_RS14820	CEG92_RS11745	EC391_RS22795	EC390_RS22880	EGM63_RS17965	EGM64_RS14695	EGM60_RS11590	EGA31_RS15550
MAP_RS15085	MAP4_RS04230	RC58_RS04210	RE97_RS04210	A0V42_RS15105	CEP84_RS11125	CEG92_RS15405	EC391_RS19105	EC390_RS03635	EGM63_RS14250	EGM64_RS18405	EGM60_RS15305	EGA31_RS04650
MAP_RS11260	MAP4_RS08060	RC58_RS08030	RE97_RS08030	A0V42_RS11280	CEP84_RS15030	CEG92_RS11535	EC391_RS00040	EC390_RS22670	EGM63_RS18175	EGM64_RS14485	EGM60_RS11380	EGA31_RS15340
MAP_RS08105	MAP4_RS11195	RC58_RS11175	RE97_RS11185	A0V42_RS08125	CEP84_RS18290	CEG92_RS08320	EC391_RS03310	EC390_RS19415	EGM63_RS21465	EGM64_RS11190	EGM60_RS08080	EGA31_RS12245
MAP_RS11270	MAP4_RS08050	RC58_RS08020	RE97_RS08020	A0V42_RS11290	CEP84_RS15020	CEG92_RS11545	EC391_RS00030	EC390_RS22680	EGM63_RS18165	EGM64_RS14495	EGM60_RS11390	EGA31_RS15350
MAP_RS04750	MAP4_RS14555	RC58_RS14510	RE97_RS14535	A0V42_RS04770	CEP84_RS21705	CEG92_RS04920	EC391_RS06735	EC390_RS16000	EGM63_RS01850	EGM64_RS07755	EGM60_RS04650	EGA31_RS13700
MAP_RS06125	MAP4_RS13175	RC58_RS13145	RE97_RS13170	A0V42_RS06145	CEP84_RS20300	CEG92_RS06310	EC391_RS05330	EC390_RS17405	EGM63_RS00445	EGM64_RS09160	EGM60_RS06055	EGA31_RS07510
MAP_RS12930	MAP4_RS06390	RC58_RS06365	RE97_RS06360	A0V42_RS12950	CEP84_RS13355	CEG92_RS13205	EC391_RS21335	EC390_RS01410	EGM63_RS16490	EGM64_RS16165	EGM60_RS13065	EGA31_RS15140
MAP_RS21160	MAP4_RS21170	RC58_RS21130	RE97_RS21175	A0V42_RS21170	CEP84_RS05625	CEG92_RS21645	EC391_RS13595	EC390_RS09145	EGM63_RS08735	EGM64_RS00870	EGM60_RS20815	EGA31_RS19250
MAP_RS04720	MAP4_RS14585	RC58_RS14540	RE97_RS14565	A0V42_RS04740	CEP84_RS21735	CEG92_RS04890	EC391_RS06765	EC390_RS15970	EGM63_RS01880	EGM64_RS07725	EGM60_RS04620	EGA31_RS13730
MAP_RS03695	MAP4_RS15620	RC58_RS15585	RE97_RS15615	A0V42_RS03695	CEP84_RS22820	CEG92_RS03810	EC391_RS07850	EC390_RS14885	EGM63_RS02975	EGM64_RS06630	EGM60_RS03525	EGA31_RS14855
MAP_RS04730	MAP4_RS14575	RC58_RS14530	RE97_RS14555	A0V42_RS04750	CEP84_RS21725	CEG92_RS04900	EC391_RS06755	EC390_RS15980	EGM63_RS01870	EGM64_RS07735	EGM60_RS04630	EGA31_RS13720
MAP_RS05715	MAP4_RS13585	RC58_RS13555	RE97_RS13575	A0V42_RS05735	CEP84_RS20715	CEG92_RS05895	EC391_RS05745	EC390_RS16990	EGM63_RS00860	EGM64_RS08745	EGM60_RS05640	EGA31_RS12730
MAP_RS17480	MAP4_RS01830	RC58_RS01820	RE97_RS01830	A0V42_RS17500	CEP84_RS08690	CEG92_RS17835	EC391_RS16660	EC390_RS06080	EGM63_RS11795	EGM64_RS20855	EGM60_RS17755	EGA31_RS02180
MAP_RS21175	MAP4_RS21185	RC58_RS21145	RE97_RS21190	A0V42_RS21185	CEP84_RS05640	CEG92_RS21660	EC391_RS13610	EC390_RS09130	EGM63_RS08750	EGM64_RS00855	EGM60_RS20800	EGA31_RS19265
MAP_RS06120	MAP4_RS13180	RC58_RS13150	RE97_RS13175	A0V42_RS06140	CEP84_RS20305	CEG92_RS06305	EC391_RS05335	EC390_RS17400	EGM63_RS00450	EGM64_RS09155	EGM60_RS06050	EGA31_RS07505
MAP_RS04760	MAP4_RS14545	RC58_RS14500	RE97_RS14525	A0V42_RS04780	CEP84_RS21695	CEG92_RS04930	EC391_RS06725	EC390_RS16010	EGM63_RS01840	EGM64_RS07765	EGM60_RS04660	EGA31_RS13690
MAP_RS09540	MAP4_RS09760	RC58_RS09735	RE97_RS09740	A0V42_RS09565	CEP84_RS16800	CEG92_RS09780	EC391_RS01800	EC390_RS20915	EGM63_RS19950	EGM64_RS12700	EGM60_RS09590	EGA31_RS10785
MAP_RS12410	MAP4_RS06910	RC58_RS06885	RE97_RS06880	A0V42_RS12430	CEP84_RS13895	CEG92_RS12670	EC391_RS21870	EC390_RS00875	EGM63_RS17030	EGM64_RS15630	EGM60_RS12525	EGA31_RS16475
MAP_RS16415	MAP4_RS02895	RC58_RS02880	RE97_RS02885	A0V42_RS16440	CEP84_RS09760	CEG92_RS16760	EC391_RS17740	EC390_RS05000	EGM63_RS12875	EGM64_RS19775	EGM60_RS16675	EGA31_RS03280
MAP_RS20660	MAP4_RS20670	RC58_RS20630	RE97_RS20675	A0V42_RS20670	CEP84_RS05115	CEG92_RS21140	EC391_RS13080	EC390_RS09660	EGM63_RS08220	EGM64_RS01385	EGM60_RS21330	EGA31_RS20200
MAP_RS20940	MAP4_RS20950	RC58_RS20910	RE97_RS20955	A0V42_RS20950	CEP84_RS05405	CEG92_RS21425	EC391_RS13375	EC390_RS09365	EGM63_RS08515	EGM64_RS01090	EGM60_RS21035	EGA31_RS19030
MAP_RS22215	MAP4_RS23135	RC58_RS22180	RE97_RS22225	A0V42_RS23045	CEP84_RS06695	CEG92_RS22720	EC391_RS14665	EC390_RS08075	EGM63_RS09805	EGM64_RS22845	EGM60_RS19745	EGA31_RS23405
MAP_RS18760	MAP4_RS00550	RC58_RS00540	RE97_RS00545	A0V42_RS18780	CEP84_RS07365	CEG92_RS19155	EC391_RS15330	EC390_RS07405	EGM63_RS10470	EGM64_RS22180	EGM60_RS19080	EGA31_RS22185
MAP_RS04965	MAP4_RS14335	RC58_RS14290	RE97_RS14320	A0V42_RS04985	CEP84_RS21480	CEG92_RS05140	EC391_RS06510	EC390_RS16225	EGM63_RS01625	EGM64_RS07980	EGM60_RS04875	EGA31_RS13485
MAP_RS08175	MAP4_RS11125	RC58_RS11105	RE97_RS11115	A0V42_RS08195	CEP84_RS18220	CEG92_RS08390	EC391_RS03240	EC390_RS19485	EGM63_RS21395	EGM64_RS11260	EGM60_RS08150	EGA31_RS12175
MAP_RS04800	MAP4_RS14505	RC58_RS14460	RE97_RS14485	A0V42_RS04820	CEP84_RS21655	CEG92_RS04970	EC391_RS06685	EC390_RS16050	EGM63_RS01800	EGM64_RS07805	EGM60_RS04700	EGA31_RS13650
MAP_RS19865	MAP4_RS19875	RC58_RS19830	RE97_RS19880	A0V42_RS19875	CEP84_RS04280	CEG92_RS20305	EC391_RS12245	EC390_RS10495	EGM63_RS07375	EGM64_RS02230	EGM60_RS22175	EGA31_RS21045
MAP_RS06275	MAP4_RS13025	RC58_RS12995	RE97_RS13020	A0V42_RS06295	CEP84_RS20130	CEG92_RS06480	EC391_RS05160	EC390_RS17575	EGM63_RS00270	EGM64_RS09335	EGM60_RS06225	EGA31_RS07750
MAP_RS02255	MAP4_RS17065	RC58_RS17030	RE97_RS17060	A0V42_RS02260	CEP84_RS01345	CEG92_RS02350	EC391_RS09305	EC390_RS13430	EGM63_RS04430	EGM64_RS05175	EGM60_RS02070	EGA31_RS18180
MAP_RS18785	MAP4_RS00525	RC58_RS00515	RE97_RS00520	A0V42_RS18805	CEP84_RS07340	CEG92_RS19180	EC391_RS15305	EC390_RS07430	EGM63_RS10445	EGM64_RS22205	EGM60_RS19105	EGA31_RS22160
MAP_RS06720	MAP4_RS12580	RC58_RS12555	RE97_RS12575	A0V42_RS06740	CEP84_RS19680	CEG92_RS06930	EC391_RS04710	EC390_RS18025	EGM63_RS22865	EGM64_RS09790	EGM60_RS06680	EGA31_RS08205
MAP_RS01900	MAP4_RS17420	RC58_RS17390	RE97_RS17420	A0V42_RS01905	CEP84_RS01715	CEG92_RS01975	EC391_RS09680	EC390_RS13055	EGM63_RS04805	EGM64_RS04800	EGM60_RS01695	EGA31_RS18555
MAP_RS13500	MAP4_RS05820	RC58_RS05800	RE97_RS05795	A0V42_RS13525	CEP84_RS12760	CEG92_RS13785	EC391_RS20740	EC390_RS02000	EGM63_RS15895	EGM64_RS16760	EGM60_RS13660	EGA31_RS06295
MAP_RS05070	MAP4_RS14230	RC58_RS14185	RE97_RS14215	A0V42_RS05090	CEP84_RS21375	CEG92_RS05245	EC391_RS06405	EC390_RS16330	EGM63_RS01520	EGM64_RS08085	EGM60_RS04980	EGA31_RS13380
MAP_RS13200	MAP4_RS06120	RC58_RS06095	RE97_RS06090	A0V42_RS13220	CEP84_RS13080	CEG92_RS13475	EC391_RS21060	EC390_RS01685	EGM63_RS16215	EGM64_RS16440	EGM60_RS13340	EGA31_RS06615
MAP_RS20500	MAP4_RS20510	RC58_RS20470	RE97_RS20515	A0V42_RS20510	CEP84_RS04945	CEG92_RS20970	EC391_RS12910	EC390_RS09830	EGM63_RS08050	EGM64_RS01555	EGM60_RS21500	EGA31_RS20370
MAP_RS04820	MAP4_RS14485	RC58_RS14440	RE97_RS14465	A0V42_RS04840	CEP84_RS21635	CEG92_RS04990	EC391_RS06665	EC390_RS16070	EGM63_RS01780	EGM64_RS07825	EGM60_RS04720	EGA31_RS13630
MAP_RS18790	MAP4_RS00520	RC58_RS00510	RE97_RS00515	A0V42_RS18810	CEP84_RS07335	CEG92_RS19185	EC391_RS15300	EC390_RS07435	EGM63_RS10440	EGM64_RS22210	EGM60_RS19110	EGA31_RS22155
MAP_RS12735	MAP4_RS06585	RC58_RS06560	RE97_RS06550	A0V42_RS12755	CEP84_RS13550	CEG92_RS13010	EC391_RS21525	EC390_RS01220	EGM63_RS16685	EGM64_RS15975	EGM60_RS12870	EGA31_RS16820
MAP_RS11775	MAP4_RS07545	RC58_RS07520	RE97_RS07520	A0V42_RS11795	CEP84_RS14530	CEG92_RS12035	EC391_RS22505	EC390_RS00240	EGM63_RS17665	EGM64_RS14995	EGM60_RS11890	EGA31_RS15845
MAP_RS17395	MAP4_RS01915	RC58_RS01905	RE97_RS01915	A0V42_RS17415	CEP84_RS08775	CEG92_RS17750	EC391_RS16745	EC390_RS05995	EGM63_RS11880	EGM64_RS20770	EGM60_RS17670	EGA31_RS02265
MAP_RS06140	MAP4_RS13160	RC58_RS13130	RE97_RS13155	A0V42_RS06160	CEP84_RS20285	CEG92_RS06325	EC391_RS05315	EC390_RS17420	EGM63_RS00430	EGM64_RS09175	EGM60_RS06070	EGA31_RS07525
MAP_RS03425	MAP4_RS15890	RC58_RS15855	RE97_RS15885	A0V42_RS03425	CEP84_RS00165	CEG92_RS03535	EC391_RS08125	EC390_RS14610	EGM63_RS03250	EGM64_RS06355	EGM60_RS03250	EGA31_RS17005
MAP_RS10860	MAP4_RS08450	RC58_RS08430	RE97_RS08430	A0V42_RS10885	CEP84_RS15445	CEG92_RS11135	EC391_RS00445	EC390_RS22265	EGM63_RS18590	EGM64_RS14055	EGM60_RS10950	EGA31_RS12515
MAP_RS22815	MAP4_RS05170	RC58_RS22530	RE97_RS22605	A0V42_RS22755	CEP84_RS12090	CEG92_RS14455	EC391_RS20070	EC390_RS02670	EGM63_RS15215	EGM64_RS17440	EGM60_RS14340	EGA31_RS05615
MAP_RS07185	MAP4_RS12115	RC58_RS12090	RE97_RS12105	A0V42_RS07205	CEP84_RS19210	CEG92_RS07400	EC391_RS04230	EC390_RS18495	EGM63_RS22385	EGM64_RS10270	EGM60_RS07160	EGA31_RS08675
MAP_RS02925	MAP4_RS16395	RC58_RS16355	RE97_RS16390	A0V42_RS02930	CEP84_RS00675	CEG92_RS03025	EC391_RS08635	EC390_RS14100	EGM63_RS03760	EGM64_RS05845	EGM60_RS02740	EGA31_RS17510
MAP_RS04920	MAP4_RS14380	RC58_RS14335	RE97_RS14365	A0V42_RS04940	CEP84_RS21530	CEG92_RS05090	EC391_RS06560	EC390_RS16175	EGM63_RS01675	EGM64_RS07930	EGM60_RS04825	EGA31_RS13535
MAP_RS15345	MAP4_RS03965	RC58_RS03945	RE97_RS03950	A0V42_RS15365	CEP84_RS10855	CEG92_RS15675	EC391_RS18835	EC390_RS03905	EGM63_RS13975	EGM64_RS18675	EGM60_RS15575	EGA31_RS04375
MAP_RS14730	MAP4_RS04585	RC58_RS04565	RE97_RS04565	A0V42_RS14750	CEP84_RS11495	CEG92_RS15040	EC391_RS19475	EC390_RS03265	EGM63_RS14620	EGM64_RS18035	EGM60_RS14935	EGA31_RS05020
MAP_RS03710	MAP4_RS15605	RC58_RS15570	RE97_RS15600	A0V42_RS03710	CEP84_RS22805	CEG92_RS03825	EC391_RS07835	EC390_RS14900	EGM63_RS02960	EGM64_RS06645	EGM60_RS03540	EGA31_RS14840
MAP_RS01480	MAP4_RS17845	RC58_RS17815	RE97_RS17840	A0V42_RS01480	CEP84_RS02160	CEG92_RS01530	EC391_RS10125	EC390_RS12610	EGM63_RS05250	EGM64_RS04355	EGM60_RS01250	EGA31_RS01565
MAP_RS07510	MAP4_RS11790	RC58_RS11765	RE97_RS11775	A0V42_RS07530	CEP84_RS18880	CEG92_RS07730	EC391_RS03900	EC390_RS18825	EGM63_RS22055	EGM64_RS10600	EGM60_RS07490	EGA31_RS09120
MAP_RS11840	MAP4_RS07480	RC58_RS07455	RE97_RS07455	A0V42_RS11860	CEP84_RS14465	CEG92_RS12100	EC391_RS22440	EC390_RS00305	EGM63_RS17600	EGM64_RS15060	EGM60_RS11955	EGA31_RS15910
MAP_RS02685	MAP4_RS16635	RC58_RS16600	RE97_RS16630	A0V42_RS02685	CEP84_RS00920	CEG92_RS02775	EC391_RS08880	EC390_RS13855	EGM63_RS04005	EGM64_RS05600	EGM60_RS02495	EGA31_RS17755
MAP_RS11340	MAP4_RS07980	RC58_RS07950	RE97_RS07950	A0V42_RS11360	CEP84_RS14955	CEG92_RS11610	EC391_RS22930	EC390_RS22745	EGM63_RS18100	EGM64_RS14560	EGM60_RS11455	EGA31_RS15415
MAP_RS16590	MAP4_RS02720	RC58_RS02705	RE97_RS02710	A0V42_RS16610	CEP84_RS09585	CEG92_RS16940	EC391_RS17565	EC390_RS05175	EGM63_RS12700	EGM64_RS19950	EGM60_RS16850	EGA31_RS03105
MAP_RS18915	MAP4_RS00395	RC58_RS00390	RE97_RS00395	A0V42_RS18935	CEP84_RS07210	CEG92_RS19315	EC391_RS15175	EC390_RS07560	EGM63_RS10315	EGM64_RS22335	EGM60_RS19235	EGA31_RS22030
MAP_RS04930	MAP4_RS14370	RC58_RS14325	RE97_RS14355	A0V42_RS04950	CEP84_RS21520	CEG92_RS05100	EC391_RS06550	EC390_RS16185	EGM63_RS01665	EGM64_RS07940	EGM60_RS04835	EGA31_RS13525
MAP_RS14110	MAP4_RS05210	RC58_RS05190	RE97_RS05185	A0V42_RS14130	CEP84_RS12140	CEG92_RS14405	EC391_RS20120	EC390_RS02620	EGM63_RS15275	EGM64_RS17380	EGM60_RS14280	EGA31_RS05675
MAP_RS20410	MAP4_RS20420	RC58_RS20380	RE97_RS20425	A0V42_RS20420	CEP84_RS04840	CEG92_RS20865	EC391_RS12805	EC390_RS09935	EGM63_RS07940	EGM64_RS01665	EGM60_RS21610	EGA31_RS20480
MAP_RS17660	MAP4_RS01650	RC58_RS01640	RE97_RS01650	A0V42_RS17680	CEP84_RS08505	CEG92_RS18020	EC391_RS16475	EC390_RS06265	EGM63_RS11610	EGM64_RS21040	EGM60_RS17940	EGA31_RS01995
MAP_RS17365	MAP4_RS01945	RC58_RS01935	RE97_RS01945	A0V42_RS17385	CEP84_RS08805	CEG92_RS17720	EC391_RS16775	EC390_RS05965	EGM63_RS11910	EGM64_RS20740	EGM60_RS17640	EGA31_RS02295
MAP_RS00690	MAP4_RS18630	RC58_RS18590	RE97_RS18630	A0V42_RS00690	CEP84_RS02975	CEG92_RS00720	EC391_RS10940	EC390_RS11800	EGM63_RS06065	EGM64_RS03540	EGM60_RS00435	EGA31_RS00745
MAP_RS06990	MAP4_RS12310	RC58_RS12285	RE97_RS12300	A0V42_RS07010	CEP84_RS19405	CEG92_RS07205	EC391_RS04425	EC390_RS18300	EGM63_RS22580	EGM64_RS10075	EGM60_RS06965	EGA31_RS08480
MAP_RS02770	MAP4_RS16550	RC58_RS16515	RE97_RS16545	A0V42_RS02770	CEP84_RS00835	CEG92_RS02860	EC391_RS08795	EC390_RS13940	EGM63_RS03920	EGM64_RS05685	EGM60_RS02580	EGA31_RS17670
MAP_RS12880	MAP4_RS06440	RC58_RS06415	RE97_RS06410	A0V42_RS12900	CEP84_RS13405	CEG92_RS13155	EC391_RS21385	EC390_RS01360	EGM63_RS16540	EGM64_RS16115	EGM60_RS13015	EGA31_RS15090
MAP_RS14095	MAP4_RS05225	RC58_RS05205	RE97_RS05200	A0V42_RS14115	CEP84_RS12155	CEG92_RS14390	EC391_RS20135	EC390_RS02605	EGM63_RS15290	EGM64_RS17365	EGM60_RS14265	EGA31_RS05690
MAP_RS21170	MAP4_RS21180	RC58_RS21140	RE97_RS21185	A0V42_RS21180	CEP84_RS05635	CEG92_RS21655	EC391_RS13605	EC390_RS09135	EGM63_RS08745	EGM64_RS00860	EGM60_RS20805	EGA31_RS19260
MAP_RS14805	MAP4_RS04510	RC58_RS04490	RE97_RS04490	A0V42_RS14825	CEP84_RS11415	CEG92_RS15115	EC391_RS19395	EC390_RS03345	EGM63_RS14540	EGM64_RS18115	EGM60_RS15015	EGA31_RS04940
MAP_RS00850	MAP4_RS18470	RC58_RS18430	RE97_RS18470	A0V42_RS00850	CEP84_RS02815	CEG92_RS00875	EC391_RS10780	EC390_RS11960	EGM63_RS05905	EGM64_RS03700	EGM60_RS00595	EGA31_RS00905
MAP_RS00950	MAP4_RS18370	RC58_RS18335	RE97_RS18370	A0V42_RS00950	CEP84_RS02715	CEG92_RS00980	EC391_RS10680	EC390_RS12060	EGM63_RS05805	EGM64_RS03800	EGM60_RS00695	EGA31_RS01005
MAP_RS07005	MAP4_RS12295	RC58_RS12270	RE97_RS12285	A0V42_RS07025	CEP84_RS19390	CEG92_RS07220	EC391_RS04410	EC390_RS18315	EGM63_RS22565	EGM64_RS10090	EGM60_RS06980	EGA31_RS08495
MAP_RS05390	MAP4_RS13910	RC58_RS13880	RE97_RS13900	A0V42_RS05410	CEP84_RS21045	CEG92_RS05565	EC391_RS06075	EC390_RS16660	EGM63_RS01190	EGM64_RS08415	EGM60_RS05310	EGA31_RS13060
MAP_RS07690	MAP4_RS11610	RC58_RS11585	RE97_RS11600	A0V42_RS07710	CEP84_RS18705	CEG92_RS07905	EC391_RS03725	EC390_RS19000	EGM63_RS21880	EGM64_RS10775	EGM60_RS07665	EGA31_RS09265
MAP_RS12960	MAP4_RS06360	RC58_RS06335	RE97_RS06330	A0V42_RS12980	CEP84_RS13325	CEG92_RS13235	EC391_RS21305	EC390_RS01440	EGM63_RS16460	EGM64_RS16195	EGM60_RS13095	EGA31_RS15170
MAP_RS19460	MAP4_RS19470	RC58_RS19430	RE97_RS19475	A0V42_RS19470	CEP84_RS03860	CEG92_RS19885	EC391_RS11825	EC390_RS10915	EGM63_RS06955	EGM64_RS02650	EGM60_RS22595	EGA31_RS21470
MAP_RS07830	MAP4_RS11470	RC58_RS11450	RE97_RS11460	A0V42_RS07850	CEP84_RS18565	CEG92_RS08045	EC391_RS03585	EC390_RS19140	EGM63_RS21740	EGM64_RS10915	EGM60_RS07805	EGA31_RS09405
MAP_RS10700	MAP4_RS08610	RC58_RS08590	RE97_RS08590	A0V42_RS10730	CEP84_RS15610	CEG92_RS10975	EC391_RS00610	EC390_RS22100	EGM63_RS18755	EGM64_RS13890	EGM60_RS10785	EGA31_RS09585
MAP_RS04995	MAP4_RS14305	RC58_RS14260	RE97_RS14290	A0V42_RS05015	CEP84_RS21450	CEG92_RS05170	EC391_RS06480	EC390_RS16255	EGM63_RS01595	EGM64_RS08010	EGM60_RS04905	EGA31_RS13455
MAP_RS00450	MAP4_RS18865	RC58_RS18830	RE97_RS18870	A0V42_RS00450	CEP84_RS03225	CEG92_RS00465	EC391_RS11190	EC390_RS11550	EGM63_RS06320	EGM64_RS03285	EGM60_RS00180	EGA31_RS00490
MAP_RS09070	MAP4_RS10230	RC58_RS10205	RE97_RS10215	A0V42_RS09100	CEP84_RS17280	CEG92_RS09315	EC391_RS02290	EC390_RS20430	EGM63_RS20440	EGM64_RS12215	EGM60_RS09105	EGA31_RS11300
MAP_RS15005	MAP4_RS04310	RC58_RS04290	RE97_RS04290	A0V42_RS15025	CEP84_RS11210	CEG92_RS15320	EC391_RS19190	EC390_RS03550	EGM63_RS14335	EGM64_RS18320	EGM60_RS15220	EGA31_RS04735
MAP_RS20210	MAP4_RS20220	RC58_RS20180	RE97_RS20225	A0V42_RS20220	CEP84_RS04630	CEG92_RS20655	EC391_RS12595	EC390_RS10145	EGM63_RS07730	EGM64_RS01875	EGM60_RS21820	EGA31_RS20690
MAP_RS15080	MAP4_RS04235	RC58_RS04215	RE97_RS04215	A0V42_RS15100	CEP84_RS11130	CEG92_RS15400	EC391_RS19110	EC390_RS03630	EGM63_RS14255	EGM64_RS18400	EGM60_RS15300	EGA31_RS04655
MAP_RS03505	MAP4_RS15810	RC58_RS15775	RE97_RS15805	A0V42_RS03505	CEP84_RS00080	CEG92_RS03620	EC391_RS08040	EC390_RS14695	EGM63_RS03165	EGM64_RS06440	EGM60_RS03335	EGA31_RS16920
MAP_RS04565	MAP4_RS14740	RC58_RS14695	RE97_RS14720	A0V42_RS04585	CEP84_RS21895	CEG92_RS04730	EC391_RS06925	EC390_RS15810	EGM63_RS02045	EGM64_RS07560	EGM60_RS04455	EGA31_RS13905
MAP_RS12790	MAP4_RS06530	RC58_RS06505	RE97_RS06500	A0V42_RS12810	CEP84_RS13495	CEG92_RS13065	EC391_RS21470	EC390_RS01275	EGM63_RS16630	EGM64_RS16030	EGM60_RS12925	EGA31_RS16875
MAP_RS01450	MAP4_RS17875	RC58_RS17845	RE97_RS17870	A0V42_RS01450	CEP84_RS02190	CEG92_RS01500	EC391_RS10155	EC390_RS12580	EGM63_RS05280	EGM64_RS04325	EGM60_RS01220	EGA31_RS01525
MAP_RS08200	MAP4_RS11100	RC58_RS11080	RE97_RS11090	A0V42_RS08220	CEP84_RS18190	CEG92_RS08420	EC391_RS03210	EC390_RS19515	EGM63_RS21365	EGM64_RS11290	EGM60_RS08180	EGA31_RS12145
MAP_RS19665	MAP4_RS19675	RC58_RS19635	RE97_RS19685	A0V42_RS19675	CEP84_RS04080	CEG92_RS20105	EC391_RS12045	EC390_RS10695	EGM63_RS07175	EGM64_RS02430	EGM60_RS22375	EGA31_RS21245
MAP_RS00415	MAP4_RS18900	RC58_RS18865	RE97_RS18905	A0V42_RS00415	CEP84_RS03260	CEG92_RS00430	EC391_RS11225	EC390_RS11515	EGM63_RS06355	EGM64_RS03250	EGM60_RS00145	EGA31_RS00455
MAP_RS07745	MAP4_RS11555	RC58_RS11535	RE97_RS11545	A0V42_RS07765	CEP84_RS18650	CEG92_RS07960	EC391_RS03670	EC390_RS19055	EGM63_RS21825	EGM64_RS10830	EGM60_RS07720	EGA31_RS09320
MAP_RS06650	MAP4_RS12650	RC58_RS12625	RE97_RS12645	A0V42_RS06670	CEP84_RS19750	CEG92_RS06860	EC391_RS04780	EC390_RS17955	EGM63_RS22940	EGM64_RS09715	EGM60_RS06605	EGA31_RS08130
MAP_RS11460	MAP4_RS07860	RC58_RS07835	RE97_RS07830	A0V42_RS11480	CEP84_RS14845	CEG92_RS11720	EC391_RS22820	EC390_RS22855	EGM63_RS17990	EGM64_RS14670	EGM60_RS11565	EGA31_RS15525
MAP_RS07395	MAP4_RS11905	RC58_RS11880	RE97_RS11890	A0V42_RS07415	CEP84_RS18995	CEG92_RS07615	EC391_RS04015	EC390_RS18710	EGM63_RS22170	EGM64_RS10485	EGM60_RS07375	EGA31_RS08825
MAP_RS17780	MAP4_RS01530	RC58_RS01520	RE97_RS01530	A0V42_RS17800	CEP84_RS08380	CEG92_RS18145	EC391_RS16350	EC390_RS06390	EGM63_RS11485	EGM64_RS21165	EGM60_RS18065	EGA31_RS01860
MAP_RS06075	MAP4_RS13225	RC58_RS13195	RE97_RS13220	A0V42_RS06095	CEP84_RS20350	CEG92_RS06260	EC391_RS05380	EC390_RS17355	EGM63_RS00495	EGM64_RS09110	EGM60_RS06005	EGA31_RS07460
MAP_RS06320	MAP4_RS12980	RC58_RS12950	RE97_RS12975	A0V42_RS06340	CEP84_RS20080	CEG92_RS06525	EC391_RS05110	EC390_RS17625	EGM63_RS00220	EGM64_RS09385	EGM60_RS06275	EGA31_RS07800
MAP_RS16255	MAP4_RS03055	RC58_RS03040	RE97_RS03045	A0V42_RS16275	CEP84_RS09925	CEG92_RS16595	EC391_RS17905	EC390_RS04835	EGM63_RS13045	EGM64_RS19605	EGM60_RS16505	EGA31_RS03450
MAP_RS05250	MAP4_RS14050	RC58_RS14010	RE97_RS14035	A0V42_RS05270	CEP84_RS21195	CEG92_RS05420	EC391_RS06225	EC390_RS16510	EGM63_RS01340	EGM64_RS08265	EGM60_RS05160	EGA31_RS13200
MAP_RS00350	MAP4_RS18965	RC58_RS18930	RE97_RS18970	A0V42_RS00350	CEP84_RS03330	CEG92_RS00360	EC391_RS11295	EC390_RS11445	EGM63_RS06425	EGM64_RS03180	EGM60_RS00075	EGA31_RS00385
MAP_RS17290	MAP4_RS02020	RC58_RS02010	RE97_RS02020	A0V42_RS17310	CEP84_RS08885	CEG92_RS17640	EC391_RS16855	EC390_RS05885	EGM63_RS11990	EGM64_RS20660	EGM60_RS17560	EGA31_RS02375
MAP_RS07960	MAP4_RS11340	RC58_RS11320	RE97_RS11330	A0V42_RS07980	CEP84_RS18435	CEG92_RS08175	EC391_RS03455	EC390_RS19270	EGM63_RS21610	EGM64_RS11045	EGM60_RS07935	EGA31_RS09535
MAP_RS13225	MAP4_RS06095	RC58_RS06070	RE97_RS06065	A0V42_RS13245	CEP84_RS13055	CEG92_RS13500	EC391_RS21035	EC390_RS01710	EGM63_RS16190	EGM64_RS16465	EGM60_RS13365	EGA31_RS06590
MAP_RS21220	MAP4_RS21230	RC58_RS21190	RE97_RS21235	A0V42_RS21230	CEP84_RS05685	CEG92_RS21705	EC391_RS13655	EC390_RS09085	EGM63_RS08795	EGM64_RS00810	EGM60_RS20755	EGA31_RS19310
MAP_RS09545	MAP4_RS09755	RC58_RS09730	RE97_RS09735	A0V42_RS09570	CEP84_RS16795	CEG92_RS09785	EC391_RS01795	EC390_RS20920	EGM63_RS19945	EGM64_RS12705	EGM60_RS09595	EGA31_RS10780
MAP_RS08635	MAP4_RS10665	RC58_RS10640	RE97_RS10650	A0V42_RS08665	CEP84_RS17730	CEG92_RS08875	EC391_RS02745	EC390_RS19975	EGM63_RS20905	EGM64_RS11750	EGM60_RS08640	EGA31_RS11685
MAP_RS22845	MAP4_RS22545	RC58_RS22495	RE97_RS22575	A0V42_RS22785	CEP84_RS11165	CEG92_RS15365	EC391_RS19145	EC390_RS03595	EGM63_RS14290	EGM64_RS18365	EGM60_RS15265	EGA31_RS04690
MAP_RS06190	MAP4_RS13110	RC58_RS13080	RE97_RS13105	A0V42_RS06210	CEP84_RS20230	CEG92_RS06380	EC391_RS05260	EC390_RS17475	EGM63_RS00375	EGM64_RS09230	EGM60_RS06125	EGA31_RS07580
MAP_RS21350	MAP4_RS21360	RC58_RS21315	RE97_RS21360	A0V42_RS21360	CEP84_RS05810	CEG92_RS21835	EC391_RS13780	EC390_RS08960	EGM63_RS08920	EGM64_RS00685	EGM60_RS20630	EGA31_RS19435
MAP_RS17745	MAP4_RS01565	RC58_RS01555	RE97_RS01565	A0V42_RS17765	CEP84_RS08415	CEG92_RS18110	EC391_RS16385	EC390_RS06355	EGM63_RS11520	EGM64_RS21130	EGM60_RS18030	EGA31_RS01895
MAP_RS12655	MAP4_RS06665	RC58_RS06640	RE97_RS06630	A0V42_RS12675	CEP84_RS13630	CEG92_RS12930	EC391_RS21605	EC390_RS01140	EGM63_RS16765	EGM64_RS15895	EGM60_RS12790	EGA31_RS16740
MAP_RS02540	MAP4_RS16780	RC58_RS16745	RE97_RS16775	A0V42_RS02540	CEP84_RS01065	CEG92_RS02630	EC391_RS09025	EC390_RS13710	EGM63_RS04150	EGM64_RS05455	EGM60_RS02350	EGA31_RS17900
MAP_RS01085	MAP4_RS18235	RC58_RS18205	RE97_RS18235	A0V42_RS01085	CEP84_RS02575	CEG92_RS01120	EC391_RS10540	EC390_RS12195	EGM63_RS05670	EGM64_RS03935	EGM60_RS00830	EGA31_RS01140
MAP_RS22495	MAP4_RS22875	RC58_RS22910	RE97_RS22960	A0V42_RS22460	CEP84_RS22180	CEG92_RS04450	EC391_RS07210	EC390_RS15525	EGM63_RS02335	EGM64_RS07270	EGM60_RS04165	EGA31_RS14210
MAP_RS01070	MAP4_RS18250	RC58_RS18220	RE97_RS18250	A0V42_RS01070	CEP84_RS02590	CEG92_RS01105	EC391_RS10555	EC390_RS12180	EGM63_RS05685	EGM64_RS03920	EGM60_RS00815	EGA31_RS01125
MAP_RS01215	MAP4_RS18105	RC58_RS18075	RE97_RS18105	A0V42_RS01215	CEP84_RS02445	CEG92_RS01250	EC391_RS10410	EC390_RS12325	EGM63_RS05540	EGM64_RS04065	EGM60_RS00960	EGA31_RS01270
MAP_RS22030	MAP4_RS22040	RC58_RS21995	RE97_RS22040	A0V42_RS22040	CEP84_RS06505	CEG92_RS22530	EC391_RS14475	EC390_RS08265	EGM63_RS09615	EGM64_RS23035	EGM60_RS19935	EGA31_RS23215
MAP_RS10515	MAP4_RS08795	RC58_RS08775	RE97_RS08775	A0V42_RS10545	CEP84_RS15805	CEG92_RS10770	EC391_RS00805	EC390_RS21905	EGM63_RS18950	EGM64_RS13695	EGM60_RS10590	EGA31_RS09780
MAP_RS07615	MAP4_RS11685	RC58_RS11660	RE97_RS11670	A0V42_RS07635	CEP84_RS18780	CEG92_RS07830	EC391_RS03800	EC390_RS18925	EGM63_RS21955	EGM64_RS10700	EGM60_RS07590	EGA31_RS09190
MAP_RS05325	MAP4_RS13975	RC58_RS13940	RE97_RS13960	A0V42_RS05345	CEP84_RS21115	CEG92_RS05495	EC391_RS06145	EC390_RS16590	EGM63_RS01260	EGM64_RS08345	EGM60_RS05240	EGA31_RS13120
MAP_RS19450	MAP4_RS19460	RC58_RS19420	RE97_RS19465	A0V42_RS19460	CEP84_RS03850	CEG92_RS19875	EC391_RS11815	EC390_RS10925	EGM63_RS06945	EGM64_RS02660	EGM60_RS22605	EGA31_RS21480
MAP_RS11470	MAP4_RS07850	RC58_RS07825	RE97_RS07820	A0V42_RS11490	CEP84_RS14835	CEG92_RS11730	EC391_RS22810	EC390_RS22865	EGM63_RS17980	EGM64_RS14680	EGM60_RS11575	EGA31_RS15535
MAP_RS08645	MAP4_RS10655	RC58_RS10630	RE97_RS10640	A0V42_RS08675	CEP84_RS17720	CEG92_RS08885	EC391_RS02735	EC390_RS19985	EGM63_RS20895	EGM64_RS11760	EGM60_RS08650	EGA31_RS11675
MAP_RS18285	MAP4_RS01025	RC58_RS01010	RE97_RS01020	A0V42_RS18305	CEP84_RS07850	CEG92_RS18670	EC391_RS15815	EC390_RS06920	EGM63_RS10955	EGM64_RS21695	EGM60_RS18595	EGA31_RS22675
MAP_RS01890	MAP4_RS17430	RC58_RS17400	RE97_RS17430	A0V42_RS01895	CEP84_RS01725	CEG92_RS01965	EC391_RS09690	EC390_RS13045	EGM63_RS04815	EGM64_RS04790	EGM60_RS01685	EGA31_RS18565
MAP_RS09450	MAP4_RS09850	RC58_RS09820	RE97_RS09830	A0V42_RS09475	CEP84_RS16890	CEG92_RS09690	EC391_RS01895	EC390_RS20820	EGM63_RS20040	EGM64_RS12610	EGM60_RS09500	EGA31_RS10875
MAP_RS13790	MAP4_RS05530	RC58_RS05510	RE97_RS05505	A0V42_RS13815	CEP84_RS12460	CEG92_RS14085	EC391_RS20440	EC390_RS02300	EGM63_RS15595	EGM64_RS17060	EGM60_RS13960	EGA31_RS05995
MAP_RS15035	MAP4_RS04280	RC58_RS04260	RE97_RS04260	A0V42_RS15055	CEP84_RS11180	CEG92_RS15350	EC391_RS19160	EC390_RS03580	EGM63_RS14305	EGM64_RS18350	EGM60_RS15250	EGA31_RS04705
MAP_RS03940	MAP4_RS15375	RC58_RS15340	RE97_RS15370	A0V42_RS03940	CEP84_RS22570	CEG92_RS04060	EC391_RS07600	EC390_RS15135	EGM63_RS02725	EGM64_RS06880	EGM60_RS03775	EGA31_RS14605
MAP_RS16930	MAP4_RS02380	RC58_RS02370	RE97_RS02375	A0V42_RS16950	CEP84_RS09250	CEG92_RS17275	EC391_RS17220	EC390_RS05520	EGM63_RS12355	EGM64_RS20295	EGM60_RS17195	EGA31_RS02740
MAP_RS05535	MAP4_RS13765	RC58_RS13735	RE97_RS13755	A0V42_RS05555	CEP84_RS20895	CEG92_RS05715	EC391_RS05925	EC390_RS16810	EGM63_RS01040	EGM64_RS08565	EGM60_RS05460	EGA31_RS12910
MAP_RS16375	MAP4_RS02935	RC58_RS02920	RE97_RS02925	A0V42_RS16400	CEP84_RS09800	CEG92_RS16720	EC391_RS17780	EC390_RS04960	EGM63_RS12915	EGM64_RS19735	EGM60_RS16635	EGA31_RS03320
MAP_RS20945	MAP4_RS20955	RC58_RS20915	RE97_RS20960	A0V42_RS20955	CEP84_RS05410	CEG92_RS21430	EC391_RS13380	EC390_RS09360	EGM63_RS08520	EGM64_RS01085	EGM60_RS21030	EGA31_RS19035
MAP_RS20455	MAP4_RS20465	RC58_RS20425	RE97_RS20470	A0V42_RS20465	CEP84_RS04885	CEG92_RS20910	EC391_RS12850	EC390_RS09890	EGM63_RS07985	EGM64_RS01620	EGM60_RS21565	EGA31_RS20435
MAP_RS09870	MAP4_RS09440	RC58_RS09415	RE97_RS09420	A0V42_RS09895	CEP84_RS16465	CEG92_RS10115	EC391_RS01465	EC390_RS21245	EGM63_RS19610	EGM64_RS13035	EGM60_RS09930	EGA31_RS10445
MAP_RS15130	MAP4_RS04185	RC58_RS04165	RE97_RS04165	A0V42_RS15150	CEP84_RS11075	CEG92_RS15455	EC391_RS19055	EC390_RS03685	EGM63_RS14200	EGM64_RS18455	EGM60_RS15355	EGA31_RS04600
MAP_RS16625	MAP4_RS02685	RC58_RS02670	RE97_RS02675	A0V42_RS16645	CEP84_RS09550	CEG92_RS16975	EC391_RS17530	EC390_RS05210	EGM63_RS12665	EGM64_RS19985	EGM60_RS16885	EGA31_RS03070
MAP_RS21260	MAP4_RS21270	RC58_RS21230	RE97_RS21275	A0V42_RS21270	CEP84_RS05725	CEG92_RS21745	EC391_RS13695	EC390_RS09045	EGM63_RS08835	EGM64_RS00770	EGM60_RS20715	EGA31_RS19350
MAP_RS12135	MAP4_RS07185	RC58_RS07160	RE97_RS07160	A0V42_RS12155	CEP84_RS14175	CEG92_RS12390	EC391_RS22150	EC390_RS00595	EGM63_RS17310	EGM64_RS15350	EGM60_RS12245	EGA31_RS16195
MAP_RS10940	MAP4_RS08370	RC58_RS08350	RE97_RS08350	A0V42_RS10965	CEP84_RS15365	CEG92_RS11215	EC391_RS00365	EC390_RS22345	EGM63_RS18510	EGM64_RS14135	EGM60_RS11030	EGA31_RS07230
MAP_RS09925	MAP4_RS09385	RC58_RS09360	RE97_RS09365	A0V42_RS09950	CEP84_RS16410	CEG92_RS10170	EC391_RS01410	EC390_RS21300	EGM63_RS19555	EGM64_RS13090	EGM60_RS09985	EGA31_RS10385
MAP_RS05720	MAP4_RS13580	RC58_RS13550	RE97_RS13570	A0V42_RS05740	CEP84_RS20710	CEG92_RS05900	EC391_RS05740	EC390_RS16995	EGM63_RS00855	EGM64_RS08750	EGM60_RS05645	EGA31_RS12725
MAP_RS01600	MAP4_RS17720	RC58_RS17690	RE97_RS17715	A0V42_RS01600	CEP84_RS02025	CEG92_RS01665	EC391_RS09990	EC390_RS12745	EGM63_RS05115	EGM64_RS04490	EGM60_RS01385	EGA31_RS18750
MAP_RS15195	MAP4_RS04115	RC58_RS04095	RE97_RS04100	A0V42_RS15215	CEP84_RS11005	CEG92_RS15525	EC391_RS18985	EC390_RS03755	EGM63_RS14125	EGM64_RS18525	EGM60_RS15425	EGA31_RS04525
MAP_RS19090	MAP4_RS00220	RC58_RS00215	RE97_RS00220	A0V42_RS19105	CEP84_RS07030	CEG92_RS19495	EC391_RS14995	EC390_RS07740	EGM63_RS10135	EGM64_RS22515	EGM60_RS19415	EGA31_RS21850
MAP_RS16575	MAP4_RS02735	RC58_RS02720	RE97_RS02725	A0V42_RS16595	CEP84_RS09600	CEG92_RS16925	EC391_RS17580	EC390_RS05160	EGM63_RS12715	EGM64_RS19935	EGM60_RS16835	EGA31_RS03120
MAP_RS21030	MAP4_RS21040	RC58_RS21000	RE97_RS21045	A0V42_RS21040	CEP84_RS05495	CEG92_RS21515	EC391_RS13465	EC390_RS09275	EGM63_RS08605	EGM64_RS01000	EGM60_RS20945	EGA31_RS19120
MAP_RS05310	MAP4_RS13990	RC58_RS13950	RE97_RS13975	A0V42_RS05330	CEP84_RS21130	CEG92_RS05480	EC391_RS06160	EC390_RS16575	EGM63_RS01275	EGM64_RS08330	EGM60_RS05225	EGA31_RS13135
MAP_RS00545	MAP4_RS18775	RC58_RS18735	RE97_RS18775	A0V42_RS00545	CEP84_RS03120	CEG92_RS00575	EC391_RS11085	EC390_RS11655	EGM63_RS06210	EGM64_RS03395	EGM60_RS00290	EGA31_RS00600
MAP_RS14740	MAP4_RS04575	RC58_RS04555	RE97_RS04555	A0V42_RS14760	CEP84_RS11485	CEG92_RS15050	EC391_RS19465	EC390_RS03275	EGM63_RS14610	EGM64_RS18045	EGM60_RS14945	EGA31_RS05010
MAP_RS02780	MAP4_RS16540	RC58_RS16505	RE97_RS16535	A0V42_RS02780	CEP84_RS00825	CEG92_RS02870	EC391_RS08785	EC390_RS13950	EGM63_RS03910	EGM64_RS05695	EGM60_RS02590	EGA31_RS17660
MAP_RS09685	MAP4_RS09615	RC58_RS09590	RE97_RS09595	A0V42_RS09710	CEP84_RS16650	CEG92_RS09930	EC391_RS01650	EC390_RS21060	EGM63_RS19800	EGM64_RS12845	EGM60_RS09740	EGA31_RS10635
MAP_RS05840	MAP4_RS13460	RC58_RS13430	RE97_RS13450	A0V42_RS05860	CEP84_RS20590	CEG92_RS06020	EC391_RS05620	EC390_RS17115	EGM63_RS00735	EGM64_RS08870	EGM60_RS05765	EGA31_RS12605
MAP_RS05490	MAP4_RS13810	RC58_RS13780	RE97_RS13800	A0V42_RS05510	CEP84_RS20940	CEG92_RS05670	EC391_RS05970	EC390_RS16765	EGM63_RS01085	EGM64_RS08520	EGM60_RS05415	EGA31_RS12955
MAP_RS13210	MAP4_RS06110	RC58_RS06085	RE97_RS06080	A0V42_RS13230	CEP84_RS13070	CEG92_RS13485	EC391_RS21050	EC390_RS01695	EGM63_RS16205	EGM64_RS16450	EGM60_RS13350	EGA31_RS06605
MAP_RS21340	MAP4_RS21350	RC58_RS21305	RE97_RS21350	A0V42_RS21350	CEP84_RS05800	CEG92_RS21820	EC391_RS13770	EC390_RS08970	EGM63_RS08910	EGM64_RS00695	EGM60_RS20640	EGA31_RS19425
MAP_RS21710	MAP4_RS21720	RC58_RS21675	RE97_RS21720	A0V42_RS21720	CEP84_RS06180	CEG92_RS22205	EC391_RS14150	EC390_RS08590	EGM63_RS09290	EGM64_RS00315	EGM60_RS20260	EGA31_RS19805
MAP_RS09320	MAP4_RS09980	RC58_RS09950	RE97_RS09960	A0V42_RS09345	CEP84_RS17020	CEG92_RS09560	EC391_RS02025	EC390_RS20690	EGM63_RS20170	EGM64_RS12480	EGM60_RS09370	EGA31_RS11005
MAP_RS13485	MAP4_RS05835	RC58_RS05815	RE97_RS05810	A0V42_RS13510	CEP84_RS12775	CEG92_RS13770	EC391_RS20755	EC390_RS01985	EGM63_RS15910	EGM64_RS16745	EGM60_RS13645	EGA31_RS06310
MAP_RS00320	MAP4_RS18995	RC58_RS18960	RE97_RS19000	A0V42_RS00320	CEP84_RS03360	CEG92_RS00330	EC391_RS11325	EC390_RS11415	EGM63_RS06455	EGM64_RS03150	EGM60_RS00045	EGA31_RS00355
MAP_RS13370	MAP4_RS05950	RC58_RS05930	RE97_RS05925	A0V42_RS13390	CEP84_RS12900	CEG92_RS13645	EC391_RS20880	EC390_RS01855	EGM63_RS16040	EGM64_RS16615	EGM60_RS13515	EGA31_RS06440
MAP_RS11930	MAP4_RS07390	RC58_RS07365	RE97_RS07365	A0V42_RS11950	CEP84_RS14370	CEG92_RS12195	EC391_RS22345	EC390_RS00400	EGM63_RS17505	EGM64_RS15155	EGM60_RS12050	EGA31_RS16000
MAP_RS16315	MAP4_RS02995	RC58_RS02980	RE97_RS02985	A0V42_RS16340	CEP84_RS09860	CEG92_RS16660	EC391_RS17840	EC390_RS04900	EGM63_RS12975	EGM64_RS19675	EGM60_RS16575	EGA31_RS03375
MAP_RS05865	MAP4_RS13435	RC58_RS13405	RE97_RS13430	A0V42_RS05885	CEP84_RS20560	CEG92_RS06050	EC391_RS05590	EC390_RS17145	EGM63_RS00705	EGM64_RS08900	EGM60_RS05795	EGA31_RS07250
MAP_RS17305	MAP4_RS02005	RC58_RS01995	RE97_RS02005	A0V42_RS17325	CEP84_RS08870	CEG92_RS17655	EC391_RS16840	EC390_RS05900	EGM63_RS11975	EGM64_RS20675	EGM60_RS17575	EGA31_RS02360
MAP_RS00620	MAP4_RS18700	RC58_RS18660	RE97_RS18700	A0V42_RS00620	CEP84_RS03045	CEG92_RS00650	EC391_RS11010	EC390_RS11730	EGM63_RS06135	EGM64_RS03470	EGM60_RS00365	EGA31_RS00675
MAP_RS04595	MAP4_RS14710	RC58_RS14665	RE97_RS14690	A0V42_RS04615	CEP84_RS21865	CEG92_RS04760	EC391_RS06895	EC390_RS15840	EGM63_RS02015	EGM64_RS07590	EGM60_RS04485	EGA31_RS13875
MAP_RS12465	MAP4_RS06855	RC58_RS06830	RE97_RS06825	A0V42_RS12485	CEP84_RS13835	CEG92_RS12725	EC391_RS21810	EC390_RS00935	EGM63_RS16970	EGM64_RS15690	EGM60_RS12585	EGA31_RS16535
MAP_RS13600	MAP4_RS05720	RC58_RS05700	RE97_RS05695	A0V42_RS13625	CEP84_RS12660	CEG92_RS13885	EC391_RS20640	EC390_RS02100	EGM63_RS15795	EGM64_RS16860	EGM60_RS13760	EGA31_RS06195
MAP_RS12635	MAP4_RS06685	RC58_RS06660	RE97_RS06650	A0V42_RS12655	CEP84_RS13650	CEG92_RS12910	EC391_RS21625	EC390_RS01120	EGM63_RS16785	EGM64_RS15875	EGM60_RS12770	EGA31_RS16720
MAP_RS02085	MAP4_RS17235	RC58_RS17205	RE97_RS17235	A0V42_RS02090	CEP84_RS01520	CEG92_RS02170	EC391_RS09480	EC390_RS13255	EGM63_RS04605	EGM64_RS05000	EGM60_RS01895	EGA31_RS18360
MAP_RS13855	MAP4_RS05465	RC58_RS05445	RE97_RS05440	A0V42_RS13880	CEP84_RS12395	CEG92_RS14150	EC391_RS20375	EC390_RS02365	EGM63_RS15530	EGM64_RS17125	EGM60_RS14025	EGA31_RS05930
MAP_RS21865	MAP4_RS21875	RC58_RS21830	RE97_RS21875	A0V42_RS21875	CEP84_RS06335	CEG92_RS22360	EC391_RS14305	EC390_RS08435	EGM63_RS09445	EGM64_RS00160	EGM60_RS20105	EGA31_RS19960
MAP_RS22305	MAP4_RS22310	RC58_RS22270	RE97_RS22310	A0V42_RS22310	CEP84_RS06785	CEG92_RS22810	EC391_RS14755	EC390_RS07985	EGM63_RS09895	EGM64_RS22755	EGM60_RS19655	EGA31_RS23495
MAP_RS20270	MAP4_RS20280	RC58_RS20240	RE97_RS20285	A0V42_RS20280	CEP84_RS04690	CEG92_RS20715	EC391_RS12655	EC390_RS10085	EGM63_RS07790	EGM64_RS01815	EGM60_RS21760	EGA31_RS20630
MAP_RS13815	MAP4_RS05505	RC58_RS05485	RE97_RS05480	A0V42_RS13840	CEP84_RS12435	CEG92_RS14110	EC391_RS20415	EC390_RS02325	EGM63_RS15570	EGM64_RS17085	EGM60_RS13985	EGA31_RS05970
MAP_RS02435	MAP4_RS16885	RC58_RS16850	RE97_RS16880	A0V42_RS02435	CEP84_RS01170	CEG92_RS02525	EC391_RS09130	EC390_RS13605	EGM63_RS04255	EGM64_RS05350	EGM60_RS02245	EGA31_RS18005
MAP_RS09110	MAP4_RS10190	RC58_RS10165	RE97_RS10175	A0V42_RS09140	CEP84_RS17235	CEG92_RS09355	EC391_RS02245	EC390_RS20475	EGM63_RS20395	EGM64_RS12260	EGM60_RS09150	EGA31_RS11265
MAP_RS18250	MAP4_RS01060	RC58_RS01045	RE97_RS01055	A0V42_RS18270	CEP84_RS07885	CEG92_RS18635	EC391_RS15850	EC390_RS06885	EGM63_RS10990	EGM64_RS21660	EGM60_RS18560	EGA31_RS22710
MAP_RS03740	MAP4_RS15575	RC58_RS15540	RE97_RS15570	A0V42_RS03740	CEP84_RS22775	CEG92_RS03855	EC391_RS07805	EC390_RS14930	EGM63_RS02930	EGM64_RS06675	EGM60_RS03570	EGA31_RS14810
MAP_RS07470	MAP4_RS11830	RC58_RS11805	RE97_RS11815	A0V42_RS07490	CEP84_RS18920	CEG92_RS07690	EC391_RS03940	EC390_RS18785	EGM63_RS22095	EGM64_RS10560	EGM60_RS07450	EGA31_RS09080
MAP_RS17595	MAP4_RS01715	RC58_RS01705	RE97_RS01715	A0V42_RS17615	CEP84_RS08570	CEG92_RS17955	EC391_RS16540	EC390_RS06200	EGM63_RS11675	EGM64_RS20975	EGM60_RS17875	EGA31_RS02060
MAP_RS17565	MAP4_RS01745	RC58_RS01735	RE97_RS01745	A0V42_RS17585	CEP84_RS08605	CEG92_RS17920	EC391_RS16575	EC390_RS06165	EGM63_RS11710	EGM64_RS20940	EGM60_RS17840	EGA31_RS02095
MAP_RS17240	MAP4_RS02070	RC58_RS02060	RE97_RS02065	A0V42_RS17260	CEP84_RS08935	CEG92_RS17590	EC391_RS16905	EC390_RS05835	EGM63_RS12040	EGM64_RS20610	EGM60_RS17510	EGA31_RS02425
MAP_RS05965	MAP4_RS13335	RC58_RS13305	RE97_RS13330	A0V42_RS05985	CEP84_RS20460	CEG92_RS06150	EC391_RS05490	EC390_RS17245	EGM63_RS00605	EGM64_RS09000	EGM60_RS05895	EGA31_RS07350
MAP_RS16920	MAP4_RS02390	RC58_RS02380	RE97_RS02385	A0V42_RS16940	CEP84_RS09260	CEG92_RS17265	EC391_RS17230	EC390_RS05510	EGM63_RS12365	EGM64_RS20285	EGM60_RS17185	EGA31_RS02750
MAP_RS02575	MAP4_RS16745	RC58_RS16710	RE97_RS16740	A0V42_RS02575	CEP84_RS01030	CEG92_RS02665	EC391_RS08990	EC390_RS13745	EGM63_RS04115	EGM64_RS05490	EGM60_RS02385	EGA31_RS17865
MAP_RS05145	MAP4_RS14155	RC58_RS14115	RE97_RS14140	A0V42_RS05165	CEP84_RS21305	CEG92_RS05315	EC391_RS06335	EC390_RS16400	EGM63_RS01450	EGM64_RS08155	EGM60_RS05050	EGA31_RS13310
MAP_RS13525	MAP4_RS05795	RC58_RS05775	RE97_RS05770	A0V42_RS13550	CEP84_RS12735	CEG92_RS13810	EC391_RS20715	EC390_RS02025	EGM63_RS15870	EGM64_RS16785	EGM60_RS13685	EGA31_RS06270
MAP_RS07515	MAP4_RS11785	RC58_RS11760	RE97_RS11770	A0V42_RS07535	CEP84_RS18875	CEG92_RS07735	EC391_RS03895	EC390_RS18830	EGM63_RS22050	EGM64_RS10605	EGM60_RS07495	EGA31_RS09125
MAP_RS10605	MAP4_RS08705	RC58_RS08685	RE97_RS08685	A0V42_RS10635	CEP84_RS15705	CEG92_RS10875	EC391_RS00705	EC390_RS22005	EGM63_RS18850	EGM64_RS13795	EGM60_RS10690	EGA31_RS09680
MAP_RS15105	MAP4_RS04210	RC58_RS04190	RE97_RS04190	A0V42_RS15125	CEP84_RS11105	CEG92_RS15425	EC391_RS19085	EC390_RS03655	EGM63_RS14230	EGM64_RS18425	EGM60_RS15325	EGA31_RS04630
MAP_RS05305	MAP4_RS13995	RC58_RS13955	RE97_RS13980	A0V42_RS05325	CEP84_RS21135	CEG92_RS05475	EC391_RS06165	EC390_RS16570	EGM63_RS01280	EGM64_RS08325	EGM60_RS05220	EGA31_RS13140
MAP_RS06655	MAP4_RS12645	RC58_RS12620	RE97_RS12640	A0V42_RS06675	CEP84_RS19745	CEG92_RS06865	EC391_RS04775	EC390_RS17960	EGM63_RS22935	EGM64_RS09720	EGM60_RS06610	EGA31_RS08135
MAP_RS04050	MAP4_RS15265	RC58_RS15230	RE97_RS15260	A0V42_RS04050	CEP84_RS22460	CEG92_RS04170	EC391_RS07490	EC390_RS15245	EGM63_RS02615	EGM64_RS06990	EGM60_RS03885	EGA31_RS14490
MAP_RS06030	MAP4_RS13270	RC58_RS13240	RE97_RS13265	A0V42_RS06050	CEP84_RS20395	CEG92_RS06215	EC391_RS05425	EC390_RS17310	EGM63_RS00540	EGM64_RS09065	EGM60_RS05960	EGA31_RS07415
MAP_RS09375	MAP4_RS09925	RC58_RS09895	RE97_RS09905	A0V42_RS09400	CEP84_RS16965	CEG92_RS09615	EC391_RS01970	EC390_RS20745	EGM63_RS20115	EGM64_RS12535	EGM60_RS09425	EGA31_RS10950
MAP_RS20300	MAP4_RS20310	RC58_RS20270	RE97_RS20315	A0V42_RS20310	CEP84_RS04720	CEG92_RS20745	EC391_RS12685	EC390_RS10055	EGM63_RS07820	EGM64_RS01785	EGM60_RS21730	EGA31_RS20600
MAP_RS10195	MAP4_RS09115	RC58_RS09090	RE97_RS09095	A0V42_RS10225	CEP84_RS16135	CEG92_RS10445	EC391_RS01135	EC390_RS21575	EGM63_RS19280	EGM64_RS13365	EGM60_RS10260	EGA31_RS10110
MAP_RS14735	MAP4_RS04580	RC58_RS04560	RE97_RS04560	A0V42_RS14755	CEP84_RS11490	CEG92_RS15045	EC391_RS19470	EC390_RS03270	EGM63_RS14615	EGM64_RS18040	EGM60_RS14940	EGA31_RS05015
MAP_RS04715	MAP4_RS14590	RC58_RS14545	RE97_RS14570	A0V42_RS04735	CEP84_RS21740	CEG92_RS04885	EC391_RS06770	EC390_RS15965	EGM63_RS01885	EGM64_RS07720	EGM60_RS04615	EGA31_RS13735
MAP_RS10685	MAP4_RS08625	RC58_RS08605	RE97_RS08605	A0V42_RS10715	CEP84_RS15625	CEG92_RS10960	EC391_RS00625	EC390_RS22085	EGM63_RS18770	EGM64_RS13875	EGM60_RS10770	EGA31_RS09600
MAP_RS14985	MAP4_RS04330	RC58_RS04310	RE97_RS04310	A0V42_RS15005	CEP84_RS11230	CEG92_RS15300	EC391_RS19210	EC390_RS03530	EGM63_RS14355	EGM64_RS18300	EGM60_RS15200	EGA31_RS04755
MAP_RS10265	MAP4_RS09045	RC58_RS09020	RE97_RS09025	A0V42_RS10295	CEP84_RS16065	CEG92_RS10515	EC391_RS01065	EC390_RS21645	EGM63_RS19210	EGM64_RS13435	EGM60_RS10330	EGA31_RS10040
MAP_RS14285	MAP4_RS05030	RC58_RS05015	RE97_RS05010	A0V42_RS14305	CEP84_RS11950	CEG92_RS14595	EC391_RS19930	EC390_RS02810	EGM63_RS15075	EGM64_RS17580	EGM60_RS14480	EGA31_RS05475
MAP_RS08990	MAP4_RS10310	RC58_RS10285	RE97_RS10295	A0V42_RS09020	CEP84_RS17365	CEG92_RS09235	EC391_RS02375	EC390_RS20345	EGM63_RS20525	EGM64_RS12130	EGM60_RS09020	EGA31_RS11385
MAP_RS06055	MAP4_RS13245	RC58_RS13215	RE97_RS13240	A0V42_RS06075	CEP84_RS20370	CEG92_RS06240	EC391_RS05400	EC390_RS17335	EGM63_RS00515	EGM64_RS09090	EGM60_RS05985	EGA31_RS07440
MAP_RS19300	MAP4_RS19310	RC58_RS19270	RE97_RS19315	A0V42_RS19310	CEP84_RS03700	CEG92_RS19720	EC391_RS11665	EC390_RS11075	EGM63_RS06795	EGM64_RS02810	EGM60_RS22755	EGA31_RS21630
MAP_RS02765	MAP4_RS16555	RC58_RS16520	RE97_RS16550	A0V42_RS02765	CEP84_RS00840	CEG92_RS02855	EC391_RS08800	EC390_RS13935	EGM63_RS03925	EGM64_RS05680	EGM60_RS02575	EGA31_RS17675
MAP_RS16350	MAP4_RS02960	RC58_RS02945	RE97_RS02950	A0V42_RS16375	CEP84_RS09825	CEG92_RS16695	EC391_RS17805	EC390_RS04935	EGM63_RS12940	EGM64_RS19710	EGM60_RS16610	EGA31_RS03345
MAP_RS18115	MAP4_RS01195	RC58_RS01180	RE97_RS01190	A0V42_RS18135	CEP84_RS08020	CEG92_RS18500	EC391_RS15985	EC390_RS06750	EGM63_RS11125	EGM64_RS21525	EGM60_RS18425	EGA31_RS22845
MAP_RS12975	MAP4_RS06345	RC58_RS06320	RE97_RS06315	A0V42_RS12995	CEP84_RS13310	CEG92_RS13250	EC391_RS21290	EC390_RS01455	EGM63_RS16445	EGM64_RS16210	EGM60_RS13110	EGA31_RS15185
MAP_RS08245	MAP4_RS11055	RC58_RS11035	RE97_RS11045	A0V42_RS08265	CEP84_RS18145	CEG92_RS08465	EC391_RS03160	EC390_RS19560	EGM63_RS21320	EGM64_RS11335	EGM60_RS08225	EGA31_RS12100
MAP_RS21955	MAP4_RS21965	RC58_RS21920	RE97_RS21965	A0V42_RS21965	CEP84_RS06430	CEG92_RS22455	EC391_RS14400	EC390_RS08340	EGM63_RS09540	EGM64_RS00065	EGM60_RS20010	EGA31_RS23140
MAP_RS01570	MAP4_RS17750	RC58_RS17720	RE97_RS17745	A0V42_RS01570	CEP84_RS02065	CEG92_RS01625	EC391_RS10030	EC390_RS12705	EGM63_RS05155	EGM64_RS04450	EGM60_RS01345	EGA31_RS18720
MAP_RS16740	MAP4_RS02570	RC58_RS02555	RE97_RS02560	A0V42_RS16760	CEP84_RS09445	CEG92_RS17080	EC391_RS17415	EC390_RS05325	EGM63_RS12550	EGM64_RS20100	EGM60_RS17000	EGA31_RS02965
MAP_RS13985	MAP4_RS05335	RC58_RS05315	RE97_RS05310	A0V42_RS14010	CEP84_RS12265	CEG92_RS14280	EC391_RS20245	EC390_RS02495	EGM63_RS15400	EGM64_RS17255	EGM60_RS14155	EGA31_RS05800
MAP_RS06100	MAP4_RS13200	RC58_RS13170	RE97_RS13195	A0V42_RS06120	CEP84_RS20325	CEG92_RS06285	EC391_RS05355	EC390_RS17380	EGM63_RS00470	EGM64_RS09135	EGM60_RS06030	EGA31_RS07485
MAP_RS21830	MAP4_RS21840	RC58_RS21795	RE97_RS21840	A0V42_RS21840	CEP84_RS06300	CEG92_RS22325	EC391_RS14270	EC390_RS08470	EGM63_RS09410	EGM64_RS00195	EGM60_RS20140	EGA31_RS19925
MAP_RS16070	MAP4_RS03240	RC58_RS03225	RE97_RS03230	A0V42_RS16090	CEP84_RS10110	CEG92_RS16410	EC391_RS18090	EC390_RS04650	EGM63_RS13230	EGM64_RS19420	EGM60_RS16320	EGA31_RS03635
MAP_RS14405	MAP4_RS04910	RC58_RS04895	RE97_RS04890	A0V42_RS14425	CEP84_RS11825	CEG92_RS14715	EC391_RS19805	EC390_RS02935	EGM63_RS14950	EGM64_RS17705	EGM60_RS14605	EGA31_RS05355
MAP_RS12220	MAP4_RS07100	RC58_RS07075	RE97_RS07075	A0V42_RS12240	CEP84_RS14090	CEG92_RS12475	EC391_RS22065	EC390_RS00680	EGM63_RS17225	EGM64_RS15435	EGM60_RS12330	EGA31_RS16280
MAP_RS20020	MAP4_RS20030	RC58_RS19990	RE97_RS20035	A0V42_RS20030	CEP84_RS04440	CEG92_RS20465	EC391_RS12405	EC390_RS10335	EGM63_RS07540	EGM64_RS02065	EGM60_RS22010	EGA31_RS20880
MAP_RS01945	MAP4_RS17375	RC58_RS17345	RE97_RS17375	A0V42_RS01950	CEP84_RS01665	CEG92_RS02025	EC391_RS09625	EC390_RS13110	EGM63_RS04750	EGM64_RS04855	EGM60_RS01750	EGA31_RS18505
MAP_RS10930	MAP4_RS08380	RC58_RS08360	RE97_RS08360	A0V42_RS10955	CEP84_RS15375	CEG92_RS11205	EC391_RS00375	EC390_RS22335	EGM63_RS18520	EGM64_RS14125	EGM60_RS11020	EGA31_RS12585
MAP_RS03250	MAP4_RS16070	RC58_RS16035	RE97_RS16065	A0V42_RS03255	CEP84_RS00350	CEG92_RS03350	EC391_RS08310	EC390_RS14425	EGM63_RS03435	EGM64_RS06170	EGM60_RS03065	EGA31_RS17185
MAP_RS03065	MAP4_RS16255	RC58_RS16220	RE97_RS16250	A0V42_RS03070	CEP84_RS00535	CEG92_RS03165	EC391_RS08495	EC390_RS14240	EGM63_RS03620	EGM64_RS05985	EGM60_RS02880	EGA31_RS17370
MAP_RS21495	MAP4_RS21505	RC58_RS21460	RE97_RS21505	A0V42_RS21505	CEP84_RS05955	CEG92_RS21980	EC391_RS13925	EC390_RS08815	EGM63_RS09065	EGM64_RS00540	EGM60_RS20485	EGA31_RS19580
MAP_RS06185	MAP4_RS22795	RC58_RS22795	RE97_RS13110	A0V42_RS06205	CEP84_RS20240	CEG92_RS06370	EC391_RS05270	EC390_RS17465	EGM63_RS00385	EGM64_RS09220	EGM60_RS06115	EGA31_RS07570
MAP_RS21765	MAP4_RS21775	RC58_RS21730	RE97_RS21775	A0V42_RS21775	CEP84_RS06235	CEG92_RS22260	EC391_RS14205	EC390_RS08535	EGM63_RS09345	EGM64_RS00260	EGM60_RS20205	EGA31_RS19860
MAP_RS14120	MAP4_RS05200	RC58_RS05180	RE97_RS05175	A0V42_RS14140	CEP84_RS12130	CEG92_RS14415	EC391_RS20110	EC390_RS02630	EGM63_RS15265	EGM64_RS17390	EGM60_RS14290	EGA31_RS05665
MAP_RS13400	MAP4_RS05920	RC58_RS05900	RE97_RS05895	A0V42_RS13425	CEP84_RS12865	CEG92_RS13680	EC391_RS20845	EC390_RS01890	EGM63_RS16005	EGM64_RS16650	EGM60_RS13550	EGA31_RS06405
MAP_RS18905	MAP4_RS00405	RC58_RS00400	RE97_RS00405	A0V42_RS18925	CEP84_RS07220	CEG92_RS19305	EC391_RS15185	EC390_RS07550	EGM63_RS10325	EGM64_RS22325	EGM60_RS19225	EGA31_RS22040
MAP_RS03175	MAP4_RS16145	RC58_RS16110	RE97_RS16140	A0V42_RS03180	CEP84_RS00425	CEG92_RS03275	EC391_RS08385	EC390_RS14350	EGM63_RS03510	EGM64_RS06095	EGM60_RS02990	EGA31_RS17260
MAP_RS08210	MAP4_RS11090	RC58_RS11070	RE97_RS11080	A0V42_RS08230	CEP84_RS18180	CEG92_RS08430	EC391_RS03200	EC390_RS19525	EGM63_RS21355	EGM64_RS11300	EGM60_RS08190	EGA31_RS12135
MAP_RS05985	MAP4_RS13315	RC58_RS13285	RE97_RS13310	A0V42_RS06005	CEP84_RS20440	CEG92_RS06170	EC391_RS05470	EC390_RS17265	EGM63_RS00585	EGM64_RS09020	EGM60_RS05915	EGA31_RS07370
MAP_RS13505	MAP4_RS05815	RC58_RS05795	RE97_RS05790	A0V42_RS13530	CEP84_RS12755	CEG92_RS13790	EC391_RS20735	EC390_RS02005	EGM63_RS15890	EGM64_RS16765	EGM60_RS13665	EGA31_RS06290
MAP_RS14165	MAP4_RS05150	RC58_RS05135	RE97_RS05130	A0V42_RS14185	CEP84_RS12070	CEG92_RS14475	EC391_RS20050	EC390_RS02690	EGM63_RS15195	EGM64_RS17460	EGM60_RS14360	EGA31_RS05595
MAP_RS15800	MAP4_RS03510	RC58_RS03495	RE97_RS03500	A0V42_RS15820	CEP84_RS10390	CEG92_RS16135	EC391_RS18370	EC390_RS04370	EGM63_RS13510	EGM64_RS19140	EGM60_RS16040	EGA31_RS03910
MAP_RS06260	MAP4_RS13040	RC58_RS13010	RE97_RS13035	A0V42_RS06280	CEP84_RS20155	CEG92_RS06455	EC391_RS05185	EC390_RS17550	EGM63_RS00295	EGM64_RS09310	EGM60_RS06200	EGA31_RS07725
MAP_RS04440	MAP4_RS14865	RC58_RS14820	RE97_RS14845	A0V42_RS04460	CEP84_RS22020	CEG92_RS04605	EC391_RS07050	EC390_RS15685	EGM63_RS02170	EGM64_RS07435	EGM60_RS04330	EGA31_RS14035
MAP_RS20200	MAP4_RS20210	RC58_RS20170	RE97_RS20215	A0V42_RS20210	CEP84_RS04620	CEG92_RS20645	EC391_RS12585	EC390_RS10155	EGM63_RS07720	EGM64_RS01885	EGM60_RS21830	EGA31_RS20700
MAP_RS06925	MAP4_RS12375	RC58_RS12350	RE97_RS12365	A0V42_RS06945	CEP84_RS19470	CEG92_RS07140	EC391_RS04500	EC390_RS18235	EGM63_RS22655	EGM64_RS10000	EGM60_RS06890	EGA31_RS08415
MAP_RS08605	MAP4_RS10695	RC58_RS10670	RE97_RS10680	A0V42_RS08635	CEP84_RS17760	CEG92_RS08845	EC391_RS02775	EC390_RS19945	EGM63_RS20935	EGM64_RS11720	EGM60_RS08610	EGA31_RS11715
MAP_RS00565	MAP4_RS18755	RC58_RS18715	RE97_RS18755	A0V42_RS00565	CEP84_RS03100	CEG92_RS00595	EC391_RS11065	EC390_RS11675	EGM63_RS06190	EGM64_RS03415	EGM60_RS00310	EGA31_RS00620
MAP_RS17770	MAP4_RS01540	RC58_RS01530	RE97_RS01540	A0V42_RS17790	CEP84_RS08390	CEG92_RS18135	EC391_RS16360	EC390_RS06380	EGM63_RS11495	EGM64_RS21155	EGM60_RS18055	EGA31_RS01870
MAP_RS20365	MAP4_RS20375	RC58_RS20335	RE97_RS20380	A0V42_RS20375	CEP84_RS04790	CEG92_RS20815	EC391_RS12755	EC390_RS09985	EGM63_RS07890	EGM64_RS01715	EGM60_RS21660	EGA31_RS20530
MAP_RS11600	MAP4_RS07720	RC58_RS07695	RE97_RS07695	A0V42_RS11620	CEP84_RS14705	CEG92_RS11860	EC391_RS22680	EC390_RS00065	EGM63_RS17850	EGM64_RS14810	EGM60_RS11705	EGA31_RS15665
MAP_RS18880	MAP4_RS00430	RC58_RS00425	RE97_RS00430	A0V42_RS18900	CEP84_RS07250	CEG92_RS19275	EC391_RS15215	EC390_RS07520	EGM63_RS10355	EGM64_RS22295	EGM60_RS19195	EGA31_RS22070
MAP_RS01735	MAP4_RS17585	RC58_RS17555	RE97_RS17585	A0V42_RS01740	CEP84_RS01885	CEG92_RS01805	EC391_RS09850	EC390_RS12885	EGM63_RS04975	EGM64_RS04630	EGM60_RS01525	EGA31_RS01655
MAP_RS06270	MAP4_RS13030	RC58_RS13000	RE97_RS13025	A0V42_RS06290	CEP84_RS20135	CEG92_RS06475	EC391_RS05165	EC390_RS17570	EGM63_RS00275	EGM64_RS09330	EGM60_RS06220	EGA31_RS07745
MAP_RS17445	MAP4_RS01865	RC58_RS01855	RE97_RS01865	A0V42_RS17465	CEP84_RS08725	CEG92_RS17800	EC391_RS16695	EC390_RS06045	EGM63_RS11830	EGM64_RS20820	EGM60_RS17720	EGA31_RS02215
MAP_RS15040	MAP4_RS04275	RC58_RS04255	RE97_RS04255	A0V42_RS15060	CEP84_RS11175	CEG92_RS15355	EC391_RS19155	EC390_RS03585	EGM63_RS14300	EGM64_RS18355	EGM60_RS15255	EGA31_RS04700
MAP_RS13125	MAP4_RS06195	RC58_RS06170	RE97_RS06165	A0V42_RS13145	CEP84_RS13160	CEG92_RS13400	EC391_RS21140	EC390_RS01605	EGM63_RS16295	EGM64_RS16360	EGM60_RS13260	EGA31_RS06695
MAP_RS03875	MAP4_RS15440	RC58_RS15405	RE97_RS15435	A0V42_RS03875	CEP84_RS22635	CEG92_RS03995	EC391_RS07665	EC390_RS15070	EGM63_RS02790	EGM64_RS06815	EGM60_RS03710	EGA31_RS14670
MAP_RS09015	MAP4_RS10285	RC58_RS10260	RE97_RS10270	A0V42_RS09045	CEP84_RS17335	CEG92_RS09260	EC391_RS02345	EC390_RS20375	EGM63_RS20495	EGM64_RS12160	EGM60_RS09050	EGA31_RS11355
MAP_RS05040	MAP4_RS14260	RC58_RS14215	RE97_RS14245	A0V42_RS05060	CEP84_RS21405	CEG92_RS05215	EC391_RS06435	EC390_RS16300	EGM63_RS01550	EGM64_RS08055	EGM60_RS04950	EGA31_RS13410
MAP_RS06045	MAP4_RS13255	RC58_RS13225	RE97_RS13250	A0V42_RS06065	CEP84_RS20380	CEG92_RS06230	EC391_RS05410	EC390_RS17325	EGM63_RS00525	EGM64_RS09080	EGM60_RS05975	EGA31_RS07430
MAP_RS17075	MAP4_RS02235	RC58_RS02225	RE97_RS02230	A0V42_RS17095	CEP84_RS09105	CEG92_RS17420	EC391_RS17075	EC390_RS05665	EGM63_RS12210	EGM64_RS20440	EGM60_RS17340	EGA31_RS02595
MAP_RS07990	MAP4_RS11310	RC58_RS11290	RE97_RS11300	A0V42_RS08010	CEP84_RS18405	CEG92_RS08205	EC391_RS03425	EC390_RS19300	EGM63_RS21580	EGM64_RS11075	EGM60_RS07965	EGA31_RS12360
MAP_RS20010	MAP4_RS20020	RC58_RS19980	RE97_RS20025	A0V42_RS20020	CEP84_RS04430	CEG92_RS20455	EC391_RS12395	EC390_RS10345	EGM63_RS07530	EGM64_RS02075	EGM60_RS22020	EGA31_RS20890
MAP_RS06455	MAP4_RS12845	RC58_RS12815	RE97_RS12840	A0V42_RS06475	CEP84_RS19945	CEG92_RS06665	EC391_RS04975	EC390_RS17760	EGM63_RS00085	EGM64_RS09520	EGM60_RS06410	EGA31_RS07935
MAP_RS16790	MAP4_RS02520	RC58_RS02505	RE97_RS02510	A0V42_RS16810	CEP84_RS09390	CEG92_RS17135	EC391_RS17360	EC390_RS05380	EGM63_RS12495	EGM64_RS20155	EGM60_RS17055	EGA31_RS02910
MAP_RS12295	MAP4_RS07025	RC58_RS07000	RE97_RS07000	A0V42_RS12315	CEP84_RS14015	CEG92_RS12550	EC391_RS21990	EC390_RS00755	EGM63_RS17150	EGM64_RS15510	EGM60_RS12405	EGA31_RS16355
MAP_RS05235	MAP4_RS14065	RC58_RS14025	RE97_RS14050	A0V42_RS05255	CEP84_RS21215	CEG92_RS05405	EC391_RS06245	EC390_RS16490	EGM63_RS01360	EGM64_RS08245	EGM60_RS05140	EGA31_RS13220
MAP_RS13165	MAP4_RS06155	RC58_RS06130	RE97_RS06125	A0V42_RS13185	CEP84_RS13115	CEG92_RS13440	EC391_RS21095	EC390_RS01650	EGM63_RS16250	EGM64_RS16405	EGM60_RS13305	EGA31_RS06650
MAP_RS20115	MAP4_RS20125	RC58_RS20085	RE97_RS20130	A0V42_RS20125	CEP84_RS04535	CEG92_RS20560	EC391_RS12500	EC390_RS10240	EGM63_RS07635	EGM64_RS01970	EGM60_RS21915	EGA31_RS20785
MAP_RS08715	MAP4_RS10585	RC58_RS10560	RE97_RS10570	A0V42_RS08745	CEP84_RS17650	CEG92_RS08955	EC391_RS02665	EC390_RS20055	EGM63_RS20825	EGM64_RS11830	EGM60_RS08720	EGA31_RS11605
MAP_RS03815	MAP4_RS15500	RC58_RS15465	RE97_RS15495	A0V42_RS03815	CEP84_RS22695	CEG92_RS03935	EC391_RS07725	EC390_RS15010	EGM63_RS02850	EGM64_RS06755	EGM60_RS03650	EGA31_RS14730
MAP_RS03215	MAP4_RS16105	RC58_RS16070	RE97_RS16100	A0V42_RS03220	CEP84_RS00385	CEG92_RS03315	EC391_RS08345	EC390_RS14390	EGM63_RS03470	EGM64_RS06135	EGM60_RS03030	EGA31_RS17220
MAP_RS03705	MAP4_RS15610	RC58_RS15575	RE97_RS15605	A0V42_RS03705	CEP84_RS22810	CEG92_RS03820	EC391_RS07840	EC390_RS14895	EGM63_RS02965	EGM64_RS06640	EGM60_RS03535	EGA31_RS14845
MAP_RS02715	MAP4_RS16605	RC58_RS16570	RE97_RS16600	A0V42_RS02715	CEP84_RS00890	CEG92_RS02805	EC391_RS08850	EC390_RS13885	EGM63_RS03975	EGM64_RS05630	EGM60_RS02525	EGA31_RS17725
MAP_RS13385	MAP4_RS05935	RC58_RS05915	RE97_RS05910	A0V42_RS13405	CEP84_RS12885	CEG92_RS13660	EC391_RS20865	EC390_RS01870	EGM63_RS16025	EGM64_RS16630	EGM60_RS13530	EGA31_RS06425
MAP_RS17310	MAP4_RS02000	RC58_RS01990	RE97_RS02000	A0V42_RS17330	CEP84_RS08865	CEG92_RS17660	EC391_RS16835	EC390_RS05905	EGM63_RS11970	EGM64_RS20680	EGM60_RS17580	EGA31_RS02355
MAP_RS18350	MAP4_RS00960	RC58_RS00950	RE97_RS00955	A0V42_RS18370	CEP84_RS07790	CEG92_RS18730	EC391_RS15755	EC390_RS06980	EGM63_RS10895	EGM64_RS21755	EGM60_RS18655	EGA31_RS22615
MAP_RS09175	MAP4_RS10125	RC58_RS10090	RE97_RS10100	A0V42_RS09200	CEP84_RS17170	CEG92_RS09415	EC391_RS02180	EC390_RS20540	EGM63_RS20330	EGM64_RS12325	EGM60_RS09215	EGA31_RS11200
MAP_RS04685	MAP4_RS14620	RC58_RS14575	RE97_RS14600	A0V42_RS04705	CEP84_RS21770	CEG92_RS04855	EC391_RS06800	EC390_RS15935	EGM63_RS01920	EGM64_RS07685	EGM60_RS04580	EGA31_RS13770
MAP_RS11665	MAP4_RS07655	RC58_RS07630	RE97_RS07630	A0V42_RS11685	CEP84_RS14640	CEG92_RS11925	EC391_RS22615	EC390_RS00130	EGM63_RS17780	EGM64_RS14880	EGM60_RS11775	EGA31_RS15735
MAP_RS11095	MAP4_RS08215	RC58_RS08195	RE97_RS08195	A0V42_RS11120	CEP84_RS15205	CEG92_RS11370	EC391_RS00200	EC390_RS22510	EGM63_RS18335	EGM64_RS14310	EGM60_RS11205	EGA31_RS06885
MAP_RS10730	MAP4_RS08580	RC58_RS08560	RE97_RS08560	A0V42_RS10755	CEP84_RS15575	CEG92_RS11005	EC391_RS00575	EC390_RS22135	EGM63_RS18720	EGM64_RS13925	EGM60_RS10820	EGA31_RS12385
MAP_RS13720	MAP4_RS05600	RC58_RS05580	RE97_RS05575	A0V42_RS13745	CEP84_RS12530	CEG92_RS14015	EC391_RS20510	EC390_RS02230	EGM63_RS15665	EGM64_RS16990	EGM60_RS13890	EGA31_RS06065
MAP_RS17520	MAP4_RS01790	RC58_RS01780	RE97_RS01790	A0V42_RS17540	CEP84_RS08650	CEG92_RS17875	EC391_RS16620	EC390_RS06120	EGM63_RS11755	EGM64_RS20895	EGM60_RS17795	EGA31_RS02140
MAP_RS06685	MAP4_RS12615	RC58_RS12590	RE97_RS12610	A0V42_RS06705	CEP84_RS19715	CEG92_RS06895	EC391_RS04745	EC390_RS17990	EGM63_RS22905	EGM64_RS09750	EGM60_RS06640	EGA31_RS08165
MAP_RS21475	MAP4_RS21485	RC58_RS21440	RE97_RS21485	A0V42_RS21485	CEP84_RS05935	CEG92_RS21960	EC391_RS13905	EC390_RS08835	EGM63_RS09045	EGM64_RS00560	EGM60_RS20505	EGA31_RS19560
MAP_RS17035	MAP4_RS02275	RC58_RS02265	RE97_RS02270	A0V42_RS17055	CEP84_RS09145	CEG92_RS17380	EC391_RS17115	EC390_RS05625	EGM63_RS12250	EGM64_RS20400	EGM60_RS17300	EGA31_RS02635
MAP_RS04130	MAP4_RS15185	RC58_RS15150	RE97_RS15180	A0V42_RS04130	CEP84_RS22380	CEG92_RS04250	EC391_RS07410	EC390_RS15325	EGM63_RS02535	EGM64_RS07070	EGM60_RS03965	EGA31_RS14410
MAP_RS04350	MAP4_RS14965	RC58_RS14940	RE97_RS14965	A0V42_RS04350	CEP84_RS22155	CEG92_RS04475	EC391_RS07185	EC390_RS15550	EGM63_RS02305	EGM64_RS07300	EGM60_RS04195	EGA31_RS14180
MAP_RS15205	MAP4_RS04105	RC58_RS04085	RE97_RS04090	A0V42_RS15225	CEP84_RS10995	CEG92_RS15535	EC391_RS18975	EC390_RS03765	EGM63_RS14115	EGM64_RS18535	EGM60_RS15435	EGA31_RS04515
MAP_RS02355	MAP4_RS16965	RC58_RS16930	RE97_RS16960	A0V42_RS02355	CEP84_RS01250	CEG92_RS02445	EC391_RS09210	EC390_RS13525	EGM63_RS04335	EGM64_RS05270	EGM60_RS02165	EGA31_RS18085
MAP_RS21205	MAP4_RS21215	RC58_RS21175	RE97_RS21220	A0V42_RS21215	CEP84_RS05670	CEG92_RS21690	EC391_RS13640	EC390_RS09100	EGM63_RS08780	EGM64_RS00825	EGM60_RS20770	EGA31_RS19295
MAP_RS06890	MAP4_RS12410	RC58_RS12385	RE97_RS12400	A0V42_RS06910	CEP84_RS19505	CEG92_RS07105	EC391_RS04535	EC390_RS18200	EGM63_RS22690	EGM64_RS09965	EGM60_RS06855	EGA31_RS08380
MAP_RS18605	MAP4_RS00705	RC58_RS00695	RE97_RS00700	A0V42_RS18625	CEP84_RS07530	CEG92_RS18990	EC391_RS15495	EC390_RS07240	EGM63_RS10635	EGM64_RS22015	EGM60_RS18915	EGA31_RS22350
MAP_RS04240	MAP4_RS15075	RC58_RS15040	RE97_RS15070	A0V42_RS04240	CEP84_RS22270	CEG92_RS04360	EC391_RS07300	EC390_RS15435	EGM63_RS02425	EGM64_RS07180	EGM60_RS04075	EGA31_RS14300
MAP_RS06865	MAP4_RS12435	RC58_RS12410	RE97_RS12425	A0V42_RS06885	CEP84_RS19530	CEG92_RS07080	EC391_RS04560	EC390_RS18175	EGM63_RS22715	EGM64_RS09940	EGM60_RS06830	EGA31_RS08355
MAP_RS16585	MAP4_RS02725	RC58_RS02710	RE97_RS02715	A0V42_RS16605	CEP84_RS09590	CEG92_RS16935	EC391_RS17570	EC390_RS05170	EGM63_RS12705	EGM64_RS19945	EGM60_RS16845	EGA31_RS03110
MAP_RS03490	MAP4_RS15825	RC58_RS15790	RE97_RS15820	A0V42_RS03490	CEP84_RS00095	CEG92_RS03605	EC391_RS08055	EC390_RS14680	EGM63_RS03180	EGM64_RS06425	EGM60_RS03320	EGA31_RS16935
MAP_RS12835	MAP4_RS06485	RC58_RS06460	RE97_RS06455	A0V42_RS12855	CEP84_RS13450	CEG92_RS13110	EC391_RS21430	EC390_RS01315	EGM63_RS16585	EGM64_RS16070	EGM60_RS12970	EGA31_RS15045
MAP_RS19825	MAP4_RS19835	RC58_RS19790	RE97_RS19840	A0V42_RS19835	CEP84_RS04240	CEG92_RS20265	EC391_RS12205	EC390_RS10535	EGM63_RS07335	EGM64_RS02270	EGM60_RS22215	EGA31_RS21085
MAP_RS16225	MAP4_RS03085	RC58_RS03070	RE97_RS03075	A0V42_RS16245	CEP84_RS09955	CEG92_RS16565	EC391_RS17935	EC390_RS04805	EGM63_RS13075	EGM64_RS19575	EGM60_RS16475	EGA31_RS03480
MAP_RS20145	MAP4_RS20155	RC58_RS20115	RE97_RS20160	A0V42_RS20155	CEP84_RS04565	CEG92_RS20590	EC391_RS12530	EC390_RS10210	EGM63_RS07665	EGM64_RS01940	EGM60_RS21885	EGA31_RS20755
MAP_RS06610	MAP4_RS12690	RC58_RS12665	RE97_RS12685	A0V42_RS06630	CEP84_RS19790	CEG92_RS06820	EC391_RS04820	EC390_RS17915	EGM63_RS22980	EGM64_RS09675	EGM60_RS06565	EGA31_RS08090
MAP_RS18280	MAP4_RS01030	RC58_RS01015	RE97_RS01025	A0V42_RS18300	CEP84_RS07855	CEG92_RS18665	EC391_RS15820	EC390_RS06915	EGM63_RS10960	EGM64_RS21690	EGM60_RS18590	EGA31_RS22680
MAP_RS05615	MAP4_RS13685	RC58_RS13655	RE97_RS13675	A0V42_RS05635	CEP84_RS20815	CEG92_RS05795	EC391_RS05845	EC390_RS16890	EGM63_RS00960	EGM64_RS08645	EGM60_RS05540	EGA31_RS12830
MAP_RS05630	MAP4_RS13670	RC58_RS13640	RE97_RS13660	A0V42_RS05650	CEP84_RS20800	CEG92_RS05810	EC391_RS05830	EC390_RS16905	EGM63_RS00945	EGM64_RS08660	EGM60_RS05555	EGA31_RS12815
MAP_RS07055	MAP4_RS12245	RC58_RS12220	RE97_RS12235	A0V42_RS07075	CEP84_RS19340	CEG92_RS07270	EC391_RS04360	EC390_RS18365	EGM63_RS22515	EGM64_RS10140	EGM60_RS07030	EGA31_RS08545
MAP_RS21055	MAP4_RS21065	RC58_RS21025	RE97_RS21070	A0V42_RS21065	CEP84_RS05520	CEG92_RS21540	EC391_RS13490	EC390_RS09250	EGM63_RS08630	EGM64_RS00975	EGM60_RS20920	EGA31_RS19145
MAP_RS03955	MAP4_RS15360	RC58_RS15325	RE97_RS15355	A0V42_RS03955	CEP84_RS22555	CEG92_RS04075	EC391_RS07585	EC390_RS15150	EGM63_RS02710	EGM64_RS06895	EGM60_RS03790	EGA31_RS14590
MAP_RS20065	MAP4_RS20075	RC58_RS20035	RE97_RS20080	A0V42_RS20075	CEP84_RS04485	CEG92_RS20510	EC391_RS12450	EC390_RS10290	EGM63_RS07585	EGM64_RS02020	EGM60_RS21965	EGA31_RS20835
MAP_RS12420	MAP4_RS06900	RC58_RS06875	RE97_RS06870	A0V42_RS12440	CEP84_RS13885	CEG92_RS12680	EC391_RS21860	EC390_RS00885	EGM63_RS17020	EGM64_RS15640	EGM60_RS12535	EGA31_RS16485
MAP_RS00485	MAP4_RS18830	RC58_RS18795	RE97_RS18835	A0V42_RS00485	CEP84_RS03190	CEG92_RS00500	EC391_RS11155	EC390_RS11585	EGM63_RS06285	EGM64_RS03320	EGM60_RS00215	EGA31_RS00525
MAP_RS01955	MAP4_RS17365	RC58_RS17335	RE97_RS17365	A0V42_RS01960	CEP84_RS01655	CEG92_RS02035	EC391_RS09615	EC390_RS13120	EGM63_RS04740	EGM64_RS04865	EGM60_RS01760	EGA31_RS18495
MAP_RS10865	MAP4_RS08445	RC58_RS08425	RE97_RS08425	A0V42_RS10890	CEP84_RS15440	CEG92_RS11140	EC391_RS00440	EC390_RS22270	EGM63_RS18585	EGM64_RS14060	EGM60_RS10955	EGA31_RS12520
MAP_RS13000	MAP4_RS06320	RC58_RS06295	RE97_RS06290	A0V42_RS13020	CEP84_RS13285	CEG92_RS13275	EC391_RS21265	EC390_RS01480	EGM63_RS16420	EGM64_RS16235	EGM60_RS13135	EGA31_RS15210
MAP_RS20555	MAP4_RS20565	RC58_RS20525	RE97_RS20570	A0V42_RS20565	CEP84_RS05000	CEG92_RS21025	EC391_RS12965	EC390_RS09775	EGM63_RS08105	EGM64_RS01500	EGM60_RS21445	EGA31_RS20315
MAP_RS12205	MAP4_RS07115	RC58_RS07090	RE97_RS07090	A0V42_RS12225	CEP84_RS14105	CEG92_RS12460	EC391_RS22080	EC390_RS00665	EGM63_RS17240	EGM64_RS15420	EGM60_RS12315	EGA31_RS16265
MAP_RS07070	MAP4_RS12230	RC58_RS12205	RE97_RS12220	A0V42_RS07090	CEP84_RS19325	CEG92_RS07285	EC391_RS04345	EC390_RS18380	EGM63_RS22500	EGM64_RS10155	EGM60_RS07045	EGA31_RS08560
MAP_RS07780	MAP4_RS11520	RC58_RS11500	RE97_RS11510	A0V42_RS07800	CEP84_RS18615	CEG92_RS07995	EC391_RS03635	EC390_RS19090	EGM63_RS21790	EGM64_RS10865	EGM60_RS07755	EGA31_RS09355
MAP_RS18080	MAP4_RS01230	RC58_RS01215	RE97_RS01225	A0V42_RS18100	CEP84_RS08055	CEG92_RS18465	EC391_RS16020	EC390_RS06715	EGM63_RS11160	EGM64_RS21490	EGM60_RS18390	EGA31_RS22880
MAP_RS16775	MAP4_RS02535	RC58_RS02520	RE97_RS02525	A0V42_RS16795	CEP84_RS09410	CEG92_RS17115	EC391_RS17380	EC390_RS05360	EGM63_RS12515	EGM64_RS20135	EGM60_RS17035	EGA31_RS02930
MAP_RS09330	MAP4_RS09970	RC58_RS09940	RE97_RS09950	A0V42_RS09355	CEP84_RS17010	CEG92_RS09570	EC391_RS02015	EC390_RS20700	EGM63_RS20160	EGM64_RS12490	EGM60_RS09380	EGA31_RS10995
MAP_RS09875	MAP4_RS09435	RC58_RS09410	RE97_RS09415	A0V42_RS09900	CEP84_RS16460	CEG92_RS10120	EC391_RS01460	EC390_RS21250	EGM63_RS19605	EGM64_RS13040	EGM60_RS09935	EGA31_RS10440
MAP_RS12445	MAP4_RS06875	RC58_RS06850	RE97_RS06845	A0V42_RS12465	CEP84_RS13860	CEG92_RS12705	EC391_RS21835	EC390_RS00910	EGM63_RS16995	EGM64_RS15665	EGM60_RS12560	EGA31_RS16510
MAP_RS13430	MAP4_RS05890	RC58_RS05870	RE97_RS05865	A0V42_RS13455	CEP84_RS12835	CEG92_RS13710	EC391_RS20815	EC390_RS01920	EGM63_RS15975	EGM64_RS16680	EGM60_RS13580	EGA31_RS06375
MAP_RS16150	MAP4_RS03160	RC58_RS03145	RE97_RS03150	A0V42_RS16170	CEP84_RS10030	CEG92_RS16490	EC391_RS18010	EC390_RS04730	EGM63_RS13150	EGM64_RS19500	EGM60_RS16400	EGA31_RS03555
MAP_RS04790	MAP4_RS14515	RC58_RS14470	RE97_RS14495	A0V42_RS04810	CEP84_RS21665	CEG92_RS04960	EC391_RS06695	EC390_RS16040	EGM63_RS01810	EGM64_RS07795	EGM60_RS04690	EGA31_RS13660
MAP_RS01270	MAP4_RS18050	RC58_RS18020	RE97_RS18050	A0V42_RS01270	CEP84_RS02390	CEG92_RS01305	EC391_RS10355	EC390_RS12380	EGM63_RS05485	EGM64_RS04120	EGM60_RS01015	EGA31_RS01325
MAP_RS02165	MAP4_RS17155	RC58_RS17125	RE97_RS17155	A0V42_RS02170	CEP84_RS01435	CEG92_RS02260	EC391_RS09395	EC390_RS13340	EGM63_RS04520	EGM64_RS05085	EGM60_RS01980	EGA31_RS18270
MAP_RS20550	MAP4_RS20560	RC58_RS20520	RE97_RS20565	A0V42_RS20560	CEP84_RS04995	CEG92_RS21020	EC391_RS12960	EC390_RS09780	EGM63_RS08100	EGM64_RS01505	EGM60_RS21450	EGA31_RS20320
MAP_RS15465	MAP4_RS03845	RC58_RS03825	RE97_RS03830	A0V42_RS15485	CEP84_RS10730	CEG92_RS15800	EC391_RS18710	EC390_RS04030	EGM63_RS13850	EGM64_RS18800	EGM60_RS15700	EGA31_RS04250
MAP_RS17570	MAP4_RS01740	RC58_RS01730	RE97_RS01740	A0V42_RS17590	CEP84_RS08600	CEG92_RS17925	EC391_RS16570	EC390_RS06170	EGM63_RS11705	EGM64_RS20945	EGM60_RS17845	EGA31_RS02090
MAP_RS17475	MAP4_RS01835	RC58_RS01825	RE97_RS01835	A0V42_RS17495	CEP84_RS08695	CEG92_RS17830	EC391_RS16665	EC390_RS06075	EGM63_RS11800	EGM64_RS20850	EGM60_RS17750	EGA31_RS02185
MAP_RS21395	MAP4_RS21405	RC58_RS21360	RE97_RS21405	A0V42_RS21405	CEP84_RS05855	CEG92_RS21880	EC391_RS13825	EC390_RS08915	EGM63_RS08965	EGM64_RS00640	EGM60_RS20585	EGA31_RS19480
MAP_RS15460	MAP4_RS03850	RC58_RS03830	RE97_RS03835	A0V42_RS15480	CEP84_RS10735	CEG92_RS15795	EC391_RS18715	EC390_RS04025	EGM63_RS13855	EGM64_RS18795	EGM60_RS15695	EGA31_RS04255
MAP_RS13235	MAP4_RS06085	RC58_RS06060	RE97_RS06055	A0V42_RS13255	CEP84_RS13045	CEG92_RS13510	EC391_RS21025	EC390_RS01720	EGM63_RS16180	EGM64_RS16475	EGM60_RS13375	EGA31_RS06580
MAP_RS15365	MAP4_RS03945	RC58_RS03925	RE97_RS03930	A0V42_RS15385	CEP84_RS10835	CEG92_RS15695	EC391_RS18815	EC390_RS03925	EGM63_RS13955	EGM64_RS18695	EGM60_RS15595	EGA31_RS04355
MAP_RS14365	MAP4_RS04950	RC58_RS04935	RE97_RS04930	A0V42_RS14385	CEP84_RS11865	CEG92_RS14675	EC391_RS19845	EC390_RS02895	EGM63_RS14990	EGM64_RS17665	EGM60_RS14565	EGA31_RS05395
MAP_RS07340	MAP4_RS11960	RC58_RS11935	RE97_RS11945	A0V42_RS07360	CEP84_RS19055	CEG92_RS07555	EC391_RS04075	EC390_RS18650	EGM63_RS22230	EGM64_RS10425	EGM60_RS07315	EGA31_RS08885
MAP_RS12130	MAP4_RS07190	RC58_RS07165	RE97_RS07165	A0V42_RS12150	CEP84_RS14180	CEG92_RS12385	EC391_RS22155	EC390_RS00590	EGM63_RS17315	EGM64_RS15345	EGM60_RS12240	EGA31_RS16190
MAP_RS22590	MAP4_RS22790	RC58_RS22790	RE97_RS22865	A0V42_RS22530	CEP84_RS20235	CEG92_RS06375	EC391_RS05265	EC390_RS17470	EGM63_RS00380	EGM64_RS09225	EGM60_RS06120	EGA31_RS07575
MAP_RS10525	MAP4_RS08785	RC58_RS08765	RE97_RS08765	A0V42_RS10555	CEP84_RS15795	CEG92_RS10780	EC391_RS00795	EC390_RS21915	EGM63_RS18940	EGM64_RS13705	EGM60_RS10600	EGA31_RS09770
MAP_RS10290	MAP4_RS09020	RC58_RS08995	RE97_RS09000	A0V42_RS10320	CEP84_RS16040	CEG92_RS10540	EC391_RS01040	EC390_RS21670	EGM63_RS19185	EGM64_RS13460	EGM60_RS10355	EGA31_RS10015
MAP_RS07855	MAP4_RS11445	RC58_RS11425	RE97_RS11435	A0V42_RS07875	CEP84_RS18540	CEG92_RS08070	EC391_RS03560	EC390_RS19165	EGM63_RS21715	EGM64_RS10940	EGM60_RS07830	EGA31_RS09430
MAP_RS22915	MAP4_RS22475	RC58_RS22425	RE97_RS22490	A0V42_RS22850	CEP84_RS08525	CEG92_RS18000	EC391_RS16495	EC390_RS06245	EGM63_RS11630	EGM64_RS21020	EGM60_RS17920	EGA31_RS02015
MAP_RS22640	MAP4_RS22740	RC58_RS22720	RE97_RS22800	A0V42_RS22580	CEP84_RS18095	CEG92_RS08515	EC391_RS03110	EC390_RS19610	EGM63_RS21270	EGM64_RS11385	EGM60_RS08275	EGA31_RS12050
MAP_RS21375	MAP4_RS21385	RC58_RS21340	RE97_RS21385	A0V42_RS21385	CEP84_RS05835	CEG92_RS21860	EC391_RS13805	EC390_RS08935	EGM63_RS08945	EGM64_RS00660	EGM60_RS20605	EGA31_RS19460
MAP_RS07860	MAP4_RS11440	RC58_RS11420	RE97_RS11430	A0V42_RS07880	CEP84_RS18535	CEG92_RS08075	EC391_RS03555	EC390_RS19170	EGM63_RS21710	EGM64_RS10945	EGM60_RS07835	EGA31_RS09435
MAP_RS11825	MAP4_RS07495	RC58_RS07470	RE97_RS07470	A0V42_RS11845	CEP84_RS14480	CEG92_RS12085	EC391_RS22455	EC390_RS00290	EGM63_RS17615	EGM64_RS15045	EGM60_RS11940	EGA31_RS15895
MAP_RS07525	MAP4_RS11775	RC58_RS11750	RE97_RS11760	A0V42_RS07545	CEP84_RS18865	CEG92_RS07745	EC391_RS03885	EC390_RS18840	EGM63_RS22040	EGM64_RS10615	EGM60_RS07505	EGA31_RS09135
MAP_RS15895	MAP4_RS03415	RC58_RS03400	RE97_RS03405	A0V42_RS15915	CEP84_RS10295	CEG92_RS16230	EC391_RS18275	EC390_RS04465	EGM63_RS13415	EGM64_RS19235	EGM60_RS16135	EGA31_RS03815
MAP_RS05450	MAP4_RS13850	RC58_RS13820	RE97_RS13840	A0V42_RS05470	CEP84_RS20980	CEG92_RS05630	EC391_RS06010	EC390_RS16725	EGM63_RS01125	EGM64_RS08480	EGM60_RS05375	EGA31_RS12995
MAP_RS12815	MAP4_RS06505	RC58_RS06480	RE97_RS06475	A0V42_RS12835	CEP84_RS13470	CEG92_RS13090	EC391_RS21450	EC390_RS01295	EGM63_RS16605	EGM64_RS16050	EGM60_RS12950	EGA31_RS15025
MAP_RS21200	MAP4_RS21210	RC58_RS21170	RE97_RS21215	A0V42_RS21210	CEP84_RS05665	CEG92_RS21685	EC391_RS13635	EC390_RS09105	EGM63_RS08775	EGM64_RS00830	EGM60_RS20775	EGA31_RS19290
MAP_RS14775	MAP4_RS04540	RC58_RS04520	RE97_RS04520	A0V42_RS14795	CEP84_RS11445	CEG92_RS15085	EC391_RS19425	EC390_RS03315	EGM63_RS14570	EGM64_RS18085	EGM60_RS14985	EGA31_RS04970
MAP_RS01880	MAP4_RS17440	RC58_RS17410	RE97_RS17440	A0V42_RS01885	CEP84_RS01735	CEG92_RS01955	EC391_RS09700	EC390_RS13035	EGM63_RS04825	EGM64_RS04780	EGM60_RS01675	EGA31_RS18575
MAP_RS06805	MAP4_RS12495	RC58_RS12470	RE97_RS12485	A0V42_RS06825	CEP84_RS19590	CEG92_RS07020	EC391_RS04620	EC390_RS18115	EGM63_RS22775	EGM64_RS09880	EGM60_RS06770	EGA31_RS08295
MAP_RS03755	MAP4_RS15560	RC58_RS15525	RE97_RS15555	A0V42_RS03755	CEP84_RS22755	CEG92_RS03875	EC391_RS07785	EC390_RS14950	EGM63_RS02910	EGM64_RS06695	EGM60_RS03590	EGA31_RS14790
MAP_RS02785	MAP4_RS16535	RC58_RS16500	RE97_RS16530	A0V42_RS02785	CEP84_RS00820	CEG92_RS02875	EC391_RS08780	EC390_RS13955	EGM63_RS03905	EGM64_RS05700	EGM60_RS02595	EGA31_RS17655
MAP_RS16245	MAP4_RS03065	RC58_RS03050	RE97_RS03055	A0V42_RS16265	CEP84_RS09935	CEG92_RS16585	EC391_RS17915	EC390_RS04825	EGM63_RS13055	EGM64_RS19595	EGM60_RS16495	EGA31_RS03460
MAP_RS07550	MAP4_RS11750	RC58_RS11725	RE97_RS11735	A0V42_RS07570	CEP84_RS18840	CEG92_RS07770	EC391_RS03860	EC390_RS18865	EGM63_RS22015	EGM64_RS10640	EGM60_RS07530	EGA31_RS09160
MAP_RS00810	MAP4_RS18510	RC58_RS18470	RE97_RS18510	A0V42_RS00810	CEP84_RS02855	CEG92_RS00835	EC391_RS10820	EC390_RS11920	EGM63_RS05945	EGM64_RS03660	EGM60_RS00555	EGA31_RS00865
MAP_RS01870	MAP4_RS17450	RC58_RS17420	RE97_RS17450	A0V42_RS01875	CEP84_RS01745	CEG92_RS01945	EC391_RS09710	EC390_RS13025	EGM63_RS04835	EGM64_RS04770	EGM60_RS01665	EGA31_RS18585
MAP_RS16275	MAP4_RS03035	RC58_RS03020	RE97_RS03025	A0V42_RS16300	CEP84_RS09900	CEG92_RS16620	EC391_RS17880	EC390_RS04860	EGM63_RS13015	EGM64_RS19635	EGM60_RS16535	EGA31_RS03415
MAP_RS14640	MAP4_RS04675	RC58_RS04655	RE97_RS04655	A0V42_RS14660	CEP84_RS11590	CEG92_RS14950	EC391_RS19570	EC390_RS03170	EGM63_RS14715	EGM64_RS17940	EGM60_RS14840	EGA31_RS05115
MAP_RS16870	MAP4_RS02440	RC58_RS02425	RE97_RS02430	A0V42_RS16890	CEP84_RS09310	CEG92_RS17215	EC391_RS17280	EC390_RS05460	EGM63_RS12415	EGM64_RS20235	EGM60_RS17135	EGA31_RS02830
MAP_RS18750	MAP4_RS00560	RC58_RS00550	RE97_RS00555	A0V42_RS18770	CEP84_RS07375	CEG92_RS19145	EC391_RS15340	EC390_RS07395	EGM63_RS10480	EGM64_RS22170	EGM60_RS19070	EGA31_RS22195
MAP_RS20710	MAP4_RS20720	RC58_RS20680	RE97_RS20725	A0V42_RS20720	CEP84_RS05165	CEG92_RS21190	EC391_RS13130	EC390_RS09610	EGM63_RS08270	EGM64_RS01335	EGM60_RS21280	EGA31_RS20150
MAP_RS07490	MAP4_RS11810	RC58_RS11785	RE97_RS11795	A0V42_RS07510	CEP84_RS18900	CEG92_RS07710	EC391_RS03920	EC390_RS18805	EGM63_RS22075	EGM64_RS10580	EGM60_RS07470	EGA31_RS09100
MAP_RS01575	MAP4_RS17745	RC58_RS17715	RE97_RS17740	A0V42_RS01575	CEP84_RS02060	CEG92_RS01630	EC391_RS10025	EC390_RS12710	EGM63_RS05150	EGM64_RS04455	EGM60_RS01350	EGA31_RS18725
MAP_RS14425	MAP4_RS04890	RC58_RS04875	RE97_RS04870	A0V42_RS14445	CEP84_RS11805	CEG92_RS14735	EC391_RS19785	EC390_RS02955	EGM63_RS14930	EGM64_RS17725	EGM60_RS14625	EGA31_RS05335
MAP_RS07675	MAP4_RS11625	RC58_RS11600	RE97_RS11610	A0V42_RS07695	CEP84_RS18720	CEG92_RS07890	EC391_RS03740	EC390_RS18985	EGM63_RS21895	EGM64_RS10760	EGM60_RS07650	EGA31_RS09250
MAP_RS14180	MAP4_RS05135	RC58_RS05120	RE97_RS05115	A0V42_RS14200	CEP84_RS12055	CEG92_RS14490	EC391_RS20035	EC390_RS02705	EGM63_RS15180	EGM64_RS17475	EGM60_RS14375	EGA31_RS05580
MAP_RS08220	MAP4_RS11080	RC58_RS11060	RE97_RS11070	A0V42_RS08240	CEP84_RS18170	CEG92_RS08440	EC391_RS03190	EC390_RS19535	EGM63_RS21345	EGM64_RS11310	EGM60_RS08200	EGA31_RS12125
MAP_RS04780	MAP4_RS14525	RC58_RS14480	RE97_RS14505	A0V42_RS04800	CEP84_RS21675	CEG92_RS04950	EC391_RS06705	EC390_RS16030	EGM63_RS01820	EGM64_RS07785	EGM60_RS04680	EGA31_RS13670
MAP_RS08375	MAP4_RS10925	RC58_RS10905	RE97_RS10915	A0V42_RS08400	CEP84_RS18000	CEG92_RS08605	EC391_RS03015	EC390_RS19705	EGM63_RS21175	EGM64_RS11480	EGM60_RS08370	EGA31_RS11955
MAP_RS19370	MAP4_RS19380	RC58_RS19340	RE97_RS19385	A0V42_RS19380	CEP84_RS03775	CEG92_RS19800	EC391_RS11740	EC390_RS11000	EGM63_RS06870	EGM64_RS02735	EGM60_RS22680	EGA31_RS21555
MAP_RS13160	MAP4_RS06160	RC58_RS06135	RE97_RS06130	A0V42_RS13180	CEP84_RS13120	CEG92_RS13435	EC391_RS21100	EC390_RS01645	EGM63_RS16255	EGM64_RS16400	EGM60_RS13300	EGA31_RS06655
MAP_RS04365	MAP4_RS14950	RC58_RS14925	RE97_RS14950	A0V42_RS04365	CEP84_RS22125	CEG92_RS04505	EC391_RS07155	EC390_RS15580	EGM63_RS02275	EGM64_RS07330	EGM60_RS04225	EGA31_RS14150
MAP_RS13615	MAP4_RS05705	RC58_RS05685	RE97_RS05680	A0V42_RS13640	CEP84_RS12645	CEG92_RS13900	EC391_RS20625	EC390_RS02115	EGM63_RS15780	EGM64_RS16875	EGM60_RS13775	EGA31_RS06180
MAP_RS02570	MAP4_RS16750	RC58_RS16715	RE97_RS16745	A0V42_RS02570	CEP84_RS01035	CEG92_RS02660	EC391_RS08995	EC390_RS13740	EGM63_RS04120	EGM64_RS05485	EGM60_RS02380	EGA31_RS17870
MAP_RS06240	MAP4_RS13060	RC58_RS13030	RE97_RS13055	A0V42_RS06260	CEP84_RS20175	CEG92_RS06435	EC391_RS05205	EC390_RS17530	EGM63_RS00320	EGM64_RS09285	EGM60_RS06180	EGA31_RS07635
MAP_RS07775	MAP4_RS11525	RC58_RS11505	RE97_RS11515	A0V42_RS07795	CEP84_RS18620	CEG92_RS07990	EC391_RS03640	EC390_RS19085	EGM63_RS21795	EGM64_RS10860	EGM60_RS07750	EGA31_RS09350
MAP_RS13935	MAP4_RS05385	RC58_RS05365	RE97_RS05360	A0V42_RS13960	CEP84_RS12315	CEG92_RS14230	EC391_RS20295	EC390_RS02445	EGM63_RS15450	EGM64_RS17205	EGM60_RS14105	EGA31_RS05850
MAP_RS10285	MAP4_RS09025	RC58_RS09000	RE97_RS09005	A0V42_RS10315	CEP84_RS16045	CEG92_RS10535	EC391_RS01045	EC390_RS21665	EGM63_RS19190	EGM64_RS13455	EGM60_RS10350	EGA31_RS10020
MAP_RS10205	MAP4_RS09105	RC58_RS09080	RE97_RS09085	A0V42_RS10235	CEP84_RS16125	CEG92_RS10455	EC391_RS01125	EC390_RS21585	EGM63_RS19270	EGM64_RS13375	EGM60_RS10270	EGA31_RS10100
MAP_RS12585	MAP4_RS06735	RC58_RS06710	RE97_RS06700	A0V42_RS12605	CEP84_RS13710	CEG92_RS12850	EC391_RS21685	EC390_RS01060	EGM63_RS16845	EGM64_RS15815	EGM60_RS12710	EGA31_RS16660
MAP_RS11355	MAP4_RS07965	RC58_RS07935	RE97_RS07935	A0V42_RS11375	CEP84_RS14940	CEG92_RS11625	EC391_RS22915	EC390_RS22760	EGM63_RS18085	EGM64_RS14575	EGM60_RS11470	EGA31_RS15430
MAP_RS14385	MAP4_RS04930	RC58_RS04915	RE97_RS04910	A0V42_RS14405	CEP84_RS11845	CEG92_RS14695	EC391_RS19825	EC390_RS02915	EGM63_RS14970	EGM64_RS17685	EGM60_RS14585	EGA31_RS05375
MAP_RS15380	MAP4_RS03930	RC58_RS03910	RE97_RS03915	A0V42_RS15400	CEP84_RS10820	CEG92_RS15710	EC391_RS18800	EC390_RS03940	EGM63_RS13940	EGM64_RS18710	EGM60_RS15610	EGA31_RS04340
MAP_RS18510	MAP4_RS00800	RC58_RS00790	RE97_RS00795	A0V42_RS18530	CEP84_RS07625	CEG92_RS18895	EC391_RS15590	EC390_RS07145	EGM63_RS10730	EGM64_RS21920	EGM60_RS18820	EGA31_RS22450
MAP_RS10610	MAP4_RS08700	RC58_RS08680	RE97_RS08680	A0V42_RS10640	CEP84_RS15700	CEG92_RS10880	EC391_RS00700	EC390_RS22010	EGM63_RS18845	EGM64_RS13800	EGM60_RS10695	EGA31_RS09675
MAP_RS12665	MAP4_RS06655	RC58_RS06630	RE97_RS06620	A0V42_RS12685	CEP84_RS13620	CEG92_RS12940	EC391_RS21595	EC390_RS01150	EGM63_RS16755	EGM64_RS15905	EGM60_RS12800	EGA31_RS16750
MAP_RS07975	MAP4_RS11325	RC58_RS11305	RE97_RS11315	A0V42_RS07995	CEP84_RS18420	CEG92_RS08190	EC391_RS03440	EC390_RS19285	EGM63_RS21595	EGM64_RS11060	EGM60_RS07950	EGA31_RS09550
MAP_RS14595	MAP4_RS04720	RC58_RS04705	RE97_RS04700	A0V42_RS14615	CEP84_RS11635	CEG92_RS14905	EC391_RS19615	EC390_RS03125	EGM63_RS14760	EGM64_RS17895	EGM60_RS14795	EGA31_RS05160
MAP_RS18450	MAP4_RS00860	RC58_RS00850	RE97_RS00855	A0V42_RS18470	CEP84_RS07685	CEG92_RS18835	EC391_RS15650	EC390_RS07085	EGM63_RS10790	EGM64_RS21860	EGM60_RS18760	EGA31_RS22510
MAP_RS18120	MAP4_RS01190	RC58_RS01175	RE97_RS01185	A0V42_RS18140	CEP84_RS08015	CEG92_RS18505	EC391_RS15980	EC390_RS06755	EGM63_RS11120	EGM64_RS21530	EGM60_RS18430	EGA31_RS22840
MAP_RS04855	MAP4_RS14450	RC58_RS14405	RE97_RS14430	A0V42_RS04875	CEP84_RS21600	CEG92_RS05025	EC391_RS06630	EC390_RS16105	EGM63_RS01745	EGM64_RS07860	EGM60_RS04755	EGA31_RS13595
MAP_RS03040	MAP4_RS16280	RC58_RS16245	RE97_RS16275	A0V42_RS03045	CEP84_RS00560	CEG92_RS03140	EC391_RS08520	EC390_RS14215	EGM63_RS03645	EGM64_RS05960	EGM60_RS02855	EGA31_RS17395
MAP_RS06005	MAP4_RS13295	RC58_RS13265	RE97_RS13290	A0V42_RS06025	CEP84_RS20420	CEG92_RS06190	EC391_RS05450	EC390_RS17285	EGM63_RS00565	EGM64_RS09040	EGM60_RS05935	EGA31_RS07390
MAP_RS21310	MAP4_RS21320	RC58_RS21275	RE97_RS21320	A0V42_RS21320	CEP84_RS05770	CEG92_RS21790	EC391_RS13740	EC390_RS09000	EGM63_RS08880	EGM64_RS00725	EGM60_RS20670	EGA31_RS19395
MAP_RS12095	MAP4_RS07225	RC58_RS07200	RE97_RS07200	A0V42_RS12115	CEP84_RS14215	CEG92_RS12350	EC391_RS22190	EC390_RS00555	EGM63_RS17350	EGM64_RS15310	EGM60_RS12205	EGA31_RS16155
MAP_RS11525	MAP4_RS07795	RC58_RS07770	RE97_RS07765	A0V42_RS11545	CEP84_RS14780	CEG92_RS11785	EC391_RS22755	EC390_RS22920	EGM63_RS17925	EGM64_RS14735	EGM60_RS11630	EGA31_RS15590
MAP_RS05150	MAP4_RS14150	RC58_RS14110	RE97_RS14135	A0V42_RS05170	CEP84_RS21300	CEG92_RS05320	EC391_RS06330	EC390_RS16405	EGM63_RS01445	EGM64_RS08160	EGM60_RS05055	EGA31_RS13305
MAP_RS07985	MAP4_RS11315	RC58_RS11295	RE97_RS11305	A0V42_RS08005	CEP84_RS18410	CEG92_RS08200	EC391_RS03430	EC390_RS19295	EGM63_RS21585	EGM64_RS11070	EGM60_RS07960	EGA31_RS09560
MAP_RS15550	MAP4_RS03760	RC58_RS03740	RE97_RS03745	A0V42_RS15570	CEP84_RS10645	CEG92_RS15885	EC391_RS18625	EC390_RS04115	EGM63_RS13765	EGM64_RS18885	EGM60_RS15785	EGA31_RS04165
MAP_RS21700	MAP4_RS21710	RC58_RS21665	RE97_RS21710	A0V42_RS21710	CEP84_RS06170	CEG92_RS22195	EC391_RS14140	EC390_RS08600	EGM63_RS09280	EGM64_RS00325	EGM60_RS20270	EGA31_RS19795
MAP_RS14655	MAP4_RS04660	RC58_RS04640	RE97_RS04640	A0V42_RS14675	CEP84_RS11575	CEG92_RS14965	EC391_RS19555	EC390_RS03185	EGM63_RS14700	EGM64_RS17955	EGM60_RS14855	EGA31_RS05100
MAP_RS05850	MAP4_RS13450	RC58_RS13420	RE97_RS13440	A0V42_RS05870	CEP84_RS20580	CEG92_RS06030	EC391_RS05610	EC390_RS17125	EGM63_RS00725	EGM64_RS08880	EGM60_RS05775	EGA31_RS12595
MAP_RS01260	MAP4_RS18060	RC58_RS18030	RE97_RS18060	A0V42_RS01260	CEP84_RS02400	CEG92_RS01295	EC391_RS10365	EC390_RS12370	EGM63_RS05495	EGM64_RS04110	EGM60_RS01005	EGA31_RS01315
MAP_RS19745	MAP4_RS19755	RC58_RS19715	RE97_RS19765	A0V42_RS19755	CEP84_RS04160	CEG92_RS20185	EC391_RS12125	EC390_RS10615	EGM63_RS07255	EGM64_RS02350	EGM60_RS22295	EGA31_RS21165
MAP_RS02015	MAP4_RS17305	RC58_RS17275	RE97_RS17305	A0V42_RS02020	CEP84_RS01595	CEG92_RS02095	EC391_RS09555	EC390_RS13180	EGM63_RS04680	EGM64_RS04925	EGM60_RS01820	EGA31_RS18435
MAP_RS08360	MAP4_RS10940	RC58_RS10920	RE97_RS10930	A0V42_RS08385	CEP84_RS18015	CEG92_RS08590	EC391_RS03030	EC390_RS19690	EGM63_RS21190	EGM64_RS11465	EGM60_RS08355	EGA31_RS11970
MAP_RS10240	MAP4_RS09070	RC58_RS09045	RE97_RS09050	A0V42_RS10270	CEP84_RS16090	CEG92_RS10490	EC391_RS01090	EC390_RS21620	EGM63_RS19235	EGM64_RS13410	EGM60_RS10305	EGA31_RS10065
MAP_RS09195	MAP4_RS10105	RC58_RS10070	RE97_RS10080	A0V42_RS09220	CEP84_RS17150	CEG92_RS09435	EC391_RS02160	EC390_RS20560	EGM63_RS20310	EGM64_RS12345	EGM60_RS09235	EGA31_RS11180
MAP_RS08055	MAP4_RS11245	RC58_RS11225	RE97_RS11235	A0V42_RS08075	CEP84_RS18340	CEG92_RS08270	EC391_RS03360	EC390_RS19365	EGM63_RS21515	EGM64_RS11140	EGM60_RS08030	EGA31_RS12295
MAP_RS22580	MAP4_RS22805	RC58_RS22815	RE97_RS22880	A0V42_RS22520	CEP84_RS21010	CEG92_RS05600	EC391_RS06040	EC390_RS16695	EGM63_RS01155	EGM64_RS08450	EGM60_RS05345	EGA31_RS13025
MAP_RS08435	MAP4_RS10865	RC58_RS10845	RE97_RS10855	A0V42_RS08460	CEP84_RS17940	CEG92_RS08665	EC391_RS02955	EC390_RS19765	EGM63_RS21115	EGM64_RS11540	EGM60_RS08430	EGA31_RS11895
MAP_RS22790	MAP4_RS22590	RC58_RS22550	RE97_RS22630	A0V42_RS22730	CEP84_RS12595	CEG92_RS13950	EC391_RS20575	EC390_RS02165	EGM63_RS15730	EGM64_RS16925	EGM60_RS13825	EGA31_RS06130
MAP_RS03730	MAP4_RS15585	RC58_RS15550	RE97_RS15580	A0V42_RS03730	CEP84_RS22785	CEG92_RS03845	EC391_RS07815	EC390_RS14920	EGM63_RS02940	EGM64_RS06665	EGM60_RS03560	EGA31_RS14820
MAP_RS11985	MAP4_RS07335	RC58_RS07310	RE97_RS07310	A0V42_RS12005	CEP84_RS14315	CEG92_RS12250	EC391_RS22290	EC390_RS00455	EGM63_RS17450	EGM64_RS15210	EGM60_RS12105	EGA31_RS16055
MAP_RS04690	MAP4_RS14615	RC58_RS14570	RE97_RS14595	A0V42_RS04710	CEP84_RS21765	CEG92_RS04860	EC391_RS06795	EC390_RS15940	EGM63_RS01915	EGM64_RS07690	EGM60_RS04585	EGA31_RS13765
MAP_RS10065	MAP4_RS09245	RC58_RS09220	RE97_RS09225	A0V42_RS10095	CEP84_RS16265	CEG92_RS10315	EC391_RS01265	EC390_RS21445	EGM63_RS19410	EGM64_RS13235	EGM60_RS10130	EGA31_RS10240
MAP_RS08475	MAP4_RS10825	RC58_RS10805	RE97_RS10815	A0V42_RS08500	CEP84_RS17895	CEG92_RS08710	EC391_RS02910	EC390_RS19810	EGM63_RS21070	EGM64_RS11585	EGM60_RS08475	EGA31_RS11850
MAP_RS09700	MAP4_RS09600	RC58_RS09575	RE97_RS09580	A0V42_RS09725	CEP84_RS16635	CEG92_RS09945	EC391_RS01635	EC390_RS21075	EGM63_RS19785	EGM64_RS12860	EGM60_RS09755	EGA31_RS10620
MAP_RS20450	MAP4_RS20460	RC58_RS20420	RE97_RS20465	A0V42_RS20460	CEP84_RS04880	CEG92_RS20905	EC391_RS12845	EC390_RS09895	EGM63_RS07980	EGM64_RS01625	EGM60_RS21570	EGA31_RS20440
MAP_RS08095	MAP4_RS11205	RC58_RS11185	RE97_RS11195	A0V42_RS08115	CEP84_RS18300	CEG92_RS08310	EC391_RS03320	EC390_RS19405	EGM63_RS21475	EGM64_RS11180	EGM60_RS08070	EGA31_RS12255
MAP_RS08720	MAP4_RS10580	RC58_RS10555	RE97_RS10565	A0V42_RS08750	CEP84_RS17645	CEG92_RS08960	EC391_RS02660	EC390_RS20060	EGM63_RS20820	EGM64_RS11835	EGM60_RS08725	EGA31_RS11600
MAP_RS18435	MAP4_RS00875	RC58_RS00865	RE97_RS00870	A0V42_RS18455	CEP84_RS07700	CEG92_RS18820	EC391_RS15665	EC390_RS07070	EGM63_RS10805	EGM64_RS21845	EGM60_RS18745	EGA31_RS22525
MAP_RS19785	MAP4_RS19795	RC58_RS19750	RE97_RS19800	A0V42_RS19795	CEP84_RS04200	CEG92_RS20225	EC391_RS12165	EC390_RS10575	EGM63_RS07295	EGM64_RS02310	EGM60_RS22255	EGA31_RS21125
MAP_RS14390	MAP4_RS04925	RC58_RS04910	RE97_RS04905	A0V42_RS14410	CEP84_RS11840	CEG92_RS14700	EC391_RS19820	EC390_RS02920	EGM63_RS14965	EGM64_RS17690	EGM60_RS14590	EGA31_RS05370
MAP_RS00675	MAP4_RS18645	RC58_RS18605	RE97_RS18645	A0V42_RS00675	CEP84_RS02990	CEG92_RS00705	EC391_RS10955	EC390_RS11785	EGM63_RS06080	EGM64_RS03525	EGM60_RS00420	EGA31_RS00730
MAP_RS09200	MAP4_RS10100	RC58_RS10065	RE97_RS10075	A0V42_RS09225	CEP84_RS17145	CEG92_RS09440	EC391_RS02155	EC390_RS20565	EGM63_RS20305	EGM64_RS12350	EGM60_RS09240	EGA31_RS11175
MAP_RS07475	MAP4_RS11825	RC58_RS11800	RE97_RS11810	A0V42_RS07495	CEP84_RS18915	CEG92_RS07695	EC391_RS03935	EC390_RS18790	EGM63_RS22090	EGM64_RS10565	EGM60_RS07455	EGA31_RS09085
MAP_RS05700	MAP4_RS13600	RC58_RS13570	RE97_RS13590	A0V42_RS05720	CEP84_RS20730	CEG92_RS05880	EC391_RS05760	EC390_RS16975	EGM63_RS00875	EGM64_RS08730	EGM60_RS05625	EGA31_RS12745
MAP_RS08430	MAP4_RS10870	RC58_RS10850	RE97_RS10860	A0V42_RS08455	CEP84_RS17945	CEG92_RS08660	EC391_RS02960	EC390_RS19760	EGM63_RS21120	EGM64_RS11535	EGM60_RS08425	EGA31_RS11900
MAP_RS04320	MAP4_RS14995	RC58_RS14965	RE97_RS14995	A0V42_RS04320	CEP84_RS22190	CEG92_RS04440	EC391_RS07220	EC390_RS15515	EGM63_RS02345	EGM64_RS07260	EGM60_RS04155	EGA31_RS14220
MAP_RS22655	MAP4_RS22725	RC58_RS22710	RE97_RS22790	A0V42_RS22595	CEP84_RS17925	CEG92_RS08680	EC391_RS02940	EC390_RS19780	EGM63_RS21100	EGM64_RS11555	EGM60_RS08445	EGA31_RS11880
MAP_RS17620	MAP4_RS01690	RC58_RS01680	RE97_RS01690	A0V42_RS17640	CEP84_RS08545	CEG92_RS17980	EC391_RS16515	EC390_RS06225	EGM63_RS11650	EGM64_RS21000	EGM60_RS17900	EGA31_RS02035
MAP_RS12865	MAP4_RS06455	RC58_RS06430	RE97_RS06425	A0V42_RS12885	CEP84_RS13420	CEG92_RS13140	EC391_RS21400	EC390_RS01345	EGM63_RS16555	EGM64_RS16100	EGM60_RS13000	EGA31_RS15075
MAP_RS01960	MAP4_RS17360	RC58_RS17330	RE97_RS17360	A0V42_RS01965	CEP84_RS01650	CEG92_RS02040	EC391_RS09610	EC390_RS13125	EGM63_RS04735	EGM64_RS04870	EGM60_RS01765	EGA31_RS18490
MAP_RS04235	MAP4_RS15080	RC58_RS15045	RE97_RS15075	A0V42_RS04235	CEP84_RS22275	CEG92_RS04355	EC391_RS07305	EC390_RS15430	EGM63_RS02430	EGM64_RS07175	EGM60_RS04070	EGA31_RS14305
MAP_RS04145	MAP4_RS15170	RC58_RS15135	RE97_RS15165	A0V42_RS04145	CEP84_RS22365	CEG92_RS04265	EC391_RS07395	EC390_RS15340	EGM63_RS02520	EGM64_RS07085	EGM60_RS03980	EGA31_RS14395
MAP_RS00115	MAP4_RS19200	RC58_RS19160	RE97_RS19205	A0V42_RS00115	CEP84_RS03590	CEG92_RS00115	EC391_RS11555	EC390_RS11185	EGM63_RS06685	EGM64_RS02920	EGM60_RS22865	EGA31_RS00125
MAP_RS14055	MAP4_RS05265	RC58_RS05250	RE97_RS05240	A0V42_RS14080	CEP84_RS12195	CEG92_RS14350	EC391_RS20175	EC390_RS02565	EGM63_RS15330	EGM64_RS17325	EGM60_RS14225	EGA31_RS05730
MAP_RS10025	MAP4_RS09285	RC58_RS09260	RE97_RS09265	A0V42_RS10050	CEP84_RS16310	CEG92_RS10270	EC391_RS01310	EC390_RS21400	EGM63_RS19455	EGM64_RS13190	EGM60_RS10085	EGA31_RS10285
MAP_RS21315	MAP4_RS21325	RC58_RS21280	RE97_RS21325	A0V42_RS21325	CEP84_RS05775	CEG92_RS21795	EC391_RS13745	EC390_RS08995	EGM63_RS08885	EGM64_RS00720	EGM60_RS20665	EGA31_RS19400
MAP_RS00525	MAP4_RS18795	RC58_RS18755	RE97_RS18795	A0V42_RS00525	CEP84_RS03140	CEG92_RS00550	EC391_RS11105	EC390_RS11635	EGM63_RS06230	EGM64_RS03375	EGM60_RS00270	EGA31_RS00580
MAP_RS08485	MAP4_RS10815	RC58_RS10795	RE97_RS10805	A0V42_RS08510	CEP84_RS17885	CEG92_RS08720	EC391_RS02900	EC390_RS19820	EGM63_RS21060	EGM64_RS11595	EGM60_RS08485	EGA31_RS11840
MAP_RS06560	MAP4_RS12740	RC58_RS12715	RE97_RS12735	A0V42_RS06580	CEP84_RS19840	CEG92_RS06770	EC391_RS04870	EC390_RS17865	EGM63_RS23030	EGM64_RS09625	EGM60_RS06515	EGA31_RS08040
MAP_RS18530	MAP4_RS00780	RC58_RS00770	RE97_RS00775	A0V42_RS18550	CEP84_RS07605	CEG92_RS18915	EC391_RS15570	EC390_RS07165	EGM63_RS10710	EGM64_RS21940	EGM60_RS18840	EGA31_RS22430
MAP_RS17925	MAP4_RS01385	RC58_RS01370	RE97_RS01380	A0V42_RS17945	CEP84_RS08230	CEG92_RS18290	EC391_RS16195	EC390_RS06540	EGM63_RS11335	EGM64_RS21315	EGM60_RS18215	EGA31_RS01775
MAP_RS07160	MAP4_RS12140	RC58_RS12115	RE97_RS12130	A0V42_RS07180	CEP84_RS19235	CEG92_RS07375	EC391_RS04255	EC390_RS18470	EGM63_RS22410	EGM64_RS10245	EGM60_RS07135	EGA31_RS08650
MAP_RS10180	MAP4_RS09130	RC58_RS09105	RE97_RS09110	A0V42_RS10210	CEP84_RS16150	CEG92_RS10430	EC391_RS01150	EC390_RS21560	EGM63_RS19295	EGM64_RS13350	EGM60_RS10245	EGA31_RS10125
MAP_RS03830	MAP4_RS15485	RC58_RS15450	RE97_RS15480	A0V42_RS03830	CEP84_RS22680	CEG92_RS03950	EC391_RS07710	EC390_RS15025	EGM63_RS02835	EGM64_RS06770	EGM60_RS03665	EGA31_RS14715
MAP_RS16890	MAP4_RS02420	RC58_RS02410	RE97_RS02415	A0V42_RS16910	CEP84_RS09290	CEG92_RS17235	EC391_RS17260	EC390_RS05480	EGM63_RS12395	EGM64_RS20255	EGM60_RS17155	EGA31_RS02800
MAP_RS02380	MAP4_RS16940	RC58_RS16905	RE97_RS16935	A0V42_RS02380	CEP84_RS01225	CEG92_RS02470	EC391_RS09185	EC390_RS13550	EGM63_RS04310	EGM64_RS05295	EGM60_RS02190	EGA31_RS18060
MAP_RS07375	MAP4_RS11925	RC58_RS11900	RE97_RS11910	A0V42_RS07395	CEP84_RS19020	CEG92_RS07590	EC391_RS04040	EC390_RS18685	EGM63_RS22195	EGM64_RS10460	EGM60_RS07350	EGA31_RS08850
MAP_RS12985	MAP4_RS06335	RC58_RS06310	RE97_RS06305	A0V42_RS13005	CEP84_RS13300	CEG92_RS13260	EC391_RS21280	EC390_RS01465	EGM63_RS16435	EGM64_RS16220	EGM60_RS13120	EGA31_RS15195
MAP_RS21455	MAP4_RS21465	RC58_RS21420	RE97_RS21465	A0V42_RS21465	CEP84_RS05915	CEG92_RS21940	EC391_RS13885	EC390_RS08855	EGM63_RS09025	EGM64_RS00580	EGM60_RS20525	EGA31_RS19540
MAP_RS09740	MAP4_RS09560	RC58_RS09535	RE97_RS09540	A0V42_RS09765	CEP84_RS16595	CEG92_RS09985	EC391_RS01595	EC390_RS21115	EGM63_RS19745	EGM64_RS12900	EGM60_RS09795	EGA31_RS10580
MAP_RS06410	MAP4_RS12890	RC58_RS12860	RE97_RS12885	A0V42_RS06430	CEP84_RS19990	CEG92_RS06615	EC391_RS05020	EC390_RS17715	EGM63_RS00130	EGM64_RS09475	EGM60_RS06365	EGA31_RS07890
MAP_RS01895	MAP4_RS17425	RC58_RS17395	RE97_RS17425	A0V42_RS01900	CEP84_RS01720	CEG92_RS01970	EC391_RS09685	EC390_RS13050	EGM63_RS04810	EGM64_RS04795	EGM60_RS01690	EGA31_RS18560
MAP_RS04055	MAP4_RS15260	RC58_RS15225	RE97_RS15255	A0V42_RS04055	CEP84_RS22455	CEG92_RS04175	EC391_RS07485	EC390_RS15250	EGM63_RS02610	EGM64_RS06995	EGM60_RS03890	EGA31_RS14485
MAP_RS01565	MAP4_RS17755	RC58_RS17725	RE97_RS17750	A0V42_RS01565	CEP84_RS02070	CEG92_RS01620	EC391_RS10035	EC390_RS12700	EGM63_RS05160	EGM64_RS04445	EGM60_RS01340	EGA31_RS18715
MAP_RS11480	MAP4_RS07840	RC58_RS07815	RE97_RS07810	A0V42_RS11500	CEP84_RS14825	CEG92_RS11740	EC391_RS22800	EC390_RS22875	EGM63_RS17970	EGM64_RS14690	EGM60_RS11585	EGA31_RS15545
MAP_RS09235	MAP4_RS10065	RC58_RS10030	RE97_RS10040	A0V42_RS09260	CEP84_RS17110	CEG92_RS09475	EC391_RS02120	EC390_RS20600	EGM63_RS20270	EGM64_RS12385	EGM60_RS09275	EGA31_RS11140
MAP_RS08745	MAP4_RS10555	RC58_RS10530	RE97_RS10540	A0V42_RS08775	CEP84_RS17620	CEG92_RS08985	EC391_RS02635	EC390_RS20085	EGM63_RS20795	EGM64_RS11860	EGM60_RS08750	EGA31_RS11575
MAP_RS18180	MAP4_RS01130	RC58_RS01115	RE97_RS01125	A0V42_RS18200	CEP84_RS07955	CEG92_RS18565	EC391_RS15920	EC390_RS06815	EGM63_RS11060	EGM64_RS21590	EGM60_RS18490	EGA31_RS22780
MAP_RS09030	MAP4_RS10270	RC58_RS10245	RE97_RS10255	A0V42_RS09060	CEP84_RS17320	CEG92_RS09275	EC391_RS02330	EC390_RS20390	EGM63_RS20480	EGM64_RS12175	EGM60_RS09065	EGA31_RS11340
MAP_RS14910	MAP4_RS04405	RC58_RS04385	RE97_RS04385	A0V42_RS14930	CEP84_RS11310	CEG92_RS15220	EC391_RS19290	EC390_RS03450	EGM63_RS14435	EGM64_RS18220	EGM60_RS15120	EGA31_RS04835
MAP_RS14220	MAP4_RS05095	RC58_RS05080	RE97_RS05075	A0V42_RS14240	CEP84_RS12015	CEG92_RS14530	EC391_RS19995	EC390_RS02745	EGM63_RS15140	EGM64_RS17515	EGM60_RS14415	EGA31_RS05540
MAP_RS10970	MAP4_RS08340	RC58_RS08320	RE97_RS08320	A0V42_RS10995	CEP84_RS15330	CEG92_RS11245	EC391_RS00325	EC390_RS22385	EGM63_RS18460	EGM64_RS14185	EGM60_RS11080	EGA31_RS07180
MAP_RS22115	MAP4_RS22125	RC58_RS22080	RE97_RS22125	A0V42_RS22125	CEP84_RS06585	CEG92_RS22610	EC391_RS14555	EC390_RS08185	EGM63_RS09695	EGM64_RS22955	EGM60_RS19855	EGA31_RS23295
MAP_RS08270	MAP4_RS11030	RC58_RS11010	RE97_RS11020	A0V42_RS08290	CEP84_RS18120	CEG92_RS08490	EC391_RS03135	EC390_RS19585	EGM63_RS21295	EGM64_RS11360	EGM60_RS08250	EGA31_RS12075
MAP_RS13965	MAP4_RS05355	RC58_RS05335	RE97_RS05330	A0V42_RS13990	CEP84_RS12285	CEG92_RS14260	EC391_RS20265	EC390_RS02475	EGM63_RS15420	EGM64_RS17235	EGM60_RS14135	EGA31_RS05820
MAP_RS11975	MAP4_RS07345	RC58_RS07320	RE97_RS07320	A0V42_RS11995	CEP84_RS14325	CEG92_RS12240	EC391_RS22300	EC390_RS00445	EGM63_RS17460	EGM64_RS15200	EGM60_RS12095	EGA31_RS16045
MAP_RS06255	MAP4_RS13045	RC58_RS13015	RE97_RS13040	A0V42_RS06275	CEP84_RS20160	CEG92_RS06450	EC391_RS05190	EC390_RS17545	EGM63_RS00300	EGM64_RS09305	EGM60_RS06195	EGA31_RS07720
MAP_RS00795	MAP4_RS18525	RC58_RS18485	RE97_RS18525	A0V42_RS00795	CEP84_RS02875	CEG92_RS00820	EC391_RS10840	EC390_RS11900	EGM63_RS05965	EGM64_RS03640	EGM60_RS00535	EGA31_RS00845
MAP_RS10540	MAP4_RS08770	RC58_RS08750	RE97_RS08750	A0V42_RS10570	CEP84_RS15775	CEG92_RS10800	EC391_RS00775	EC390_RS21935	EGM63_RS18920	EGM64_RS13725	EGM60_RS10620	EGA31_RS09750
MAP_RS09120	MAP4_RS10180	RC58_RS10155	RE97_RS10165	A0V42_RS09145	CEP84_RS17230	CEG92_RS09360	EC391_RS02240	EC390_RS20480	EGM63_RS20390	EGM64_RS12265	EGM60_RS09155	EGA31_RS11260
MAP_RS05870	MAP4_RS13430	RC58_RS13400	RE97_RS13425	A0V42_RS05890	CEP84_RS20555	CEG92_RS06055	EC391_RS05585	EC390_RS17150	EGM63_RS00700	EGM64_RS08905	EGM60_RS05800	EGA31_RS07255
MAP_RS05580	MAP4_RS13720	RC58_RS13690	RE97_RS13710	A0V42_RS05600	CEP84_RS20850	CEG92_RS05760	EC391_RS05880	EC390_RS16855	EGM63_RS00995	EGM64_RS08610	EGM60_RS05505	EGA31_RS12865
MAP_RS07265	MAP4_RS12035	RC58_RS12010	RE97_RS12025	A0V42_RS07285	CEP84_RS19130	CEG92_RS07480	EC391_RS04150	EC390_RS18575	EGM63_RS22305	EGM64_RS10350	EGM60_RS07240	EGA31_RS08755
MAP_RS09035	MAP4_RS10265	RC58_RS10240	RE97_RS10250	A0V42_RS09065	CEP84_RS17315	CEG92_RS09280	EC391_RS02325	EC390_RS20395	EGM63_RS20475	EGM64_RS12180	EGM60_RS09070	EGA31_RS11335
MAP_RS21510	MAP4_RS21520	RC58_RS21475	RE97_RS21520	A0V42_RS21520	CEP84_RS05975	CEG92_RS22000	EC391_RS13945	EC390_RS08795	EGM63_RS09085	EGM64_RS00520	EGM60_RS20465	EGA31_RS19600
MAP_RS09360	MAP4_RS09940	RC58_RS09910	RE97_RS09920	A0V42_RS09385	CEP84_RS16980	CEG92_RS09600	EC391_RS01985	EC390_RS20730	EGM63_RS20130	EGM64_RS12520	EGM60_RS09410	EGA31_RS10965
MAP_RS03265	MAP4_RS16055	RC58_RS16020	RE97_RS16050	A0V42_RS03270	CEP84_RS00335	CEG92_RS03365	EC391_RS08295	EC390_RS14440	EGM63_RS03420	EGM64_RS06185	EGM60_RS03080	EGA31_RS17170
MAP_RS16470	MAP4_RS02840	RC58_RS02825	RE97_RS02830	A0V42_RS16495	CEP84_RS09705	CEG92_RS16815	EC391_RS17685	EC390_RS05055	EGM63_RS12820	EGM64_RS19830	EGM60_RS16730	EGA31_RS03225
MAP_RS22235	MAP4_RS22240	RC58_RS22200	RE97_RS22245	A0V42_RS22240	CEP84_RS06715	CEG92_RS22740	EC391_RS14685	EC390_RS08055	EGM63_RS09825	EGM64_RS22825	EGM60_RS19725	EGA31_RS23425
MAP_RS01490	MAP4_RS17835	RC58_RS17805	RE97_RS17830	A0V42_RS01490	CEP84_RS02150	CEG92_RS01540	EC391_RS10115	EC390_RS12620	EGM63_RS05240	EGM64_RS04365	EGM60_RS01260	EGA31_RS01575
MAP_RS09145	MAP4_RS10155	RC58_RS10120	RE97_RS10130	A0V42_RS09170	CEP84_RS17200	CEG92_RS09385	EC391_RS02210	EC390_RS20510	EGM63_RS20360	EGM64_RS12295	EGM60_RS09185	EGA31_RS11230
MAP_RS05225	MAP4_RS14075	RC58_RS14035	RE97_RS14060	A0V42_RS05245	CEP84_RS21225	CEG92_RS05395	EC391_RS06255	EC390_RS16480	EGM63_RS01370	EGM64_RS08235	EGM60_RS05130	EGA31_RS13230
MAP_RS10505	MAP4_RS08805	RC58_RS08785	RE97_RS08785	A0V42_RS10535	CEP84_RS15815	CEG92_RS10760	EC391_RS00815	EC390_RS21895	EGM63_RS18960	EGM64_RS13685	EGM60_RS10580	EGA31_RS09790
MAP_RS11160	MAP4_RS08150	RC58_RS08130	RE97_RS08130	A0V42_RS11185	CEP84_RS15145	CEG92_RS11430	EC391_RS00140	EC390_RS22570	EGM63_RS18275	EGM64_RS14370	EGM60_RS11265	EGA31_RS06825
MAP_RS15240	MAP4_RS04070	RC58_RS04050	RE97_RS04055	A0V42_RS15260	CEP84_RS10960	CEG92_RS15570	EC391_RS18940	EC390_RS03800	EGM63_RS14080	EGM64_RS18570	EGM60_RS15470	EGA31_RS04480
MAP_RS13105	MAP4_RS06215	RC58_RS06190	RE97_RS06185	A0V42_RS13125	CEP84_RS13180	CEG92_RS13380	EC391_RS21160	EC390_RS01585	EGM63_RS16315	EGM64_RS16340	EGM60_RS13240	EGA31_RS06715
MAP_RS11740	MAP4_RS07580	RC58_RS07555	RE97_RS07555	A0V42_RS11760	CEP84_RS14565	CEG92_RS12000	EC391_RS22540	EC390_RS00205	EGM63_RS17705	EGM64_RS14955	EGM60_RS11850	EGA31_RS15805
MAP_RS14905	MAP4_RS04410	RC58_RS04390	RE97_RS04390	A0V42_RS14925	CEP84_RS11315	CEG92_RS15215	EC391_RS19295	EC390_RS03445	EGM63_RS14440	EGM64_RS18215	EGM60_RS15115	EGA31_RS04840
MAP_RS02690	MAP4_RS16630	RC58_RS16595	RE97_RS16625	A0V42_RS02690	CEP84_RS00915	CEG92_RS02780	EC391_RS08875	EC390_RS13860	EGM63_RS04000	EGM64_RS05605	EGM60_RS02500	EGA31_RS17750
MAP_RS05920	MAP4_RS13380	RC58_RS13350	RE97_RS13375	A0V42_RS05940	CEP84_RS20505	CEG92_RS06105	EC391_RS05535	EC390_RS17200	EGM63_RS00650	EGM64_RS08955	EGM60_RS05850	EGA31_RS07305
MAP_RS14970	MAP4_RS04345	RC58_RS04325	RE97_RS04325	A0V42_RS14990	CEP84_RS11245	CEG92_RS15285	EC391_RS19225	EC390_RS03515	EGM63_RS14370	EGM64_RS18285	EGM60_RS15185	EGA31_RS04770
MAP_RS09205	MAP4_RS10095	RC58_RS10060	RE97_RS10070	A0V42_RS09230	CEP84_RS17140	CEG92_RS09445	EC391_RS02150	EC390_RS20570	EGM63_RS20300	EGM64_RS12355	EGM60_RS09245	EGA31_RS11170
MAP_RS17055	MAP4_RS02255	RC58_RS02245	RE97_RS02250	A0V42_RS17075	CEP84_RS09125	CEG92_RS17400	EC391_RS17095	EC390_RS05645	EGM63_RS12230	EGM64_RS20420	EGM60_RS17320	EGA31_RS02615
MAP_RS18105	MAP4_RS01205	RC58_RS01190	RE97_RS01200	A0V42_RS18125	CEP84_RS08030	CEG92_RS18490	EC391_RS15995	EC390_RS06740	EGM63_RS11135	EGM64_RS21515	EGM60_RS18415	EGA31_RS22855
MAP_RS11390	MAP4_RS07930	RC58_RS07900	RE97_RS07900	A0V42_RS11410	CEP84_RS14910	CEG92_RS11655	EC391_RS22885	EC390_RS22790	EGM63_RS18055	EGM64_RS14605	EGM60_RS11500	EGA31_RS15460
MAP_RS13335	MAP4_RS05985	RC58_RS05965	RE97_RS05960	A0V42_RS13355	CEP84_RS12935	CEG92_RS13610	EC391_RS20915	EC390_RS01820	EGM63_RS16075	EGM64_RS16580	EGM60_RS13480	EGA31_RS06475
MAP_RS20885	MAP4_RS20895	RC58_RS20855	RE97_RS20900	A0V42_RS20895	CEP84_RS05355	CEG92_RS21375	EC391_RS13320	EC390_RS09420	EGM63_RS08460	EGM64_RS01145	EGM60_RS21090	EGA31_RS18975
MAP_RS13325	MAP4_RS05995	RC58_RS05975	RE97_RS05970	A0V42_RS13345	CEP84_RS12945	CEG92_RS13600	EC391_RS20925	EC390_RS01810	EGM63_RS16085	EGM64_RS16570	EGM60_RS13470	EGA31_RS06485
MAP_RS14480	MAP4_RS04835	RC58_RS04820	RE97_RS04815	A0V42_RS14500	CEP84_RS11750	CEG92_RS14790	EC391_RS19730	EC390_RS03010	EGM63_RS14875	EGM64_RS17780	EGM60_RS14680	EGA31_RS05280
MAP_RS07400	MAP4_RS11900	RC58_RS11875	RE97_RS11885	A0V42_RS07420	CEP84_RS18990	CEG92_RS07620	EC391_RS04010	EC390_RS18715	EGM63_RS22165	EGM64_RS10490	EGM60_RS07380	EGA31_RS08820
MAP_RS15660	MAP4_RS03650	RC58_RS03630	RE97_RS03635	A0V42_RS15680	CEP84_RS10535	CEG92_RS15995	EC391_RS18515	EC390_RS04225	EGM63_RS13655	EGM64_RS18995	EGM60_RS15895	EGA31_RS04055
MAP_RS16360	MAP4_RS02950	RC58_RS02935	RE97_RS02940	A0V42_RS16385	CEP84_RS09815	CEG92_RS16705	EC391_RS17795	EC390_RS04945	EGM63_RS12930	EGM64_RS19720	EGM60_RS16620	EGA31_RS03335
MAP_RS09255	MAP4_RS10045	RC58_RS10010	RE97_RS10020	A0V42_RS09280	CEP84_RS17090	CEG92_RS09495	EC391_RS02100	EC390_RS20620	EGM63_RS20250	EGM64_RS12405	EGM60_RS09295	EGA31_RS11120
MAP_RS17315	MAP4_RS01995	RC58_RS01985	RE97_RS01995	A0V42_RS17335	CEP84_RS08860	CEG92_RS17665	EC391_RS16830	EC390_RS05910	EGM63_RS11965	EGM64_RS20685	EGM60_RS17585	EGA31_RS02350
MAP_RS05255	MAP4_RS14045	RC58_RS14005	RE97_RS14030	A0V42_RS05275	CEP84_RS21190	CEG92_RS05425	EC391_RS06220	EC390_RS16515	EGM63_RS01335	EGM64_RS08270	EGM60_RS05165	EGA31_RS13195
MAP_RS12955	MAP4_RS06365	RC58_RS06340	RE97_RS06335	A0V42_RS12975	CEP84_RS13330	CEG92_RS13230	EC391_RS21310	EC390_RS01435	EGM63_RS16465	EGM64_RS16190	EGM60_RS13090	EGA31_RS15165
MAP_RS10255	MAP4_RS09055	RC58_RS09030	RE97_RS09035	A0V42_RS10285	CEP84_RS16075	CEG92_RS10505	EC391_RS01075	EC390_RS21635	EGM63_RS19220	EGM64_RS13425	EGM60_RS10320	EGA31_RS10050
MAP_RS05160	MAP4_RS14140	RC58_RS14100	RE97_RS14125	A0V42_RS05180	CEP84_RS21290	CEG92_RS05330	EC391_RS06320	EC390_RS16415	EGM63_RS01435	EGM64_RS08170	EGM60_RS05065	EGA31_RS13295
MAP_RS07965	MAP4_RS11335	RC58_RS11315	RE97_RS11325	A0V42_RS07985	CEP84_RS18430	CEG92_RS08180	EC391_RS03450	EC390_RS19275	EGM63_RS21605	EGM64_RS11050	EGM60_RS07940	EGA31_RS09540
MAP_RS14230	MAP4_RS05085	RC58_RS05070	RE97_RS05065	A0V42_RS14250	CEP84_RS12005	CEG92_RS14540	EC391_RS19985	EC390_RS02755	EGM63_RS15130	EGM64_RS17525	EGM60_RS14425	EGA31_RS05530
MAP_RS21405	MAP4_RS21415	RC58_RS21370	RE97_RS21415	A0V42_RS21415	CEP84_RS05865	CEG92_RS21890	EC391_RS13835	EC390_RS08905	EGM63_RS08975	EGM64_RS00630	EGM60_RS20575	EGA31_RS19490
MAP_RS13955	MAP4_RS05365	RC58_RS05345	RE97_RS05340	A0V42_RS13980	CEP84_RS12295	CEG92_RS14250	EC391_RS20275	EC390_RS02465	EGM63_RS15430	EGM64_RS17225	EGM60_RS14125	EGA31_RS05830
MAP_RS16550	MAP4_RS02760	RC58_RS02745	RE97_RS02750	A0V42_RS16570	CEP84_RS09625	CEG92_RS16900	EC391_RS17605	EC390_RS05135	EGM63_RS12740	EGM64_RS19910	EGM60_RS16810	EGA31_RS03145
MAP_RS09295	MAP4_RS10005	RC58_RS09975	RE97_RS09985	A0V42_RS09320	CEP84_RS17045	CEG92_RS09535	EC391_RS02050	EC390_RS20665	EGM63_RS20195	EGM64_RS12455	EGM60_RS09345	EGA31_RS11030
MAP_RS16015	MAP4_RS03295	RC58_RS03280	RE97_RS03285	A0V42_RS16035	CEP84_RS10165	CEG92_RS16355	EC391_RS18145	EC390_RS04595	EGM63_RS13285	EGM64_RS19365	EGM60_RS16265	EGA31_RS03690
MAP_RS20750	MAP4_RS20760	RC58_RS20720	RE97_RS20765	A0V42_RS20760	CEP84_RS05205	CEG92_RS21230	EC391_RS13170	EC390_RS09570	EGM63_RS08310	EGM64_RS01295	EGM60_RS21240	EGA31_RS20110
MAP_RS13870	MAP4_RS05450	RC58_RS05430	RE97_RS05425	A0V42_RS13895	CEP84_RS12380	CEG92_RS14165	EC391_RS20360	EC390_RS02380	EGM63_RS15515	EGM64_RS17140	EGM60_RS14040	EGA31_RS05915
MAP_RS04975	MAP4_RS14325	RC58_RS14280	RE97_RS14310	A0V42_RS04995	CEP84_RS21470	CEG92_RS05150	EC391_RS06500	EC390_RS16235	EGM63_RS01615	EGM64_RS07990	EGM60_RS04885	EGA31_RS13475
MAP_RS21835	MAP4_RS21845	RC58_RS21800	RE97_RS21845	A0V42_RS21845	CEP84_RS06305	CEG92_RS22330	EC391_RS14275	EC390_RS08465	EGM63_RS09415	EGM64_RS00190	EGM60_RS20135	EGA31_RS19930
MAP_RS08665	MAP4_RS10635	RC58_RS10610	RE97_RS10620	A0V42_RS08695	CEP84_RS17700	CEG92_RS08905	EC391_RS02715	EC390_RS20005	EGM63_RS20875	EGM64_RS11780	EGM60_RS08670	EGA31_RS11655
MAP_RS00660	MAP4_RS18660	RC58_RS18620	RE97_RS18660	A0V42_RS00660	CEP84_RS03005	CEG92_RS00690	EC391_RS10970	EC390_RS11770	EGM63_RS06095	EGM64_RS03510	EGM60_RS00405	EGA31_RS00715
MAP_RS18360	MAP4_RS00950	RC58_RS00940	RE97_RS00945	A0V42_RS18380	CEP84_RS07780	CEG92_RS18740	EC391_RS15745	EC390_RS06990	EGM63_RS10885	EGM64_RS21765	EGM60_RS18665	EGA31_RS22605
MAP_RS19500	MAP4_RS19510	RC58_RS19470	RE97_RS19520	A0V42_RS19510	CEP84_RS03900	CEG92_RS19925	EC391_RS11865	EC390_RS10875	EGM63_RS06995	EGM64_RS02610	EGM60_RS22555	EGA31_RS21425
MAP_RS04570	MAP4_RS14735	RC58_RS14690	RE97_RS14715	A0V42_RS04590	CEP84_RS21890	CEG92_RS04735	EC391_RS06920	EC390_RS15815	EGM63_RS02040	EGM64_RS07565	EGM60_RS04460	EGA31_RS13900
MAP_RS09300	MAP4_RS10000	RC58_RS09970	RE97_RS09980	A0V42_RS09325	CEP84_RS17040	CEG92_RS09540	EC391_RS02045	EC390_RS20670	EGM63_RS20190	EGM64_RS12460	EGM60_RS09350	EGA31_RS11025
MAP_RS05395	MAP4_RS13905	RC58_RS13875	RE97_RS13895	A0V42_RS05415	CEP84_RS21040	CEG92_RS05570	EC391_RS06070	EC390_RS16665	EGM63_RS01185	EGM64_RS08420	EGM60_RS05315	EGA31_RS13055
MAP_RS20175	MAP4_RS20185	RC58_RS20145	RE97_RS20190	A0V42_RS20185	CEP84_RS04595	CEG92_RS20620	EC391_RS12560	EC390_RS10180	EGM63_RS07695	EGM64_RS01910	EGM60_RS21855	EGA31_RS20725
MAP_RS11920	MAP4_RS07400	RC58_RS07375	RE97_RS07375	A0V42_RS11940	CEP84_RS14380	CEG92_RS12185	EC391_RS22355	EC390_RS00390	EGM63_RS17515	EGM64_RS15145	EGM60_RS12040	EGA31_RS15990
MAP_RS18340	MAP4_RS00970	RC58_RS00960	RE97_RS00965	A0V42_RS18360	CEP84_RS07800	CEG92_RS18720	EC391_RS15765	EC390_RS06970	EGM63_RS10905	EGM64_RS21745	EGM60_RS18645	EGA31_RS22625
MAP_RS13480	MAP4_RS05840	RC58_RS05820	RE97_RS05815	A0V42_RS13505	CEP84_RS12780	CEG92_RS13765	EC391_RS20760	EC390_RS01980	EGM63_RS15915	EGM64_RS16740	EGM60_RS13640	EGA31_RS06315
MAP_RS20000	MAP4_RS20010	RC58_RS19970	RE97_RS20015	A0V42_RS20010	CEP84_RS04420	CEG92_RS20445	EC391_RS12385	EC390_RS10355	EGM63_RS07520	EGM64_RS02085	EGM60_RS22030	EGA31_RS20900
MAP_RS20380	MAP4_RS20390	RC58_RS20350	RE97_RS20395	A0V42_RS20390	CEP84_RS04805	CEG92_RS20830	EC391_RS12770	EC390_RS09970	EGM63_RS07905	EGM64_RS01700	EGM60_RS21645	EGA31_RS20515
MAP_RS22805	MAP4_RS22575	RC58_RS22540	RE97_RS22615	A0V42_RS22745	CEP84_RS12120	CEG92_RS14425	EC391_RS20100	EC390_RS02640	EGM63_RS15255	EGM64_RS17400	EGM60_RS14300	EGA31_RS05655
MAP_RS02400	MAP4_RS16920	RC58_RS16885	RE97_RS16915	A0V42_RS02400	CEP84_RS01205	CEG92_RS02490	EC391_RS09165	EC390_RS13570	EGM63_RS04290	EGM64_RS05315	EGM60_RS02210	EGA31_RS18040
MAP_RS21575	MAP4_RS21585	RC58_RS21540	RE97_RS21585	A0V42_RS21585	CEP84_RS06040	CEG92_RS22065	EC391_RS14010	EC390_RS08730	EGM63_RS09150	EGM64_RS00455	EGM60_RS20400	EGA31_RS19665
MAP_RS09400	MAP4_RS09900	RC58_RS09870	RE97_RS09880	A0V42_RS09425	CEP84_RS16940	CEG92_RS09640	EC391_RS01945	EC390_RS20770	EGM63_RS20090	EGM64_RS12560	EGM60_RS09450	EGA31_RS10925
MAP_RS16995	MAP4_RS02315	RC58_RS02305	RE97_RS02310	A0V42_RS17015	CEP84_RS09185	CEG92_RS17340	EC391_RS17155	EC390_RS05585	EGM63_RS12290	EGM64_RS20360	EGM60_RS17260	EGA31_RS02675
MAP_RS10150	MAP4_RS09160	RC58_RS09135	RE97_RS09140	A0V42_RS10180	CEP84_RS16180	CEG92_RS10400	EC391_RS01180	EC390_RS21530	EGM63_RS19325	EGM64_RS13320	EGM60_RS10215	EGA31_RS10155
MAP_RS00430	MAP4_RS18885	RC58_RS18850	RE97_RS18890	A0V42_RS00430	CEP84_RS03245	CEG92_RS00445	EC391_RS11210	EC390_RS11530	EGM63_RS06340	EGM64_RS03265	EGM60_RS00160	EGA31_RS00470
MAP_RS05550	MAP4_RS13750	RC58_RS13720	RE97_RS13740	A0V42_RS05570	CEP84_RS20880	CEG92_RS05730	EC391_RS05910	EC390_RS16825	EGM63_RS01025	EGM64_RS08580	EGM60_RS05475	EGA31_RS12895
MAP_RS07755	MAP4_RS11545	RC58_RS11525	RE97_RS11535	A0V42_RS07775	CEP84_RS18640	CEG92_RS07970	EC391_RS03660	EC390_RS19065	EGM63_RS21815	EGM64_RS10840	EGM60_RS07730	EGA31_RS09330
MAP_RS04285	MAP4_RS15030	RC58_RS15000	RE97_RS15030	A0V42_RS04285	CEP84_RS22225	CEG92_RS04405	EC391_RS07255	EC390_RS15480	EGM63_RS02380	EGM64_RS07225	EGM60_RS04120	EGA31_RS14255
MAP_RS04330	MAP4_RS14985	RC58_RS14955	RE97_RS14985	A0V42_RS04330	CEP84_RS22175	CEG92_RS04455	EC391_RS07205	EC390_RS15530	EGM63_RS02330	EGM64_RS07275	EGM60_RS04170	EGA31_RS14205
MAP_RS08735	MAP4_RS10565	RC58_RS10540	RE97_RS10550	A0V42_RS08765	CEP84_RS17630	CEG92_RS08975	EC391_RS02645	EC390_RS20075	EGM63_RS20805	EGM64_RS11850	EGM60_RS08740	EGA31_RS11585
MAP_RS05690	MAP4_RS13610	RC58_RS13580	RE97_RS13600	A0V42_RS05710	CEP84_RS20740	CEG92_RS05870	EC391_RS05770	EC390_RS16965	EGM63_RS00885	EGM64_RS08720	EGM60_RS05615	EGA31_RS12755
MAP_RS17505	MAP4_RS01805	RC58_RS01795	RE97_RS01805	A0V42_RS17525	CEP84_RS08665	CEG92_RS17860	EC391_RS16635	EC390_RS06105	EGM63_RS11770	EGM64_RS20880	EGM60_RS17780	EGA31_RS02155
MAP_RS09530	MAP4_RS09770	RC58_RS09745	RE97_RS09750	A0V42_RS09555	CEP84_RS16810	CEG92_RS09770	EC391_RS01810	EC390_RS20905	EGM63_RS19960	EGM64_RS12690	EGM60_RS09580	EGA31_RS10795
MAP_RS07850	MAP4_RS11450	RC58_RS11430	RE97_RS11440	A0V42_RS07870	CEP84_RS18545	CEG92_RS08065	EC391_RS03565	EC390_RS19160	EGM63_RS21720	EGM64_RS10935	EGM60_RS07825	EGA31_RS09425
MAP_RS09100	MAP4_RS10200	RC58_RS10175	RE97_RS10185	A0V42_RS09130	CEP84_RS17245	CEG92_RS09345	EC391_RS02255	EC390_RS20465	EGM63_RS20405	EGM64_RS12250	EGM60_RS09140	EGA31_RS11275
MAP_RS13860	MAP4_RS05460	RC58_RS05440	RE97_RS05435	A0V42_RS13885	CEP84_RS12390	CEG92_RS14155	EC391_RS20370	EC390_RS02370	EGM63_RS15525	EGM64_RS17130	EGM60_RS14030	EGA31_RS05925
MAP_RS21880	MAP4_RS21890	RC58_RS21845	RE97_RS21890	A0V42_RS21890	CEP84_RS06350	CEG92_RS22375	EC391_RS14320	EC390_RS08420	EGM63_RS09460	EGM64_RS00145	EGM60_RS20090	EGA31_RS19975
MAP_RS15750	MAP4_RS03560	RC58_RS03540	RE97_RS03545	A0V42_RS15770	CEP84_RS10445	CEG92_RS16085	EC391_RS18425	EC390_RS04315	EGM63_RS13565	EGM64_RS19085	EGM60_RS15985	EGA31_RS03965
MAP_RS18375	MAP4_RS00935	RC58_RS00925	RE97_RS00930	A0V42_RS18395	CEP84_RS07760	CEG92_RS18760	EC391_RS15725	EC390_RS07010	EGM63_RS10865	EGM64_RS21785	EGM60_RS18685	EGA31_RS22585
MAP_RS02960	MAP4_RS16360	RC58_RS16320	RE97_RS16355	A0V42_RS02965	CEP84_RS00640	CEG92_RS03060	EC391_RS08600	EC390_RS14135	EGM63_RS03725	EGM64_RS05880	EGM60_RS02775	EGA31_RS17475
MAP_RS22245	MAP4_RS22250	RC58_RS22210	RE97_RS22255	A0V42_RS22250	CEP84_RS06725	CEG92_RS22750	EC391_RS14695	EC390_RS08045	EGM63_RS09835	EGM64_RS22815	EGM60_RS19715	EGA31_RS23435
MAP_RS20515	MAP4_RS20525	RC58_RS20485	RE97_RS20530	A0V42_RS20525	CEP84_RS04960	CEG92_RS20985	EC391_RS12925	EC390_RS09815	EGM63_RS08065	EGM64_RS01540	EGM60_RS21485	EGA31_RS20355
MAP_RS15480	MAP4_RS03830	RC58_RS03810	RE97_RS03815	A0V42_RS15500	CEP84_RS10715	CEG92_RS15815	EC391_RS18695	EC390_RS04045	EGM63_RS13835	EGM64_RS18815	EGM60_RS15715	EGA31_RS04235
MAP_RS15155	MAP4_RS04160	RC58_RS04140	RE97_RS04140	A0V42_RS15175	CEP84_RS11050	CEG92_RS15480	EC391_RS19030	EC390_RS03710	EGM63_RS14175	EGM64_RS18480	EGM60_RS15380	EGA31_RS04575
MAP_RS12505	MAP4_RS06815	RC58_RS06790	RE97_RS06785	A0V42_RS12525	CEP84_RS13795	CEG92_RS12765	EC391_RS21770	EC390_RS00975	EGM63_RS16930	EGM64_RS15730	EGM60_RS12625	EGA31_RS16575
MAP_RS04345	MAP4_RS14970	RC58_RS14945	RE97_RS14970	A0V42_RS04345	CEP84_RS22160	CEG92_RS04470	EC391_RS07190	EC390_RS15545	EGM63_RS02310	EGM64_RS07295	EGM60_RS04190	EGA31_RS14185
MAP_RS03105	MAP4_RS16215	RC58_RS16180	RE97_RS16210	A0V42_RS03110	CEP84_RS00495	CEG92_RS03205	EC391_RS08455	EC390_RS14280	EGM63_RS03580	EGM64_RS06025	EGM60_RS02920	EGA31_RS17330
MAP_RS15540	MAP4_RS03770	RC58_RS03750	RE97_RS03755	A0V42_RS15560	CEP84_RS10655	CEG92_RS15875	EC391_RS18635	EC390_RS04105	EGM63_RS13775	EGM64_RS18875	EGM60_RS15775	EGA31_RS04175
MAP_RS15725	MAP4_RS03585	RC58_RS03565	RE97_RS03570	A0V42_RS15745	CEP84_RS10470	CEG92_RS16060	EC391_RS18450	EC390_RS04290	EGM63_RS13590	EGM64_RS19060	EGM60_RS15960	EGA31_RS03990
MAP_RS10250	MAP4_RS09060	RC58_RS09035	RE97_RS09040	A0V42_RS10280	CEP84_RS16080	CEG92_RS10500	EC391_RS01080	EC390_RS21630	EGM63_RS19225	EGM64_RS13420	EGM60_RS10315	EGA31_RS10055
MAP_RS12335	MAP4_RS06985	RC58_RS06960	RE97_RS06960	A0V42_RS12355	CEP84_RS13970	CEG92_RS12595	EC391_RS21945	EC390_RS00800	EGM63_RS17105	EGM64_RS15555	EGM60_RS12450	EGA31_RS16400
MAP_RS14830	MAP4_RS04485	RC58_RS04465	RE97_RS04465	A0V42_RS14850	CEP84_RS11390	CEG92_RS15140	EC391_RS19370	EC390_RS03370	EGM63_RS14515	EGM64_RS18140	EGM60_RS15040	EGA31_RS04915
MAP_RS05765	MAP4_RS13535	RC58_RS13505	RE97_RS13525	A0V42_RS05785	CEP84_RS20665	CEG92_RS05945	EC391_RS05695	EC390_RS17040	EGM63_RS00810	EGM64_RS08795	EGM60_RS05690	EGA31_RS12680
MAP_RS09620	MAP4_RS09680	RC58_RS09655	RE97_RS09660	A0V42_RS09645	CEP84_RS16720	CEG92_RS09860	EC391_RS01720	EC390_RS20995	EGM63_RS19870	EGM64_RS12780	EGM60_RS09670	EGA31_RS10705
MAP_RS02610	MAP4_RS16710	RC58_RS16675	RE97_RS16705	A0V42_RS02610	CEP84_RS00995	CEG92_RS02700	EC391_RS08955	EC390_RS13780	EGM63_RS04080	EGM64_RS05525	EGM60_RS02420	EGA31_RS17830
MAP_RS17625	MAP4_RS01685	RC58_RS01675	RE97_RS01685	A0V42_RS17645	CEP84_RS08540	CEG92_RS17985	EC391_RS16510	EC390_RS06230	EGM63_RS11645	EGM64_RS21005	EGM60_RS17905	EGA31_RS02030
MAP_RS08390	MAP4_RS10910	RC58_RS10890	RE97_RS10900	A0V42_RS08415	CEP84_RS17985	CEG92_RS08620	EC391_RS03000	EC390_RS19720	EGM63_RS21160	EGM64_RS11495	EGM60_RS08385	EGA31_RS11940
MAP_RS13640	MAP4_RS05680	RC58_RS05660	RE97_RS05655	A0V42_RS13665	CEP84_RS12615	CEG92_RS13930	EC391_RS20595	EC390_RS02145	EGM63_RS15750	EGM64_RS16905	EGM60_RS13805	EGA31_RS06150
MAP_RS19540	MAP4_RS19550	RC58_RS19510	RE97_RS19560	A0V42_RS19550	CEP84_RS03940	CEG92_RS19965	EC391_RS11905	EC390_RS10835	EGM63_RS07035	EGM64_RS02570	EGM60_RS22515	EGA31_RS21385
MAP_RS12290	MAP4_RS07030	RC58_RS07005	RE97_RS07005	A0V42_RS12310	CEP84_RS14020	CEG92_RS12545	EC391_RS21995	EC390_RS00750	EGM63_RS17155	EGM64_RS15505	EGM60_RS12400	EGA31_RS16350
MAP_RS21435	MAP4_RS21445	RC58_RS21400	RE97_RS21445	A0V42_RS21445	CEP84_RS05895	CEG92_RS21920	EC391_RS13865	EC390_RS08875	EGM63_RS09005	EGM64_RS00600	EGM60_RS20545	EGA31_RS19520
MAP_RS17515	MAP4_RS01795	RC58_RS01785	RE97_RS01795	A0V42_RS17535	CEP84_RS08655	CEG92_RS17870	EC391_RS16625	EC390_RS06115	EGM63_RS11760	EGM64_RS20890	EGM60_RS17790	EGA31_RS02145
MAP_RS08260	MAP4_RS11040	RC58_RS11020	RE97_RS11030	A0V42_RS08280	CEP84_RS18130	CEG92_RS08480	EC391_RS03145	EC390_RS19575	EGM63_RS21305	EGM64_RS11350	EGM60_RS08240	EGA31_RS12085
MAP_RS18975	MAP4_RS00335	RC58_RS00330	RE97_RS00335	A0V42_RS18990	CEP84_RS07155	CEG92_RS19375	EC391_RS15120	EC390_RS07615	EGM63_RS10260	EGM64_RS22390	EGM60_RS19290	EGA31_RS21975
MAP_RS09640	MAP4_RS09660	RC58_RS09635	RE97_RS09640	A0V42_RS09665	CEP84_RS16695	CEG92_RS09885	EC391_RS01695	EC390_RS21015	EGM63_RS19845	EGM64_RS12800	EGM60_RS09695	EGA31_RS10680
MAP_RS20430	MAP4_RS20440	RC58_RS20400	RE97_RS20445	A0V42_RS20440	CEP84_RS04860	CEG92_RS20885	EC391_RS12825	EC390_RS09915	EGM63_RS07960	EGM64_RS01645	EGM60_RS21590	EGA31_RS20460
MAP_RS16175	MAP4_RS03135	RC58_RS03120	RE97_RS03125	A0V42_RS16195	CEP84_RS10005	CEG92_RS16515	EC391_RS17985	EC390_RS04755	EGM63_RS13125	EGM64_RS19525	EGM60_RS16425	EGA31_RS03530
MAP_RS04505	MAP4_RS14800	RC58_RS14755	RE97_RS14780	A0V42_RS04525	CEP84_RS21955	CEG92_RS04670	EC391_RS06985	EC390_RS15750	EGM63_RS02105	EGM64_RS07500	EGM60_RS04395	EGA31_RS13970
MAP_RS23100	MAP4_RS23120	RC58_RS23205	RE97_RS23235	A0V42_RS23030	CEP84_RS06355	CEG92_RS22380	EC391_RS14325	EC390_RS08415	EGM63_RS09465	EGM64_RS00140	EGM60_RS20085	EGA31_RS19980
MAP_RS07045	MAP4_RS12255	RC58_RS12230	RE97_RS12245	A0V42_RS07065	CEP84_RS19350	CEG92_RS07260	EC391_RS04370	EC390_RS18355	EGM63_RS22525	EGM64_RS10130	EGM60_RS07020	EGA31_RS08535
MAP_RS08935	MAP4_RS10365	RC58_RS10340	RE97_RS10350	A0V42_RS08965	CEP84_RS17420	CEG92_RS09180	EC391_RS02430	EC390_RS20290	EGM63_RS20580	EGM64_RS12075	EGM60_RS08965	EGA31_RS11515
MAP_RS05020	MAP4_RS14280	RC58_RS14235	RE97_RS14265	A0V42_RS05040	CEP84_RS21425	CEG92_RS05195	EC391_RS06455	EC390_RS16280	EGM63_RS01570	EGM64_RS08035	EGM60_RS04930	EGA31_RS13430
MAP_RS10310	MAP4_RS09000	RC58_RS08975	RE97_RS08980	A0V42_RS10340	CEP84_RS16015	CEG92_RS10565	EC391_RS01015	EC390_RS21695	EGM63_RS19160	EGM64_RS13485	EGM60_RS10380	EGA31_RS09990
MAP_RS01535	MAP4_RS17785	RC58_RS17755	RE97_RS17780	A0V42_RS01535	CEP84_RS02100	CEG92_RS01590	EC391_RS10065	EC390_RS12670	EGM63_RS05190	EGM64_RS04415	EGM60_RS01310	EGA31_RS18685
MAP_RS22820	MAP4_RS22565	RC58_RS22525	RE97_RS22600	A0V42_RS22760	CEP84_RS12085	CEG92_RS14460	EC391_RS20065	EC390_RS02675	EGM63_RS15210	EGM64_RS17445	EGM60_RS14345	EGA31_RS05610
MAP_RS09645	MAP4_RS09655	RC58_RS09630	RE97_RS09635	A0V42_RS09670	CEP84_RS16690	CEG92_RS09890	EC391_RS01690	EC390_RS21020	EGM63_RS19840	EGM64_RS12805	EGM60_RS09700	EGA31_RS10675
MAP_RS14955	MAP4_RS04360	RC58_RS04340	RE97_RS04340	A0V42_RS14975	CEP84_RS11260	CEG92_RS15270	EC391_RS19240	EC390_RS03500	EGM63_RS14385	EGM64_RS18270	EGM60_RS15170	EGA31_RS04785
MAP_RS17805	MAP4_RS01505	RC58_RS01495	RE97_RS01505	A0V42_RS17825	CEP84_RS08355	CEG92_RS18170	EC391_RS16325	EC390_RS06415	EGM63_RS11460	EGM64_RS21190	EGM60_RS18090	EGA31_RS01835
MAP_RS16735	MAP4_RS02575	RC58_RS02560	RE97_RS02565	A0V42_RS16755	CEP84_RS09450	CEG92_RS17075	EC391_RS17420	EC390_RS05320	EGM63_RS12555	EGM64_RS20095	EGM60_RS16995	EGA31_RS02970
MAP_RS18995	MAP4_RS00315	RC58_RS00310	RE97_RS00315	A0V42_RS19010	CEP84_RS07135	CEG92_RS19395	EC391_RS15100	EC390_RS07635	EGM63_RS10240	EGM64_RS22410	EGM60_RS19310	EGA31_RS21955
MAP_RS03255	MAP4_RS16065	RC58_RS16030	RE97_RS16060	A0V42_RS03260	CEP84_RS00345	CEG92_RS03355	EC391_RS08305	EC390_RS14430	EGM63_RS03430	EGM64_RS06175	EGM60_RS03070	EGA31_RS17180
MAP_RS21165	MAP4_RS21175	RC58_RS21135	RE97_RS21180	A0V42_RS21175	CEP84_RS05630	CEG92_RS21650	EC391_RS13600	EC390_RS09140	EGM63_RS08740	EGM64_RS00865	EGM60_RS20810	EGA31_RS19255
MAP_RS01605	MAP4_RS17715	RC58_RS17685	RE97_RS17710	A0V42_RS01605	CEP84_RS02020	CEG92_RS01670	EC391_RS09985	EC390_RS12750	EGM63_RS05110	EGM64_RS04495	EGM60_RS01390	EGA31_RS18755
MAP_RS09960	MAP4_RS09350	RC58_RS09325	RE97_RS09330	A0V42_RS09985	CEP84_RS16375	CEG92_RS10205	EC391_RS01375	EC390_RS21335	EGM63_RS19520	EGM64_RS13125	EGM60_RS10020	EGA31_RS10350
MAP_RS01430	MAP4_RS17890	RC58_RS17860	RE97_RS17890	A0V42_RS01430	CEP84_RS02220	CEG92_RS01470	EC391_RS10185	EC390_RS12550	EGM63_RS05315	EGM64_RS04290	EGM60_RS01185	EGA31_RS01490
MAP_RS22985	MAP4_RS22405	RC58_RS22345	RE97_RS22405	A0V42_RS22915	CEP84_RS06990	CEG92_RS19535	EC391_RS14955	EC390_RS07780	EGM63_RS10095	EGM64_RS22555	EGM60_RS19455	EGA31_RS21810
MAP_RS09660	MAP4_RS09640	RC58_RS09615	RE97_RS09620	A0V42_RS09685	CEP84_RS16675	CEG92_RS09905	EC391_RS01675	EC390_RS21035	EGM63_RS19825	EGM64_RS12820	EGM60_RS09715	EGA31_RS10660
MAP_RS16715	MAP4_RS02595	RC58_RS02580	RE97_RS02585	A0V42_RS16735	CEP84_RS09470	CEG92_RS17055	EC391_RS17440	EC390_RS05300	EGM63_RS12575	EGM64_RS20075	EGM60_RS16975	EGA31_RS02990
MAP_RS07480	MAP4_RS11820	RC58_RS11795	RE97_RS11805	A0V42_RS07500	CEP84_RS18910	CEG92_RS07700	EC391_RS03930	EC390_RS18795	EGM63_RS22085	EGM64_RS10570	EGM60_RS07460	EGA31_RS09090
MAP_RS06755	MAP4_RS12545	RC58_RS12520	RE97_RS12540	A0V42_RS06775	CEP84_RS19645	CEG92_RS06965	EC391_RS04675	EC390_RS18060	EGM63_RS22830	EGM64_RS09825	EGM60_RS06715	EGA31_RS08240
MAP_RS01095	MAP4_RS18225	RC58_RS18195	RE97_RS18225	A0V42_RS01095	CEP84_RS02565	CEG92_RS01130	EC391_RS10530	EC390_RS12205	EGM63_RS05660	EGM64_RS03945	EGM60_RS00840	EGA31_RS01150
MAP_RS06150	MAP4_RS13150	RC58_RS13120	RE97_RS13145	A0V42_RS06170	CEP84_RS20275	CEG92_RS06335	EC391_RS05305	EC390_RS17430	EGM63_RS00420	EGM64_RS09185	EGM60_RS06080	EGA31_RS07535
MAP_RS15875	MAP4_RS03435	RC58_RS03420	RE97_RS03425	A0V42_RS15895	CEP84_RS10315	CEG92_RS16210	EC391_RS18295	EC390_RS04445	EGM63_RS13435	EGM64_RS19215	EGM60_RS16115	EGA31_RS03835
MAP_RS02695	MAP4_RS16625	RC58_RS16590	RE97_RS16620	A0V42_RS02695	CEP84_RS00910	CEG92_RS02785	EC391_RS08870	EC390_RS13865	EGM63_RS03995	EGM64_RS05610	EGM60_RS02505	EGA31_RS17745
MAP_RS03750	MAP4_RS15565	RC58_RS15530	RE97_RS15560	A0V42_RS03750	CEP84_RS22765	CEG92_RS03865	EC391_RS07795	EC390_RS14940	EGM63_RS02920	EGM64_RS06685	EGM60_RS03580	EGA31_RS14800
MAP_RS03855	MAP4_RS15460	RC58_RS15425	RE97_RS15455	A0V42_RS03855	CEP84_RS22655	CEG92_RS03975	EC391_RS07685	EC390_RS15050	EGM63_RS02810	EGM64_RS06795	EGM60_RS03690	EGA31_RS14690
MAP_RS08010	MAP4_RS11290	RC58_RS11270	RE97_RS11280	A0V42_RS08030	CEP84_RS18385	CEG92_RS08225	EC391_RS03405	EC390_RS19320	EGM63_RS21560	EGM64_RS11095	EGM60_RS07985	EGA31_RS12340
MAP_RS09750	MAP4_RS09550	RC58_RS09525	RE97_RS09530	A0V42_RS09775	CEP84_RS16585	CEG92_RS09995	EC391_RS01585	EC390_RS21125	EGM63_RS19735	EGM64_RS12910	EGM60_RS09805	EGA31_RS10570
MAP_RS12515	MAP4_RS06805	RC58_RS06780	RE97_RS06775	A0V42_RS12535	CEP84_RS13785	CEG92_RS12775	EC391_RS21760	EC390_RS00985	EGM63_RS16920	EGM64_RS15740	EGM60_RS12635	EGA31_RS16585
MAP_RS13920	MAP4_RS05400	RC58_RS05380	RE97_RS05375	A0V42_RS13945	CEP84_RS12330	CEG92_RS14215	EC391_RS20310	EC390_RS02430	EGM63_RS15465	EGM64_RS17190	EGM60_RS14090	EGA31_RS05865
MAP_RS09575	MAP4_RS09725	RC58_RS09700	RE97_RS09705	A0V42_RS09600	CEP84_RS16765	CEG92_RS09815	EC391_RS01765	EC390_RS20950	EGM63_RS19915	EGM64_RS12735	EGM60_RS09625	EGA31_RS10750
MAP_RS03865	MAP4_RS15450	RC58_RS15415	RE97_RS15445	A0V42_RS03865	CEP84_RS22645	CEG92_RS03985	EC391_RS07675	EC390_RS15060	EGM63_RS02800	EGM64_RS06805	EGM60_RS03700	EGA31_RS14680
MAP_RS17135	MAP4_RS02175	RC58_RS02165	RE97_RS02170	A0V42_RS17155	CEP84_RS09040	CEG92_RS17485	EC391_RS17010	EC390_RS05730	EGM63_RS12145	EGM64_RS20505	EGM60_RS17405	EGA31_RS02530
MAP_RS02250	MAP4_RS17070	RC58_RS17035	RE97_RS17065	A0V42_RS02255	CEP84_RS01350	CEG92_RS02345	EC391_RS09310	EC390_RS13425	EGM63_RS04435	EGM64_RS05170	EGM60_RS02065	EGA31_RS18185
MAP_RS15200	MAP4_RS04110	RC58_RS04090	RE97_RS04095	A0V42_RS15220	CEP84_RS11000	CEG92_RS15530	EC391_RS18980	EC390_RS03760	EGM63_RS14120	EGM64_RS18530	EGM60_RS15430	EGA31_RS04520
MAP_RS16945	MAP4_RS02365	RC58_RS02355	RE97_RS02360	A0V42_RS16965	CEP84_RS09235	CEG92_RS17290	EC391_RS17205	EC390_RS05535	EGM63_RS12340	EGM64_RS20310	EGM60_RS17210	EGA31_RS02725
MAP_RS02775	MAP4_RS16545	RC58_RS16510	RE97_RS16540	A0V42_RS02775	CEP84_RS00830	CEG92_RS02865	EC391_RS08790	EC390_RS13945	EGM63_RS03915	EGM64_RS05690	EGM60_RS02585	EGA31_RS17665
MAP_RS03180	MAP4_RS16140	RC58_RS16105	RE97_RS16135	A0V42_RS03185	CEP84_RS00420	CEG92_RS03280	EC391_RS08380	EC390_RS14355	EGM63_RS03505	EGM64_RS06100	EGM60_RS02995	EGA31_RS17255
MAP_RS09765	MAP4_RS09535	RC58_RS09510	RE97_RS09515	A0V42_RS09790	CEP84_RS16570	CEG92_RS10010	EC391_RS01570	EC390_RS21140	EGM63_RS19720	EGM64_RS12925	EGM60_RS09820	EGA31_RS10555
MAP_RS13895	MAP4_RS05425	RC58_RS05405	RE97_RS05400	A0V42_RS13920	CEP84_RS12355	CEG92_RS14190	EC391_RS20335	EC390_RS02405	EGM63_RS15490	EGM64_RS17165	EGM60_RS14065	EGA31_RS05890
MAP_RS11995	MAP4_RS07325	RC58_RS07300	RE97_RS07300	A0V42_RS12015	CEP84_RS14305	CEG92_RS12260	EC391_RS22280	EC390_RS00465	EGM63_RS17440	EGM64_RS15220	EGM60_RS12115	EGA31_RS16065
MAP_RS22520	MAP4_RS22350	RC58_RS14910	RE97_RS14935	A0V42_RS04380	CEP84_RS22110	CEG92_RS04520	EC391_RS07140	EC390_RS15595	EGM63_RS02260	EGM64_RS07345	EGM60_RS04240	EGA31_RS14135
MAP_RS08790	MAP4_RS10510	RC58_RS10485	RE97_RS10495	A0V42_RS08820	CEP84_RS17565	CEG92_RS09035	EC391_RS02580	EC390_RS20140	EGM63_RS20735	EGM64_RS11920	EGM60_RS08810	EGA31_RS11455
MAP_RS06575	MAP4_RS12725	RC58_RS12700	RE97_RS12720	A0V42_RS06595	CEP84_RS19825	CEG92_RS06785	EC391_RS04855	EC390_RS17880	EGM63_RS23015	EGM64_RS09640	EGM60_RS06530	EGA31_RS08055
MAP_RS18865	MAP4_RS00445	RC58_RS00440	RE97_RS00445	A0V42_RS18885	CEP84_RS07265	CEG92_RS19260	EC391_RS15230	EC390_RS07505	EGM63_RS10370	EGM64_RS22280	EGM60_RS19180	EGA31_RS22085
MAP_RS22190	MAP4_RS22200	RC58_RS22155	RE97_RS22200	A0V42_RS22200	CEP84_RS06670	CEG92_RS22695	EC391_RS14640	EC390_RS08100	EGM63_RS09780	EGM64_RS22870	EGM60_RS19770	EGA31_RS23380
MAP_RS22010	MAP4_RS22020	RC58_RS21975	RE97_RS22020	A0V42_RS22020	CEP84_RS06485	CEG92_RS22510	EC391_RS14455	EC390_RS08285	EGM63_RS09595	EGM64_RS00010	EGM60_RS19955	EGA31_RS23195
MAP_RS06780	MAP4_RS12520	RC58_RS12495	RE97_RS12510	A0V42_RS06800	CEP84_RS19620	CEG92_RS06990	EC391_RS04650	EC390_RS18085	EGM63_RS22805	EGM64_RS09850	EGM60_RS06740	EGA31_RS08265
MAP_RS07285	MAP4_RS12015	RC58_RS11990	RE97_RS12000	A0V42_RS07305	CEP84_RS19110	CEG92_RS07500	EC391_RS04130	EC390_RS18595	EGM63_RS22285	EGM64_RS10370	EGM60_RS07260	EGA31_RS08940
MAP_RS09795	MAP4_RS09505	RC58_RS09480	RE97_RS09485	A0V42_RS09820	CEP84_RS16540	CEG92_RS10040	EC391_RS01540	EC390_RS21170	EGM63_RS19690	EGM64_RS12955	EGM60_RS09850	EGA31_RS10525
MAP_RS16630	MAP4_RS02680	RC58_RS02665	RE97_RS02670	A0V42_RS16650	CEP84_RS09545	CEG92_RS16980	EC391_RS17525	EC390_RS05215	EGM63_RS12660	EGM64_RS19990	EGM60_RS16890	EGA31_RS03065
MAP_RS11080	MAP4_RS08230	RC58_RS08210	RE97_RS08210	A0V42_RS11105	CEP84_RS15220	CEG92_RS11355	EC391_RS00215	EC390_RS22495	EGM63_RS18350	EGM64_RS14295	EGM60_RS11190	EGA31_RS06900
MAP_RS14505	MAP4_RS04810	RC58_RS04795	RE97_RS04790	A0V42_RS14525	CEP84_RS11725	CEG92_RS14815	EC391_RS19705	EC390_RS03035	EGM63_RS14850	EGM64_RS17805	EGM60_RS14705	EGA31_RS05255
MAP_RS12500	MAP4_RS06820	RC58_RS06795	RE97_RS06790	A0V42_RS12520	CEP84_RS13800	CEG92_RS12760	EC391_RS21775	EC390_RS00970	EGM63_RS16935	EGM64_RS15725	EGM60_RS12620	EGA31_RS16570
MAP_RS06825	MAP4_RS12475	RC58_RS12450	RE97_RS12465	A0V42_RS06845	CEP84_RS19570	CEG92_RS07040	EC391_RS04600	EC390_RS18135	EGM63_RS22755	EGM64_RS09900	EGM60_RS06790	EGA31_RS08315
MAP_RS15780	MAP4_RS03530	RC58_RS03515	RE97_RS03520	A0V42_RS15800	CEP84_RS10415	CEG92_RS16115	EC391_RS18395	EC390_RS04345	EGM63_RS13535	EGM64_RS19115	EGM60_RS16015	EGA31_RS03935
MAP_RS13070	MAP4_RS06250	RC58_RS06225	RE97_RS06220	A0V42_RS13090	CEP84_RS13215	CEG92_RS13345	EC391_RS21195	EC390_RS01550	EGM63_RS16350	EGM64_RS16305	EGM60_RS13205	EGA31_RS06750
MAP_RS14565	MAP4_RS04750	RC58_RS04735	RE97_RS04730	A0V42_RS14585	CEP84_RS11665	CEG92_RS14875	EC391_RS19645	EC390_RS03095	EGM63_RS14790	EGM64_RS17865	EGM60_RS14765	EGA31_RS05190
MAP_RS16820	MAP4_RS02490	RC58_RS02475	RE97_RS02480	A0V42_RS16840	CEP84_RS09360	CEG92_RS17165	EC391_RS17330	EC390_RS05410	EGM63_RS12465	EGM64_RS20185	EGM60_RS17085	EGA31_RS02880
MAP_RS07595	MAP4_RS11705	RC58_RS11680	RE97_RS11690	A0V42_RS07615	CEP84_RS18800	CEG92_RS07810	EC391_RS03820	EC390_RS18905	EGM63_RS21975	EGM64_RS10680	EGM60_RS07570	EGA31_RS09170
MAP_RS09825	MAP4_RS09485	RC58_RS09460	RE97_RS09465	A0V42_RS09850	CEP84_RS16510	CEG92_RS10070	EC391_RS01510	EC390_RS21200	EGM63_RS19660	EGM64_RS12985	EGM60_RS09880	EGA31_RS10495
MAP_RS07300	MAP4_RS12000	RC58_RS11975	RE97_RS11985	A0V42_RS07320	CEP84_RS19095	CEG92_RS07515	EC391_RS04115	EC390_RS18610	EGM63_RS22270	EGM64_RS10385	EGM60_RS07275	EGA31_RS08925
MAP_RS03485	MAP4_RS15830	RC58_RS15795	RE97_RS15825	A0V42_RS03485	CEP84_RS00100	CEG92_RS03600	EC391_RS08060	EC390_RS14675	EGM63_RS03185	EGM64_RS06420	EGM60_RS03315	EGA31_RS16940
MAP_RS00240	MAP4_RS19075	RC58_RS19040	RE97_RS19080	A0V42_RS00240	CEP84_RS03440	CEG92_RS00250	EC391_RS11405	EC390_RS11335	EGM63_RS06535	EGM64_RS03070	EGM60_RS23015	EGA31_RS00275
MAP_RS12555	MAP4_RS06765	RC58_RS06740	RE97_RS06735	A0V42_RS12575	CEP84_RS13745	CEG92_RS12815	EC391_RS21720	EC390_RS01025	EGM63_RS16880	EGM64_RS15780	EGM60_RS12675	EGA31_RS16625
MAP_RS16155	MAP4_RS03155	RC58_RS03140	RE97_RS03145	A0V42_RS16175	CEP84_RS10025	CEG92_RS16495	EC391_RS18005	EC390_RS04735	EGM63_RS13145	EGM64_RS19505	EGM60_RS16405	EGA31_RS03550
MAP_RS04280	MAP4_RS15035	RC58_RS15005	RE97_RS15035	A0V42_RS04280	CEP84_RS22230	CEG92_RS04400	EC391_RS07260	EC390_RS15475	EGM63_RS02385	EGM64_RS07220	EGM60_RS04115	EGA31_RS14260
MAP_RS17700	MAP4_RS01610	RC58_RS01600	RE97_RS01610	A0V42_RS17720	CEP84_RS08465	CEG92_RS18060	EC391_RS16435	EC390_RS06305	EGM63_RS11570	EGM64_RS21080	EGM60_RS17980	EGA31_RS01945
MAP_RS11085	MAP4_RS08225	RC58_RS08205	RE97_RS08205	A0V42_RS11110	CEP84_RS15215	CEG92_RS11360	EC391_RS00210	EC390_RS22500	EGM63_RS18345	EGM64_RS14300	EGM60_RS11195	EGA31_RS06895
MAP_RS06915	MAP4_RS12385	RC58_RS12360	RE97_RS12375	A0V42_RS06935	CEP84_RS19480	CEG92_RS07130	EC391_RS04510	EC390_RS18225	EGM63_RS22665	EGM64_RS09990	EGM60_RS06880	EGA31_RS08405
MAP_RS08315	MAP4_RS10985	RC58_RS10965	RE97_RS10975	A0V42_RS08340	CEP84_RS18060	CEG92_RS08545	EC391_RS03075	EC390_RS19645	EGM63_RS21235	EGM64_RS11420	EGM60_RS08310	EGA31_RS12015
MAP_RS03610	MAP4_RS15705	RC58_RS15670	RE97_RS15700	A0V42_RS03610	CEP84_RS22905	CEG92_RS03725	EC391_RS07935	EC390_RS14800	EGM63_RS03060	EGM64_RS06545	EGM60_RS03440	EGA31_RS14940
MAP_RS03430	MAP4_RS15885	RC58_RS15850	RE97_RS15880	A0V42_RS03430	CEP84_RS00160	CEG92_RS03540	EC391_RS08120	EC390_RS14615	EGM63_RS03245	EGM64_RS06360	EGM60_RS03255	EGA31_RS17000
MAP_RS06565	MAP4_RS12735	RC58_RS12710	RE97_RS12730	A0V42_RS06585	CEP84_RS19835	CEG92_RS06775	EC391_RS04865	EC390_RS17870	EGM63_RS23025	EGM64_RS09630	EGM60_RS06520	EGA31_RS08045
MAP_RS07435	MAP4_RS11865	RC58_RS11840	RE97_RS11850	A0V42_RS07455	CEP84_RS18955	CEG92_RS07655	EC391_RS03975	EC390_RS18750	EGM63_RS22130	EGM64_RS10525	EGM60_RS07415	EGA31_RS08785
MAP_RS21615	MAP4_RS21625	RC58_RS21580	RE97_RS21625	A0V42_RS21625	CEP84_RS06080	CEG92_RS22105	EC391_RS14050	EC390_RS08690	EGM63_RS09190	EGM64_RS00415	EGM60_RS20360	EGA31_RS19705
MAP_RS11505	MAP4_RS07815	RC58_RS07790	RE97_RS07785	A0V42_RS11525	CEP84_RS14800	CEG92_RS11765	EC391_RS22775	EC390_RS22900	EGM63_RS17945	EGM64_RS14715	EGM60_RS11610	EGA31_RS15570
MAP_RS21770	MAP4_RS21780	RC58_RS21735	RE97_RS21780	A0V42_RS21780	CEP84_RS06240	CEG92_RS22265	EC391_RS14210	EC390_RS08530	EGM63_RS09350	EGM64_RS00255	EGM60_RS20200	EGA31_RS19865
MAP_RS21280	MAP4_RS21290	RC58_RS21245	RE97_RS21290	A0V42_RS21290	CEP84_RS05740	CEG92_RS21760	EC391_RS13710	EC390_RS09030	EGM63_RS08850	EGM64_RS00755	EGM60_RS20700	EGA31_RS19365
MAP_RS02555	MAP4_RS16765	RC58_RS16730	RE97_RS16760	A0V42_RS02555	CEP84_RS01050	CEG92_RS02645	EC391_RS09010	EC390_RS13725	EGM63_RS04135	EGM64_RS05470	EGM60_RS02365	EGA31_RS17885
MAP_RS19915	MAP4_RS19925	RC58_RS19880	RE97_RS19930	A0V42_RS19925	CEP84_RS04335	CEG92_RS20360	EC391_RS12300	EC390_RS10440	EGM63_RS07435	EGM64_RS02170	EGM60_RS22115	EGA31_RS20985
MAP_RS09855	MAP4_RS09455	RC58_RS09430	RE97_RS09435	A0V42_RS09880	CEP84_RS16480	CEG92_RS10100	EC391_RS01480	EC390_RS21230	EGM63_RS19630	EGM64_RS13015	EGM60_RS09910	EGA31_RS10465
MAP_RS16985	MAP4_RS02325	RC58_RS02315	RE97_RS02320	A0V42_RS17005	CEP84_RS09195	CEG92_RS17330	EC391_RS17165	EC390_RS05575	EGM63_RS12300	EGM64_RS20350	EGM60_RS17250	EGA31_RS02685
MAP_RS12035	MAP4_RS07285	RC58_RS07260	RE97_RS07260	A0V42_RS12055	CEP84_RS14260	CEG92_RS12305	EC391_RS22235	EC390_RS00510	EGM63_RS17395	EGM64_RS15265	EGM60_RS12160	EGA31_RS16110
MAP_RS12265	MAP4_RS07055	RC58_RS07030	RE97_RS07030	A0V42_RS12285	CEP84_RS14045	CEG92_RS12520	EC391_RS22020	EC390_RS00725	EGM63_RS17180	EGM64_RS15480	EGM60_RS12375	EGA31_RS16325
MAP_RS21890	MAP4_RS21900	RC58_RS21855	RE97_RS21900	A0V42_RS21900	CEP84_RS06365	CEG92_RS22390	EC391_RS14335	EC390_RS08405	EGM63_RS09475	EGM64_RS00130	EGM60_RS20075	EGA31_RS19990
MAP_RS09465	MAP4_RS09835	RC58_RS09805	RE97_RS09815	A0V42_RS09490	CEP84_RS16875	CEG92_RS09705	EC391_RS01880	EC390_RS20835	EGM63_RS20025	EGM64_RS12625	EGM60_RS09515	EGA31_RS10860
MAP_RS20220	MAP4_RS20230	RC58_RS20190	RE97_RS20235	A0V42_RS20230	CEP84_RS04640	CEG92_RS20665	EC391_RS12605	EC390_RS10135	EGM63_RS07740	EGM64_RS01865	EGM60_RS21810	EGA31_RS20680
MAP_RS21855	MAP4_RS21865	RC58_RS21820	RE97_RS21865	A0V42_RS21865	CEP84_RS06325	CEG92_RS22350	EC391_RS14295	EC390_RS08445	EGM63_RS09435	EGM64_RS00170	EGM60_RS20115	EGA31_RS19950
MAP_RS00970	MAP4_RS18350	RC58_RS18315	RE97_RS18350	A0V42_RS00970	CEP84_RS02695	CEG92_RS01000	EC391_RS10660	EC390_RS12080	EGM63_RS05785	EGM64_RS03820	EGM60_RS00715	EGA31_RS01025
MAP_RS14400	MAP4_RS04915	RC58_RS04900	RE97_RS04895	A0V42_RS14420	CEP84_RS11830	CEG92_RS14710	EC391_RS19810	EC390_RS02930	EGM63_RS14955	EGM64_RS17700	EGM60_RS14600	EGA31_RS05360
MAP_RS19510	MAP4_RS19520	RC58_RS19480	RE97_RS19530	A0V42_RS19520	CEP84_RS03910	CEG92_RS19935	EC391_RS11875	EC390_RS10865	EGM63_RS07005	EGM64_RS02600	EGM60_RS22545	EGA31_RS21415
MAP_RS07110	MAP4_RS12190	RC58_RS12165	RE97_RS12180	A0V42_RS07130	CEP84_RS19285	CEG92_RS07325	EC391_RS04305	EC390_RS18420	EGM63_RS22460	EGM64_RS10195	EGM60_RS07085	EGA31_RS08600
MAP_RS01675	MAP4_RS17645	RC58_RS17615	RE97_RS17640	A0V42_RS01680	CEP84_RS01945	CEG92_RS01745	EC391_RS09910	EC390_RS12825	EGM63_RS05035	EGM64_RS04570	EGM60_RS01465	EGA31_RS18830
MAP_RS17410	MAP4_RS01900	RC58_RS01890	RE97_RS01900	A0V42_RS17430	CEP84_RS08760	CEG92_RS17765	EC391_RS16730	EC390_RS06010	EGM63_RS11865	EGM64_RS20785	EGM60_RS17685	EGA31_RS02250
MAP_RS08045	MAP4_RS11255	RC58_RS11235	RE97_RS11245	A0V42_RS08065	CEP84_RS18350	CEG92_RS08260	EC391_RS03370	EC390_RS19355	EGM63_RS21525	EGM64_RS11130	EGM60_RS08020	EGA31_RS12305
MAP_RS16370	MAP4_RS02940	RC58_RS02925	RE97_RS02930	A0V42_RS16395	CEP84_RS09805	CEG92_RS16715	EC391_RS17785	EC390_RS04955	EGM63_RS12920	EGM64_RS19730	EGM60_RS16630	EGA31_RS03325
MAP_RS19135	MAP4_RS22395	RC58_RS22340	RE97_RS22395	A0V42_RS19150	CEP84_RS06980	CEG92_RS19545	EC391_RS14945	EC390_RS07790	EGM63_RS10085	EGM64_RS22565	EGM60_RS19465	EGA31_RS21800
MAP_RS01310	MAP4_RS18010	RC58_RS17980	RE97_RS18010	A0V42_RS01310	CEP84_RS02350	CEG92_RS01345	EC391_RS10315	EC390_RS12420	EGM63_RS05445	EGM64_RS04160	EGM60_RS01055	EGA31_RS01365
MAP_RS14005	MAP4_RS05315	RC58_RS05300	RE97_RS05290	A0V42_RS14030	CEP84_RS12245	CEG92_RS14300	EC391_RS20225	EC390_RS02515	EGM63_RS15380	EGM64_RS17275	EGM60_RS14175	EGA31_RS05780
MAP_RS10925	MAP4_RS08385	RC58_RS08365	RE97_RS08365	A0V42_RS10950	CEP84_RS15380	CEG92_RS11200	EC391_RS00380	EC390_RS22330	EGM63_RS18525	EGM64_RS14120	EGM60_RS11015	EGA31_RS12580
MAP_RS11175	MAP4_RS08135	RC58_RS08115	RE97_RS08115	A0V42_RS11195	CEP84_RS15130	CEG92_RS11445	EC391_RS00125	EC390_RS22585	EGM63_RS18260	EGM64_RS14385	EGM60_RS11280	EGA31_RS06810
MAP_RS09890	MAP4_RS09420	RC58_RS09395	RE97_RS09400	A0V42_RS09915	CEP84_RS16445	CEG92_RS10135	EC391_RS01445	EC390_RS21265	EGM63_RS19590	EGM64_RS13055	EGM60_RS09950	EGA31_RS10425
MAP_RS07175	MAP4_RS12125	RC58_RS12100	RE97_RS12115	A0V42_RS07195	CEP84_RS19220	CEG92_RS07390	EC391_RS04240	EC390_RS18485	EGM63_RS22395	EGM64_RS10260	EGM60_RS07150	EGA31_RS08665
MAP_RS19495	MAP4_RS19505	RC58_RS19465	RE97_RS19515	A0V42_RS19505	CEP84_RS03895	CEG92_RS19920	EC391_RS11860	EC390_RS10880	EGM63_RS06990	EGM64_RS02615	EGM60_RS22560	EGA31_RS21430
MAP_RS01750	MAP4_RS17570	RC58_RS17540	RE97_RS17570	A0V42_RS01755	CEP84_RS01870	CEG92_RS01820	EC391_RS09835	EC390_RS12900	EGM63_RS04960	EGM64_RS04645	EGM60_RS01540	EGA31_RS01640
MAP_RS12645	MAP4_RS06675	RC58_RS06650	RE97_RS06640	A0V42_RS12665	CEP84_RS13640	CEG92_RS12920	EC391_RS21615	EC390_RS01130	EGM63_RS16775	EGM64_RS15885	EGM60_RS12780	EGA31_RS16730
MAP_RS11770	MAP4_RS07550	RC58_RS07525	RE97_RS07525	A0V42_RS11790	CEP84_RS14535	CEG92_RS12030	EC391_RS22510	EC390_RS00235	EGM63_RS17670	EGM64_RS14990	EGM60_RS11885	EGA31_RS15840
MAP_RS02310	MAP4_RS17010	RC58_RS16975	RE97_RS17005	A0V42_RS02310	CEP84_RS01295	CEG92_RS02400	EC391_RS09255	EC390_RS13480	EGM63_RS04380	EGM64_RS05225	EGM60_RS02120	EGA31_RS18130
MAP_RS21810	MAP4_RS21820	RC58_RS21775	RE97_RS21820	A0V42_RS21820	CEP84_RS06280	CEG92_RS22305	EC391_RS14250	EC390_RS08490	EGM63_RS09390	EGM64_RS00215	EGM60_RS20160	EGA31_RS19905
MAP_RS10100	MAP4_RS09210	RC58_RS09185	RE97_RS09190	A0V42_RS10130	CEP84_RS16230	CEG92_RS10350	EC391_RS01230	EC390_RS21480	EGM63_RS19375	EGM64_RS13270	EGM60_RS10165	EGA31_RS10205
MAP_RS04935	MAP4_RS14365	RC58_RS14320	RE97_RS14350	A0V42_RS04955	CEP84_RS21515	CEG92_RS05105	EC391_RS06545	EC390_RS16190	EGM63_RS01660	EGM64_RS07945	EGM60_RS04840	EGA31_RS13520
MAP_RS21080	MAP4_RS21090	RC58_RS21050	RE97_RS21095	A0V42_RS21090	CEP84_RS05545	CEG92_RS21565	EC391_RS13515	EC390_RS09225	EGM63_RS08655	EGM64_RS00950	EGM60_RS20895	EGA31_RS19170
MAP_RS10020	MAP4_RS09290	RC58_RS09265	RE97_RS09270	A0V42_RS10045	CEP84_RS16315	CEG92_RS10265	EC391_RS01315	EC390_RS21395	EGM63_RS19460	EGM64_RS13185	EGM60_RS10080	EGA31_RS10290
MAP_RS17065	MAP4_RS02245	RC58_RS02235	RE97_RS02240	A0V42_RS17085	CEP84_RS09115	CEG92_RS17410	EC391_RS17085	EC390_RS05655	EGM63_RS12220	EGM64_RS20430	EGM60_RS17330	EGA31_RS02605
MAP_RS05605	MAP4_RS13695	RC58_RS13665	RE97_RS13685	A0V42_RS05625	CEP84_RS20825	CEG92_RS05785	EC391_RS05855	EC390_RS16880	EGM63_RS00970	EGM64_RS08635	EGM60_RS05530	EGA31_RS12840
MAP_RS10990	MAP4_RS08320	RC58_RS08300	RE97_RS08300	A0V42_RS11015	CEP84_RS15310	CEG92_RS11265	EC391_RS00305	EC390_RS22405	EGM63_RS18440	EGM64_RS14205	EGM60_RS11100	EGA31_RS07160
MAP_RS20025	MAP4_RS20035	RC58_RS19995	RE97_RS20040	A0V42_RS20035	CEP84_RS04445	CEG92_RS20470	EC391_RS12410	EC390_RS10330	EGM63_RS07545	EGM64_RS02060	EGM60_RS22005	EGA31_RS20875
MAP_RS02595	MAP4_RS16725	RC58_RS16690	RE97_RS16720	A0V42_RS02595	CEP84_RS01010	CEG92_RS02685	EC391_RS08970	EC390_RS13765	EGM63_RS04095	EGM64_RS05510	EGM60_RS02405	EGA31_RS17845
MAP_RS16925	MAP4_RS02385	RC58_RS02375	RE97_RS02380	A0V42_RS16945	CEP84_RS09255	CEG92_RS17270	EC391_RS17225	EC390_RS05515	EGM63_RS12360	EGM64_RS20290	EGM60_RS17190	EGA31_RS02745
MAP_RS20280	MAP4_RS20290	RC58_RS20250	RE97_RS20295	A0V42_RS20290	CEP84_RS04700	CEG92_RS20725	EC391_RS12665	EC390_RS10075	EGM63_RS07800	EGM64_RS01805	EGM60_RS21750	EGA31_RS20620
MAP_RS09190	MAP4_RS10110	RC58_RS10075	RE97_RS10085	A0V42_RS09215	CEP84_RS17155	CEG92_RS09430	EC391_RS02165	EC390_RS20555	EGM63_RS20315	EGM64_RS12340	EGM60_RS09230	EGA31_RS11185
MAP_RS10385	MAP4_RS08925	RC58_RS08900	RE97_RS08905	A0V42_RS10415	CEP84_RS15935	CEG92_RS10640	EC391_RS00935	EC390_RS21775	EGM63_RS19080	EGM64_RS13565	EGM60_RS10460	EGA31_RS09910
MAP_RS19435	MAP4_RS19445	RC58_RS19405	RE97_RS19450	A0V42_RS19445	CEP84_RS03835	CEG92_RS19860	EC391_RS11800	EC390_RS10940	EGM63_RS06930	EGM64_RS02675	EGM60_RS22620	EGA31_RS21495
MAP_RS10125	MAP4_RS09185	RC58_RS09160	RE97_RS09165	A0V42_RS10155	CEP84_RS16205	CEG92_RS10375	EC391_RS01205	EC390_RS21505	EGM63_RS19350	EGM64_RS13295	EGM60_RS10190	EGA31_RS10180
MAP_RS02655	MAP4_RS16665	RC58_RS16630	RE97_RS16660	A0V42_RS02655	CEP84_RS00950	CEG92_RS02745	EC391_RS08910	EC390_RS13825	EGM63_RS04035	EGM64_RS05570	EGM60_RS02465	EGA31_RS17785
MAP_RS18125	MAP4_RS01185	RC58_RS01170	RE97_RS01180	A0V42_RS18145	CEP84_RS08010	CEG92_RS18510	EC391_RS15975	EC390_RS06760	EGM63_RS11115	EGM64_RS21535	EGM60_RS18435	EGA31_RS22835
MAP_RS23030	MAP4_RS23045	RC58_RS23125	RE97_RS23160	A0V42_RS22960	CEP84_RS04770	CEG92_RS20795	EC391_RS12735	EC390_RS10005	EGM63_RS07870	EGM64_RS01735	EGM60_RS21680	EGA31_RS20550
MAP_RS21450	MAP4_RS21460	RC58_RS21415	RE97_RS21460	A0V42_RS21460	CEP84_RS05910	CEG92_RS21935	EC391_RS13880	EC390_RS08860	EGM63_RS09020	EGM64_RS00585	EGM60_RS20530	EGA31_RS19535
MAP_RS13760	MAP4_RS05560	RC58_RS05540	RE97_RS05535	A0V42_RS13785	CEP84_RS12490	CEG92_RS14055	EC391_RS20470	EC390_RS02270	EGM63_RS15625	EGM64_RS17030	EGM60_RS13930	EGA31_RS06025
MAP_RS09380	MAP4_RS09920	RC58_RS09890	RE97_RS09900	A0V42_RS09405	CEP84_RS16960	CEG92_RS09620	EC391_RS01965	EC390_RS20750	EGM63_RS20110	EGM64_RS12540	EGM60_RS09430	EGA31_RS10945
MAP_RS11630	MAP4_RS07690	RC58_RS07665	RE97_RS07665	A0V42_RS11650	CEP84_RS14675	CEG92_RS11890	EC391_RS22650	EC390_RS00095	EGM63_RS17815	EGM64_RS14845	EGM60_RS11740	EGA31_RS15700
MAP_RS15350	MAP4_RS03960	RC58_RS03940	RE97_RS03945	A0V42_RS15370	CEP84_RS10850	CEG92_RS15680	EC391_RS18830	EC390_RS03910	EGM63_RS13970	EGM64_RS18680	EGM60_RS15580	EGA31_RS04370
MAP_RS16610	MAP4_RS02700	RC58_RS02685	RE97_RS02690	A0V42_RS16630	CEP84_RS09565	CEG92_RS16960	EC391_RS17545	EC390_RS05195	EGM63_RS12680	EGM64_RS19970	EGM60_RS16870	EGA31_RS03085
MAP_RS16260	MAP4_RS03050	RC58_RS03035	RE97_RS03040	A0V42_RS16280	CEP84_RS09920	CEG92_RS16600	EC391_RS17900	EC390_RS04840	EGM63_RS13035	EGM64_RS19615	EGM60_RS16515	EGA31_RS03440
MAP_RS22695	MAP4_RS22685	RC58_RS22655	RE97_RS22740	A0V42_RS22630	CEP84_RS15785	CEG92_RS10790	EC391_RS00785	EC390_RS21925	EGM63_RS18930	EGM64_RS13715	EGM60_RS10610	EGA31_RS09760
MAP_RS14570	MAP4_RS04745	RC58_RS04730	RE97_RS04725	A0V42_RS14590	CEP84_RS11660	CEG92_RS14880	EC391_RS19640	EC390_RS03100	EGM63_RS14785	EGM64_RS17870	EGM60_RS14770	EGA31_RS05185
MAP_RS18585	MAP4_RS00725	RC58_RS00715	RE97_RS00720	A0V42_RS18605	CEP84_RS07550	CEG92_RS18970	EC391_RS15515	EC390_RS07220	EGM63_RS10655	EGM64_RS21995	EGM60_RS18895	EGA31_RS22375
MAP_RS05730	MAP4_RS13570	RC58_RS13540	RE97_RS13560	A0V42_RS05750	CEP84_RS20700	CEG92_RS05910	EC391_RS05730	EC390_RS17005	EGM63_RS00845	EGM64_RS08760	EGM60_RS05655	EGA31_RS12715
MAP_RS15070	MAP4_RS04245	RC58_RS04225	RE97_RS04225	A0V42_RS15090	CEP84_RS11140	CEG92_RS15390	EC391_RS19120	EC390_RS03620	EGM63_RS14265	EGM64_RS18390	EGM60_RS15290	EGA31_RS04665
MAP_RS14260	MAP4_RS05055	RC58_RS05040	RE97_RS05035	A0V42_RS14280	CEP84_RS11975	CEG92_RS14570	EC391_RS19955	EC390_RS02785	EGM63_RS15100	EGM64_RS17555	EGM60_RS14455	EGA31_RS05500
MAP_RS21190	MAP4_RS21200	RC58_RS21160	RE97_RS21205	A0V42_RS21200	CEP84_RS05655	CEG92_RS21675	EC391_RS13625	EC390_RS09115	EGM63_RS08765	EGM64_RS00840	EGM60_RS20785	EGA31_RS19280
MAP_RS04495	MAP4_RS14810	RC58_RS14765	RE97_RS14790	A0V42_RS04515	CEP84_RS21965	CEG92_RS04660	EC391_RS06995	EC390_RS15740	EGM63_RS02115	EGM64_RS07490	EGM60_RS04385	EGA31_RS13980
MAP_RS13685	MAP4_RS05635	RC58_RS05615	RE97_RS05610	A0V42_RS13710	CEP84_RS12565	CEG92_RS13980	EC391_RS20545	EC390_RS02195	EGM63_RS15700	EGM64_RS16955	EGM60_RS13855	EGA31_RS06100
MAP_RS23005	MAP4_RS23020	RC58_RS23090	RE97_RS23120	A0V42_RS22935	CEP84_RS03745	CEG92_RS19765	EC391_RS11710	EC390_RS11030	EGM63_RS06840	EGM64_RS02765	EGM60_RS22710	EGA31_RS21585
MAP_RS19705	MAP4_RS19715	RC58_RS19675	RE97_RS19725	A0V42_RS19715	CEP84_RS04120	CEG92_RS20145	EC391_RS12085	EC390_RS10655	EGM63_RS07215	EGM64_RS02390	EGM60_RS22335	EGA31_RS21205
MAP_RS10745	MAP4_RS08565	RC58_RS08545	RE97_RS08545	A0V42_RS10770	CEP84_RS15560	CEG92_RS11020	EC391_RS00560	EC390_RS22150	EGM63_RS18705	EGM64_RS13940	EGM60_RS10835	EGA31_RS12400
MAP_RS09405	MAP4_RS09895	RC58_RS09865	RE97_RS09875	A0V42_RS09430	CEP84_RS16935	CEG92_RS09645	EC391_RS01940	EC390_RS20775	EGM63_RS20085	EGM64_RS12565	EGM60_RS09455	EGA31_RS10920
MAP_RS16165	MAP4_RS03145	RC58_RS03130	RE97_RS03135	A0V42_RS16185	CEP84_RS10015	CEG92_RS16505	EC391_RS17995	EC390_RS04745	EGM63_RS13135	EGM64_RS19515	EGM60_RS16415	EGA31_RS03540
MAP_RS14080	MAP4_RS05240	RC58_RS05220	RE97_RS05215	A0V42_RS14105	CEP84_RS12170	CEG92_RS14375	EC391_RS20150	EC390_RS02590	EGM63_RS15305	EGM64_RS17350	EGM60_RS14250	EGA31_RS05705
MAP_RS20470	MAP4_RS20480	RC58_RS20440	RE97_RS20485	A0V42_RS20480	CEP84_RS04900	CEG92_RS20925	EC391_RS12865	EC390_RS09875	EGM63_RS08000	EGM64_RS01605	EGM60_RS21550	EGA31_RS20420
MAP_RS14440	MAP4_RS04875	RC58_RS04860	RE97_RS04855	A0V42_RS14460	CEP84_RS11790	CEG92_RS14750	EC391_RS19770	EC390_RS02970	EGM63_RS14915	EGM64_RS17740	EGM60_RS14640	EGA31_RS05320
MAP_RS23120	MAP4_RS23145	RC58_RS23230	RE97_RS23255	A0V42_RS23055	CEP84_RS06790	CEG92_RS22815	EC391_RS14760	EC390_RS07980	EGM63_RS09900	EGM64_RS22750	EGM60_RS19650	EGA31_RS23500
MAP_RS17280	MAP4_RS02030	RC58_RS02020	RE97_RS02030	A0V42_RS17300	CEP84_RS08895	CEG92_RS17630	EC391_RS16865	EC390_RS05875	EGM63_RS12000	EGM64_RS20650	EGM60_RS17550	EGA31_RS02385
MAP_RS00245	MAP4_RS19070	RC58_RS19035	RE97_RS19075	A0V42_RS00245	CEP84_RS03435	CEG92_RS00255	EC391_RS11400	EC390_RS11340	EGM63_RS06530	EGM64_RS03075	EGM60_RS23020	EGA31_RS00280
MAP_RS18265	MAP4_RS01045	RC58_RS01030	RE97_RS01040	A0V42_RS18285	CEP84_RS07870	CEG92_RS18650	EC391_RS15835	EC390_RS06900	EGM63_RS10975	EGM64_RS21675	EGM60_RS18575	EGA31_RS22695
MAP_RS02420	MAP4_RS16900	RC58_RS16865	RE97_RS16895	A0V42_RS02420	CEP84_RS01185	CEG92_RS02510	EC391_RS09145	EC390_RS13590	EGM63_RS04270	EGM64_RS05335	EGM60_RS02230	EGA31_RS18020
MAP_RS10855	MAP4_RS08455	RC58_RS08435	RE97_RS08435	A0V42_RS10880	CEP84_RS15450	CEG92_RS11130	EC391_RS00450	EC390_RS22260	EGM63_RS18595	EGM64_RS14050	EGM60_RS10945	EGA31_RS12510
MAP_RS13755	MAP4_RS05565	RC58_RS05545	RE97_RS05540	A0V42_RS13780	CEP84_RS12495	CEG92_RS14050	EC391_RS20475	EC390_RS02265	EGM63_RS15630	EGM64_RS17025	EGM60_RS13925	EGA31_RS06030
MAP_RS11415	MAP4_RS07905	RC58_RS07875	RE97_RS07875	A0V42_RS11435	CEP84_RS14885	CEG92_RS11680	EC391_RS22860	EC390_RS22815	EGM63_RS18030	EGM64_RS14630	EGM60_RS11525	EGA31_RS15485
MAP_RS00180	MAP4_RS19135	RC58_RS19100	RE97_RS19140	A0V42_RS00180	CEP84_RS03505	CEG92_RS00190	EC391_RS11470	EC390_RS11270	EGM63_RS06600	EGM64_RS03005	EGM60_RS22950	EGA31_RS00210
MAP_RS21785	MAP4_RS21795	RC58_RS21750	RE97_RS21795	A0V42_RS21795	CEP84_RS06255	CEG92_RS22280	EC391_RS14225	EC390_RS08515	EGM63_RS09365	EGM64_RS00240	EGM60_RS20185	EGA31_RS19880
MAP_RS22810	MAP4_RS22570	RC58_RS22535	RE97_RS22610	A0V42_RS22750	CEP84_RS12110	CEG92_RS14435	EC391_RS20090	EC390_RS02650	EGM63_RS15245	EGM64_RS17410	EGM60_RS14310	EGA31_RS05645
MAP_RS03785	MAP4_RS15530	RC58_RS15495	RE97_RS15525	A0V42_RS03785	CEP84_RS22725	CEG92_RS03905	EC391_RS07755	EC390_RS14980	EGM63_RS02880	EGM64_RS06725	EGM60_RS03620	EGA31_RS14760
MAP_RS05295	MAP4_RS14005	RC58_RS13965	RE97_RS13990	A0V42_RS05315	CEP84_RS21145	CEG92_RS05465	EC391_RS06175	EC390_RS16560	EGM63_RS01290	EGM64_RS08315	EGM60_RS05210	EGA31_RS13150
MAP_RS11865	MAP4_RS07455	RC58_RS07430	RE97_RS07430	A0V42_RS11885	CEP84_RS14440	CEG92_RS12125	EC391_RS22415	EC390_RS00330	EGM63_RS17575	EGM64_RS15085	EGM60_RS11980	EGA31_RS15930
MAP_RS19200	MAP4_RS00115	RC58_RS00115	RE97_RS00115	A0V42_RS19210	CEP84_RS06910	CEG92_RS19615	EC391_RS14880	EC390_RS07860	EGM63_RS10020	EGM64_RS22630	EGM60_RS19530	EGA31_RS21740
MAP_RS02080	MAP4_RS17240	RC58_RS17210	RE97_RS17240	A0V42_RS02085	CEP84_RS01525	CEG92_RS02165	EC391_RS09485	EC390_RS13250	EGM63_RS04610	EGM64_RS04995	EGM60_RS01890	EGA31_RS18365
MAP_RS09130	MAP4_RS10170	RC58_RS10145	RE97_RS10155	A0V42_RS09155	CEP84_RS17215	CEG92_RS09370	EC391_RS02225	EC390_RS20495	EGM63_RS20375	EGM64_RS12280	EGM60_RS09170	EGA31_RS11245
MAP_RS04295	MAP4_RS15020	RC58_RS14990	RE97_RS15020	A0V42_RS04295	CEP84_RS22215	CEG92_RS04415	EC391_RS07245	EC390_RS15490	EGM63_RS02370	EGM64_RS07235	EGM60_RS04130	EGA31_RS14245
MAP_RS15525	MAP4_RS03785	RC58_RS03765	RE97_RS03770	A0V42_RS15545	CEP84_RS10670	CEG92_RS15860	EC391_RS18650	EC390_RS04090	EGM63_RS13790	EGM64_RS18860	EGM60_RS15760	EGA31_RS04190
MAP_RS12340	MAP4_RS06980	RC58_RS06955	RE97_RS06955	A0V42_RS12360	CEP84_RS13965	CEG92_RS12600	EC391_RS21940	EC390_RS00805	EGM63_RS17100	EGM64_RS15560	EGM60_RS12455	EGA31_RS16405
MAP_RS14295	MAP4_RS05020	RC58_RS05005	RE97_RS05000	A0V42_RS14315	CEP84_RS11935	CEG92_RS14605	EC391_RS19915	EC390_RS02825	EGM63_RS15060	EGM64_RS17595	EGM60_RS14495	EGA31_RS05465
MAP_RS16040	MAP4_RS03270	RC58_RS03255	RE97_RS03260	A0V42_RS16060	CEP84_RS10140	CEG92_RS16380	EC391_RS18120	EC390_RS04620	EGM63_RS13260	EGM64_RS19390	EGM60_RS16290	EGA31_RS03665
MAP_RS04225	MAP4_RS15090	RC58_RS15055	RE97_RS15085	A0V42_RS04225	CEP84_RS22285	CEG92_RS04345	EC391_RS07315	EC390_RS15420	EGM63_RS02440	EGM64_RS07165	EGM60_RS04060	EGA31_RS14315
MAP_RS12025	MAP4_RS07295	RC58_RS07270	RE97_RS07270	A0V42_RS12045	CEP84_RS14270	CEG92_RS12295	EC391_RS22245	EC390_RS00500	EGM63_RS17405	EGM64_RS15255	EGM60_RS12150	EGA31_RS16100
MAP_RS12620	MAP4_RS06700	RC58_RS06675	RE97_RS06665	A0V42_RS12640	CEP84_RS13665	CEG92_RS12895	EC391_RS21640	EC390_RS01105	EGM63_RS16800	EGM64_RS15860	EGM60_RS12755	EGA31_RS16705
MAP_RS15905	MAP4_RS03405	RC58_RS03390	RE97_RS03395	A0V42_RS15925	CEP84_RS10285	CEG92_RS16240	EC391_RS18265	EC390_RS04475	EGM63_RS13405	EGM64_RS19245	EGM60_RS16145	EGA31_RS03805
MAP_RS21885	MAP4_RS21895	RC58_RS21850	RE97_RS21895	A0V42_RS21895	CEP84_RS06360	CEG92_RS22385	EC391_RS14330	EC390_RS08410	EGM63_RS09470	EGM64_RS00135	EGM60_RS20080	EGA31_RS19985
MAP_RS14660	MAP4_RS04655	RC58_RS04635	RE97_RS04635	A0V42_RS14680	CEP84_RS11570	CEG92_RS14970	EC391_RS19550	EC390_RS03190	EGM63_RS14695	EGM64_RS17960	EGM60_RS14860	EGA31_RS05095
MAP_RS13300	MAP4_RS06020	RC58_RS05995	RE97_RS05990	A0V42_RS13320	CEP84_RS12970	CEG92_RS13575	EC391_RS20950	EC390_RS01785	EGM63_RS16110	EGM64_RS16545	EGM60_RS13445	EGA31_RS06505
MAP_RS07085	MAP4_RS12215	RC58_RS12190	RE97_RS12205	A0V42_RS07105	CEP84_RS19310	CEG92_RS07300	EC391_RS04330	EC390_RS18395	EGM63_RS22485	EGM64_RS10170	EGM60_RS07060	EGA31_RS08575
MAP_RS02910	MAP4_RS16410	RC58_RS16370	RE97_RS16405	A0V42_RS02915	CEP84_RS00695	CEG92_RS03005	EC391_RS08655	EC390_RS14080	EGM63_RS03780	EGM64_RS05825	EGM60_RS02720	EGA31_RS17530
MAP_RS18980	MAP4_RS00330	RC58_RS00325	RE97_RS00330	A0V42_RS18995	CEP84_RS07150	CEG92_RS19380	EC391_RS15115	EC390_RS07620	EGM63_RS10255	EGM64_RS22395	EGM60_RS19295	EGA31_RS21970
MAP_RS20960	MAP4_RS20970	RC58_RS20930	RE97_RS20975	A0V42_RS20970	CEP84_RS05425	CEG92_RS21445	EC391_RS13395	EC390_RS09345	EGM63_RS08535	EGM64_RS01070	EGM60_RS21015	EGA31_RS19050
MAP_RS21225	MAP4_RS21235	RC58_RS21195	RE97_RS21240	A0V42_RS21235	CEP84_RS05690	CEG92_RS21710	EC391_RS13660	EC390_RS09080	EGM63_RS08800	EGM64_RS00805	EGM60_RS20750	EGA31_RS19315
MAP_RS22780	MAP4_RS22600	RC58_RS22560	RE97_RS22640	A0V42_RS13420	CEP84_RS12870	CEG92_RS13675	EC391_RS20850	EC390_RS01885	EGM63_RS16010	EGM64_RS16645	EGM60_RS13545	EGA31_RS06410
MAP_RS03640	MAP4_RS15675	RC58_RS15640	RE97_RS15670	A0V42_RS03640	CEP84_RS22875	CEG92_RS03755	EC391_RS07905	EC390_RS14830	EGM63_RS03030	EGM64_RS06575	EGM60_RS03470	EGA31_RS14910
MAP_RS19830	MAP4_RS19840	RC58_RS19795	RE97_RS19845	A0V42_RS19840	CEP84_RS04245	CEG92_RS20270	EC391_RS12210	EC390_RS10530	EGM63_RS07340	EGM64_RS02265	EGM60_RS22210	EGA31_RS21080
MAP_RS20510	MAP4_RS20520	RC58_RS20480	RE97_RS20525	A0V42_RS20520	CEP84_RS04955	CEG92_RS20980	EC391_RS12920	EC390_RS09820	EGM63_RS08060	EGM64_RS01545	EGM60_RS21490	EGA31_RS20360
MAP_RS20255	MAP4_RS20265	RC58_RS20225	RE97_RS20270	A0V42_RS20265	CEP84_RS04675	CEG92_RS20700	EC391_RS12640	EC390_RS10100	EGM63_RS07775	EGM64_RS01830	EGM60_RS21775	EGA31_RS20645
MAP_RS04010	MAP4_RS15305	RC58_RS15270	RE97_RS15300	A0V42_RS04010	CEP84_RS22500	CEG92_RS04130	EC391_RS07530	EC390_RS15205	EGM63_RS02655	EGM64_RS06950	EGM60_RS03845	EGA31_RS14535
MAP_RS05760	MAP4_RS13540	RC58_RS13510	RE97_RS13530	A0V42_RS05780	CEP84_RS20670	CEG92_RS05940	EC391_RS05700	EC390_RS17035	EGM63_RS00815	EGM64_RS08790	EGM60_RS05685	EGA31_RS12685
MAP_RS15430	MAP4_RS03880	RC58_RS03860	RE97_RS03865	A0V42_RS15450	CEP84_RS10765	CEG92_RS15765	EC391_RS18745	EC390_RS03995	EGM63_RS13885	EGM64_RS18765	EGM60_RS15665	EGA31_RS04285
MAP_RS16355	MAP4_RS02955	RC58_RS02940	RE97_RS02945	A0V42_RS16380	CEP84_RS09820	CEG92_RS16700	EC391_RS17800	EC390_RS04940	EGM63_RS12935	EGM64_RS19715	EGM60_RS16615	EGA31_RS03340
MAP_RS18935	MAP4_RS00375	RC58_RS00370	RE97_RS00375	A0V42_RS18955	CEP84_RS07190	CEG92_RS19335	EC391_RS15155	EC390_RS07580	EGM63_RS10295	EGM64_RS22355	EGM60_RS19255	EGA31_RS22010
MAP_RS20615	MAP4_RS20625	RC58_RS20585	RE97_RS20630	A0V42_RS20625	CEP84_RS05065	CEG92_RS21090	EC391_RS13030	EC390_RS09710	EGM63_RS08170	EGM64_RS01435	EGM60_RS21380	EGA31_RS20250
MAP_RS13635	MAP4_RS05685	RC58_RS05665	RE97_RS05660	A0V42_RS13660	CEP84_RS12625	CEG92_RS13920	EC391_RS20605	EC390_RS02135	EGM63_RS15760	EGM64_RS16895	EGM60_RS13795	EGA31_RS06160
MAP_RS07010	MAP4_RS12290	RC58_RS12265	RE97_RS12280	A0V42_RS07030	CEP84_RS19385	CEG92_RS07225	EC391_RS04405	EC390_RS18320	EGM63_RS22560	EGM64_RS10095	EGM60_RS06985	EGA31_RS08500
MAP_RS15395	MAP4_RS03915	RC58_RS03895	RE97_RS03900	A0V42_RS15415	CEP84_RS10800	CEG92_RS15730	EC391_RS18780	EC390_RS03960	EGM63_RS13920	EGM64_RS18730	EGM60_RS15630	EGA31_RS04320
MAP_RS05595	MAP4_RS13705	RC58_RS13675	RE97_RS13695	A0V42_RS05615	CEP84_RS20835	CEG92_RS05775	EC391_RS05865	EC390_RS16870	EGM63_RS00980	EGM64_RS08625	EGM60_RS05520	EGA31_RS12850
MAP_RS16745	MAP4_RS02565	RC58_RS02550	RE97_RS02555	A0V42_RS16765	CEP84_RS09440	CEG92_RS17085	EC391_RS17410	EC390_RS05330	EGM63_RS12545	EGM64_RS20105	EGM60_RS17005	EGA31_RS02960
MAP_RS15595	MAP4_RS03715	RC58_RS03695	RE97_RS03700	A0V42_RS15615	CEP84_RS10600	CEG92_RS15930	EC391_RS18580	EC390_RS04160	EGM63_RS13720	EGM64_RS18930	EGM60_RS15830	EGA31_RS04120
MAP_RS16310	MAP4_RS03000	RC58_RS02985	RE97_RS02990	A0V42_RS16335	CEP84_RS09865	CEG92_RS16655	EC391_RS17845	EC390_RS04895	EGM63_RS12980	EGM64_RS19670	EGM60_RS16570	EGA31_RS03380
MAP_RS09410	MAP4_RS09890	RC58_RS09860	RE97_RS09870	A0V42_RS09435	CEP84_RS16930	CEG92_RS09650	EC391_RS01935	EC390_RS20780	EGM63_RS20080	EGM64_RS12570	EGM60_RS09460	EGA31_RS10915
MAP_RS14245	MAP4_RS05070	RC58_RS05055	RE97_RS05050	A0V42_RS14265	CEP84_RS11990	CEG92_RS14555	EC391_RS19970	EC390_RS02770	EGM63_RS15115	EGM64_RS17540	EGM60_RS14440	EGA31_RS05515
MAP_RS07445	MAP4_RS11855	RC58_RS11830	RE97_RS11840	A0V42_RS07465	CEP84_RS18945	CEG92_RS07665	EC391_RS03965	EC390_RS18760	EGM63_RS22120	EGM64_RS10535	EGM60_RS07425	EGA31_RS08775
MAP_RS22020	MAP4_RS22030	RC58_RS21985	RE97_RS22030	A0V42_RS22030	CEP84_RS06495	CEG92_RS22520	EC391_RS14465	EC390_RS08275	EGM63_RS09605	EGM64_RS23045	EGM60_RS19945	EGA31_RS23205
MAP_RS09905	MAP4_RS09405	RC58_RS09380	RE97_RS09385	A0V42_RS09930	CEP84_RS16430	CEG92_RS10150	EC391_RS01430	EC390_RS21280	EGM63_RS19575	EGM64_RS13070	EGM60_RS09965	EGA31_RS10410
MAP_RS22375	MAP4_RS22985	RC58_RS23055	RE97_RS23085	A0V42_RS22350	CEP84_RS03290	CEG92_RS00400	EC391_RS11255	EC390_RS11485	EGM63_RS06385	EGM64_RS03220	EGM60_RS00115	EGA31_RS00425
MAP_RS17535	MAP4_RS01775	RC58_RS01765	RE97_RS01775	A0V42_RS17555	CEP84_RS08635	CEG92_RS17890	EC391_RS16605	EC390_RS06135	EGM63_RS11740	EGM64_RS20910	EGM60_RS17810	EGA31_RS02125
MAP_RS03725	MAP4_RS15590	RC58_RS15555	RE97_RS15585	A0V42_RS03725	CEP84_RS22790	CEG92_RS03840	EC391_RS07820	EC390_RS14915	EGM63_RS02945	EGM64_RS06660	EGM60_RS03555	EGA31_RS14825
MAP_RS05795	MAP4_RS13505	RC58_RS13475	RE97_RS13495	A0V42_RS05815	CEP84_RS20635	CEG92_RS05975	EC391_RS05665	EC390_RS17070	EGM63_RS00780	EGM64_RS08825	EGM60_RS05720	EGA31_RS12650
MAP_RS02665	MAP4_RS16655	RC58_RS16620	RE97_RS16650	A0V42_RS02665	CEP84_RS00940	CEG92_RS02755	EC391_RS08900	EC390_RS13835	EGM63_RS04025	EGM64_RS05580	EGM60_RS02475	EGA31_RS17775
MAP_RS08405	MAP4_RS10895	RC58_RS10875	RE97_RS10885	A0V42_RS08430	CEP84_RS17970	CEG92_RS08635	EC391_RS02985	EC390_RS19735	EGM63_RS21145	EGM64_RS11510	EGM60_RS08400	EGA31_RS11925
MAP_RS06750	MAP4_RS12550	RC58_RS12525	RE97_RS12545	A0V42_RS06770	CEP84_RS19650	CEG92_RS06960	EC391_RS04680	EC390_RS18055	EGM63_RS22835	EGM64_RS09820	EGM60_RS06710	EGA31_RS08235
MAP_RS00225	MAP4_RS19090	RC58_RS19055	RE97_RS19095	A0V42_RS00225	CEP84_RS03455	CEG92_RS00235	EC391_RS11420	EC390_RS11320	EGM63_RS06550	EGM64_RS03055	EGM60_RS23000	EGA31_RS00260
MAP_RS20465	MAP4_RS20475	RC58_RS20435	RE97_RS20480	A0V42_RS20475	CEP84_RS04895	CEG92_RS20920	EC391_RS12860	EC390_RS09880	EGM63_RS07995	EGM64_RS01610	EGM60_RS21555	EGA31_RS20425
MAP_RS17130	MAP4_RS02180	RC58_RS02170	RE97_RS02175	A0V42_RS17150	CEP84_RS09045	CEG92_RS17480	EC391_RS17015	EC390_RS05725	EGM63_RS12150	EGM64_RS20500	EGM60_RS17400	EGA31_RS02535
MAP_RS11195	MAP4_RS08115	RC58_RS08095	RE97_RS08095	A0V42_RS11215	CEP84_RS15110	CEG92_RS11465	EC391_RS00105	EC390_RS22605	EGM63_RS18240	EGM64_RS14405	EGM60_RS11300	EGA31_RS06790
MAP_RS19955	MAP4_RS19965	RC58_RS19920	RE97_RS19970	A0V42_RS19965	CEP84_RS04375	CEG92_RS20400	EC391_RS12340	EC390_RS10400	EGM63_RS07475	EGM64_RS02130	EGM60_RS22075	EGA31_RS20945
MAP_RS08310	MAP4_RS10990	RC58_RS10970	RE97_RS10980	A0V42_RS08335	CEP84_RS18065	CEG92_RS08540	EC391_RS03080	EC390_RS19640	EGM63_RS21240	EGM64_RS11415	EGM60_RS08305	EGA31_RS12020
MAP_RS03515	MAP4_RS15800	RC58_RS15765	RE97_RS15795	A0V42_RS03515	CEP84_RS00070	CEG92_RS03630	EC391_RS08030	EC390_RS14705	EGM63_RS03155	EGM64_RS06450	EGM60_RS03345	EGA31_RS16910
MAP_RS15270	MAP4_RS04040	RC58_RS04020	RE97_RS04025	A0V42_RS15290	CEP84_RS10930	CEG92_RS15600	EC391_RS18910	EC390_RS03830	EGM63_RS14050	EGM64_RS18600	EGM60_RS15500	EGA31_RS04450
MAP_RS10625	MAP4_RS08685	RC58_RS08665	RE97_RS08665	A0V42_RS10655	CEP84_RS15685	CEG92_RS10895	EC391_RS00685	EC390_RS22025	EGM63_RS18830	EGM64_RS13815	EGM60_RS10710	EGA31_RS09660
MAP_RS07655	MAP4_RS11645	RC58_RS11620	RE97_RS11630	A0V42_RS07675	CEP84_RS18740	CEG92_RS07870	EC391_RS03760	EC390_RS18965	EGM63_RS21915	EGM64_RS10740	EGM60_RS07630	EGA31_RS09230
MAP_RS00845	MAP4_RS18475	RC58_RS18435	RE97_RS18475	A0V42_RS00845	CEP84_RS02820	CEG92_RS00870	EC391_RS10785	EC390_RS11955	EGM63_RS05910	EGM64_RS03695	EGM60_RS00590	EGA31_RS00900
MAP_RS09600	MAP4_RS09700	RC58_RS09675	RE97_RS09680	A0V42_RS09625	CEP84_RS16740	CEG92_RS09840	EC391_RS01740	EC390_RS20975	EGM63_RS19890	EGM64_RS12760	EGM60_RS09650	EGA31_RS10725
MAP_RS15065	MAP4_RS04250	RC58_RS04230	RE97_RS04230	A0V42_RS15085	CEP84_RS11145	CEG92_RS15385	EC391_RS19125	EC390_RS03615	EGM63_RS14270	EGM64_RS18385	EGM60_RS15285	EGA31_RS04670
MAP_RS07795	MAP4_RS11505	RC58_RS11485	RE97_RS11495	A0V42_RS07815	CEP84_RS18600	CEG92_RS08010	EC391_RS03620	EC390_RS19105	EGM63_RS21775	EGM64_RS10880	EGM60_RS07770	EGA31_RS09370
MAP_RS17300	MAP4_RS02010	RC58_RS02000	RE97_RS02010	A0V42_RS17320	CEP84_RS08875	CEG92_RS17650	EC391_RS16845	EC390_RS05895	EGM63_RS11980	EGM64_RS20670	EGM60_RS17570	EGA31_RS02365
MAP_RS18600	MAP4_RS00710	RC58_RS00700	RE97_RS00705	A0V42_RS18620	CEP84_RS07535	CEG92_RS18985	EC391_RS15500	EC390_RS07235	EGM63_RS10640	EGM64_RS22010	EGM60_RS18910	EGA31_RS22355
MAP_RS21560	MAP4_RS21570	RC58_RS21525	RE97_RS21570	A0V42_RS21570	CEP84_RS06025	CEG92_RS22050	EC391_RS13995	EC390_RS08745	EGM63_RS09135	EGM64_RS00470	EGM60_RS20415	EGA31_RS19650
MAP_RS18625	MAP4_RS00685	RC58_RS00675	RE97_RS00680	A0V42_RS18645	CEP84_RS07505	CEG92_RS19015	EC391_RS15470	EC390_RS07265	EGM63_RS10610	EGM64_RS22040	EGM60_RS18940	EGA31_RS22325
MAP_RS17760	MAP4_RS01550	RC58_RS01540	RE97_RS01550	A0V42_RS17780	CEP84_RS08400	CEG92_RS18125	EC391_RS16370	EC390_RS06370	EGM63_RS11505	EGM64_RS21145	EGM60_RS18045	EGA31_RS01880
MAP_RS19390	MAP4_RS19400	RC58_RS19360	RE97_RS19405	A0V42_RS19400	CEP84_RS03795	CEG92_RS19820	EC391_RS11760	EC390_RS10980	EGM63_RS06890	EGM64_RS02715	EGM60_RS22660	EGA31_RS21535
MAP_RS05610	MAP4_RS13690	RC58_RS13660	RE97_RS13680	A0V42_RS05630	CEP84_RS20820	CEG92_RS05790	EC391_RS05850	EC390_RS16885	EGM63_RS00965	EGM64_RS08640	EGM60_RS05535	EGA31_RS12835
MAP_RS04775	MAP4_RS14530	RC58_RS14485	RE97_RS14510	A0V42_RS04795	CEP84_RS21680	CEG92_RS04945	EC391_RS06710	EC390_RS16025	EGM63_RS01825	EGM64_RS07780	EGM60_RS04675	EGA31_RS13675
MAP_RS02325	MAP4_RS16995	RC58_RS16960	RE97_RS16990	A0V42_RS02325	CEP84_RS01280	CEG92_RS02415	EC391_RS09240	EC390_RS13495	EGM63_RS04365	EGM64_RS05240	EGM60_RS02135	EGA31_RS18115
MAP_RS04955	MAP4_RS14345	RC58_RS14300	RE97_RS14330	A0V42_RS04975	CEP84_RS21490	CEG92_RS05130	EC391_RS06520	EC390_RS16215	EGM63_RS01635	EGM64_RS07970	EGM60_RS04865	EGA31_RS13495
MAP_RS11250	MAP4_RS08070	RC58_RS08040	RE97_RS08040	A0V42_RS11270	CEP84_RS15045	CEG92_RS11525	EC391_RS00055	EC390_RS22655	EGM63_RS18190	EGM64_RS14470	EGM60_RS11365	EGA31_RS15325
MAP_RS03420	MAP4_RS15900	RC58_RS15865	RE97_RS15895	A0V42_RS03420	CEP84_RS00175	CEG92_RS03525	EC391_RS08135	EC390_RS14600	EGM63_RS03260	EGM64_RS06345	EGM60_RS03240	EGA31_RS17015
MAP_RS08205	MAP4_RS11095	RC58_RS11075	RE97_RS11085	A0V42_RS08225	CEP84_RS18185	CEG92_RS08425	EC391_RS03205	EC390_RS19520	EGM63_RS21360	EGM64_RS11295	EGM60_RS08185	EGA31_RS12140
MAP_RS21095	MAP4_RS21105	RC58_RS21065	RE97_RS21110	A0V42_RS21105	CEP84_RS05560	CEG92_RS21580	EC391_RS13530	EC390_RS09210	EGM63_RS08670	EGM64_RS00935	EGM60_RS20880	EGA31_RS19185
MAP_RS15475	MAP4_RS03835	RC58_RS03815	RE97_RS03820	A0V42_RS15495	CEP84_RS10720	CEG92_RS15810	EC391_RS18700	EC390_RS04040	EGM63_RS13840	EGM64_RS18810	EGM60_RS15710	EGA31_RS04240
MAP_RS10750	MAP4_RS08560	RC58_RS08540	RE97_RS08540	A0V42_RS10775	CEP84_RS15555	CEG92_RS11025	EC391_RS00555	EC390_RS22155	EGM63_RS18700	EGM64_RS13945	EGM60_RS10840	EGA31_RS12405
MAP_RS04025	MAP4_RS15290	RC58_RS15255	RE97_RS15285	A0V42_RS04025	CEP84_RS22485	CEG92_RS04145	EC391_RS07515	EC390_RS15220	EGM63_RS02640	EGM64_RS06965	EGM60_RS03860	EGA31_RS14520
MAP_RS10905	MAP4_RS08405	RC58_RS08385	RE97_RS08385	A0V42_RS10930	CEP84_RS15400	CEG92_RS11180	EC391_RS00400	EC390_RS22310	EGM63_RS18545	EGM64_RS14100	EGM60_RS10995	EGA31_RS12560
MAP_RS00780	MAP4_RS18540	RC58_RS18500	RE97_RS18540	A0V42_RS00780	CEP84_RS02890	CEG92_RS00805	EC391_RS10855	EC390_RS11885	EGM63_RS05980	EGM64_RS03625	EGM60_RS00520	EGA31_RS00830
MAP_RS20800	MAP4_RS20810	RC58_RS20770	RE97_RS20815	A0V42_RS20810	CEP84_RS05260	CEG92_RS21285	EC391_RS13225	EC390_RS09515	EGM63_RS08365	EGM64_RS01240	EGM60_RS21185	EGA31_RS20055
MAP_RS17525	MAP4_RS01785	RC58_RS01775	RE97_RS01785	A0V42_RS17545	CEP84_RS08645	CEG92_RS17880	EC391_RS16615	EC390_RS06125	EGM63_RS11750	EGM64_RS20900	EGM60_RS17800	EGA31_RS02135
MAP_RS11280	MAP4_RS08040	RC58_RS08010	RE97_RS08010	A0V42_RS11300	CEP84_RS15010	CEG92_RS11555	EC391_RS00020	EC390_RS22690	EGM63_RS18155	EGM64_RS14505	EGM60_RS11400	EGA31_RS15360
MAP_RS01925	MAP4_RS17395	RC58_RS17365	RE97_RS17395	A0V42_RS01930	CEP84_RS01685	CEG92_RS02005	EC391_RS09645	EC390_RS13090	EGM63_RS04770	EGM64_RS04835	EGM60_RS01730	EGA31_RS18525
MAP_RS06165	MAP4_RS13135	RC58_RS13105	RE97_RS13130	A0V42_RS06185	CEP84_RS20260	CEG92_RS06350	EC391_RS05290	EC390_RS17445	EGM63_RS00405	EGM64_RS09200	EGM60_RS06095	EGA31_RS07550
MAP_RS06415	MAP4_RS12885	RC58_RS12855	RE97_RS12880	A0V42_RS06435	CEP84_RS19985	CEG92_RS06620	EC391_RS05015	EC390_RS17720	EGM63_RS00125	EGM64_RS09480	EGM60_RS06370	EGA31_RS07895
MAP_RS10475	MAP4_RS08835	RC58_RS08815	RE97_RS08815	A0V42_RS10505	CEP84_RS15845	CEG92_RS10730	EC391_RS00845	EC390_RS21865	EGM63_RS18990	EGM64_RS13655	EGM60_RS10550	EGA31_RS09820
MAP_RS11510	MAP4_RS07810	RC58_RS07785	RE97_RS07780	A0V42_RS11530	CEP84_RS14795	CEG92_RS11770	EC391_RS22770	EC390_RS22905	EGM63_RS17940	EGM64_RS14720	EGM60_RS11615	EGA31_RS15575
MAP_RS17685	MAP4_RS01625	RC58_RS01615	RE97_RS01625	A0V42_RS17705	CEP84_RS08480	CEG92_RS18045	EC391_RS16450	EC390_RS06290	EGM63_RS11585	EGM64_RS21065	EGM60_RS17965	EGA31_RS01960
MAP_RS13555	MAP4_RS05765	RC58_RS05745	RE97_RS05740	A0V42_RS13580	CEP84_RS12705	CEG92_RS13840	EC391_RS20685	EC390_RS02055	EGM63_RS15840	EGM64_RS16815	EGM60_RS13715	EGA31_RS06240
MAP_RS19000	MAP4_RS00310	RC58_RS00305	RE97_RS00310	A0V42_RS19015	CEP84_RS07130	CEG92_RS19400	EC391_RS15095	EC390_RS07640	EGM63_RS10235	EGM64_RS22415	EGM60_RS19315	EGA31_RS21950
MAP_RS22370	MAP4_RS22990	RC58_RS23060	RE97_RS23090	A0V42_RS22345	CEP84_RS03305	CEG92_RS00385	EC391_RS11270	EC390_RS11470	EGM63_RS06400	EGM64_RS03205	EGM60_RS00100	EGA31_RS00410
MAP_RS10490	MAP4_RS08820	RC58_RS08800	RE97_RS08800	A0V42_RS10520	CEP84_RS15830	CEG92_RS10745	EC391_RS00830	EC390_RS21880	EGM63_RS18975	EGM64_RS13670	EGM60_RS10565	EGA31_RS09805
MAP_RS11650	MAP4_RS07670	RC58_RS07645	RE97_RS07645	A0V42_RS11670	CEP84_RS14655	CEG92_RS11910	EC391_RS22630	EC390_RS00115	EGM63_RS17795	EGM64_RS14865	EGM60_RS11760	EGA31_RS15720
MAP_RS15950	MAP4_RS03360	RC58_RS03345	RE97_RS03350	A0V42_RS15970	CEP84_RS10230	CEG92_RS16290	EC391_RS18210	EC390_RS04530	EGM63_RS13350	EGM64_RS19300	EGM60_RS16200	EGA31_RS03755
MAP_RS18095	MAP4_RS01215	RC58_RS01200	RE97_RS01210	A0V42_RS18115	CEP84_RS08040	CEG92_RS18480	EC391_RS16005	EC390_RS06730	EGM63_RS11145	EGM64_RS21505	EGM60_RS18405	EGA31_RS22865
MAP_RS17345	MAP4_RS01965	RC58_RS01955	RE97_RS01965	A0V42_RS17365	CEP84_RS08830	CEG92_RS17695	EC391_RS16800	EC390_RS05940	EGM63_RS11935	EGM64_RS20715	EGM60_RS17615	EGA31_RS02320
MAP_RS06020	MAP4_RS13280	RC58_RS13250	RE97_RS13275	A0V42_RS06040	CEP84_RS20405	CEG92_RS06205	EC391_RS05435	EC390_RS17300	EGM63_RS00550	EGM64_RS09055	EGM60_RS05950	EGA31_RS07405
MAP_RS18245	MAP4_RS01065	RC58_RS01050	RE97_RS01060	A0V42_RS18265	CEP84_RS07890	CEG92_RS18630	EC391_RS15855	EC390_RS06880	EGM63_RS10995	EGM64_RS21655	EGM60_RS18555	EGA31_RS22715
MAP_RS12820	MAP4_RS06500	RC58_RS06475	RE97_RS06470	A0V42_RS12840	CEP84_RS13465	CEG92_RS13095	EC391_RS21445	EC390_RS01300	EGM63_RS16600	EGM64_RS16055	EGM60_RS12955	EGA31_RS15030
MAP_RS12435	MAP4_RS06885	RC58_RS06860	RE97_RS06855	A0V42_RS12455	CEP84_RS13870	CEG92_RS12695	EC391_RS21845	EC390_RS00900	EGM63_RS17005	EGM64_RS15655	EGM60_RS12550	EGA31_RS16500
MAP_RS18860	MAP4_RS00450	RC58_RS00445	RE97_RS00450	A0V42_RS18880	CEP84_RS07270	CEG92_RS19255	EC391_RS15235	EC390_RS07500	EGM63_RS10375	EGM64_RS22275	EGM60_RS19175	EGA31_RS22090
MAP_RS08015	MAP4_RS11285	RC58_RS11265	RE97_RS11275	A0V42_RS08035	CEP84_RS18380	CEG92_RS08230	EC391_RS03400	EC390_RS19325	EGM63_RS21555	EGM64_RS11100	EGM60_RS07990	EGA31_RS12335
MAP_RS03200	MAP4_RS16120	RC58_RS16085	RE97_RS16115	A0V42_RS03205	CEP84_RS00400	CEG92_RS03300	EC391_RS08360	EC390_RS14375	EGM63_RS03485	EGM64_RS06120	EGM60_RS03015	EGA31_RS17235
MAP_RS11715	MAP4_RS07605	RC58_RS07580	RE97_RS07580	A0V42_RS11735	CEP84_RS14590	CEG92_RS11975	EC391_RS22565	EC390_RS00180	EGM63_RS17730	EGM64_RS14930	EGM60_RS11825	EGA31_RS15780
MAP_RS02065	MAP4_RS17255	RC58_RS17225	RE97_RS17255	A0V42_RS02070	CEP84_RS01540	CEG92_RS02150	EC391_RS09500	EC390_RS13235	EGM63_RS04625	EGM64_RS04980	EGM60_RS01875	EGA31_RS18380
MAP_RS07500	MAP4_RS11800	RC58_RS11775	RE97_RS11785	A0V42_RS07520	CEP84_RS18890	CEG92_RS07720	EC391_RS03910	EC390_RS18815	EGM63_RS22065	EGM64_RS10590	EGM60_RS07480	EGA31_RS09110
MAP_RS06940	MAP4_RS12360	RC58_RS12335	RE97_RS12350	A0V42_RS06960	CEP84_RS19455	CEG92_RS07155	EC391_RS04485	EC390_RS18250	EGM63_RS22640	EGM64_RS10015	EGM60_RS06905	EGA31_RS08430
MAP_RS03445	MAP4_RS15870	RC58_RS15835	RE97_RS15865	A0V42_RS03445	CEP84_RS00140	CEG92_RS03560	EC391_RS08100	EC390_RS14635	EGM63_RS03225	EGM64_RS06380	EGM60_RS03275	EGA31_RS16980
MAP_RS08740	MAP4_RS10560	RC58_RS10535	RE97_RS10545	A0V42_RS08770	CEP84_RS17625	CEG92_RS08980	EC391_RS02640	EC390_RS20080	EGM63_RS20800	EGM64_RS11855	EGM60_RS08745	EGA31_RS11580
MAP_RS14040	MAP4_RS05280	RC58_RS05265	RE97_RS05255	A0V42_RS14065	CEP84_RS12210	CEG92_RS14335	EC391_RS20190	EC390_RS02550	EGM63_RS15345	EGM64_RS17310	EGM60_RS14210	EGA31_RS05745
MAP_RS09240	MAP4_RS10060	RC58_RS10025	RE97_RS10035	A0V42_RS09265	CEP84_RS17105	CEG92_RS09480	EC391_RS02115	EC390_RS20605	EGM63_RS20265	EGM64_RS12390	EGM60_RS09280	EGA31_RS11135
MAP_RS10305	MAP4_RS09005	RC58_RS08980	RE97_RS08985	A0V42_RS10335	CEP84_RS16020	CEG92_RS10560	EC391_RS01020	EC390_RS21690	EGM63_RS19165	EGM64_RS13480	EGM60_RS10375	EGA31_RS09995
MAP_RS03370	MAP4_RS15950	RC58_RS15915	RE97_RS15945	A0V42_RS03370	CEP84_RS00225	CEG92_RS03475	EC391_RS08185	EC390_RS14550	EGM63_RS03310	EGM64_RS06295	EGM60_RS03190	EGA31_RS17065
MAP_RS10225	MAP4_RS09085	RC58_RS09060	RE97_RS09065	A0V42_RS10255	CEP84_RS16105	CEG92_RS10475	EC391_RS01105	EC390_RS21605	EGM63_RS19250	EGM64_RS13395	EGM60_RS10290	EGA31_RS10080
MAP_RS08905	MAP4_RS10395	RC58_RS10370	RE97_RS10380	A0V42_RS08935	CEP84_RS17450	CEG92_RS09150	EC391_RS02460	EC390_RS20260	EGM63_RS20610	EGM64_RS12045	EGM60_RS08935	EGA31_RS11485
MAP_RS05280	MAP4_RS14020	RC58_RS13980	RE97_RS14005	A0V42_RS05300	CEP84_RS21160	CEG92_RS05450	EC391_RS06190	EC390_RS16545	EGM63_RS01305	EGM64_RS08300	EGM60_RS05195	EGA31_RS13165
MAP_RS04450	MAP4_RS14855	RC58_RS14810	RE97_RS14835	A0V42_RS04470	CEP84_RS22010	CEG92_RS04615	EC391_RS07040	EC390_RS15695	EGM63_RS02160	EGM64_RS07445	EGM60_RS04340	EGA31_RS14025
MAP_RS02535	MAP4_RS16785	RC58_RS16750	RE97_RS16780	A0V42_RS02535	CEP84_RS01070	CEG92_RS02625	EC391_RS09030	EC390_RS13705	EGM63_RS04155	EGM64_RS05450	EGM60_RS02345	EGA31_RS17905
MAP_RS21920	MAP4_RS21930	RC58_RS21885	RE97_RS21930	A0V42_RS21930	CEP84_RS06395	CEG92_RS22420	EC391_RS14365	EC390_RS08375	EGM63_RS09505	EGM64_RS00100	EGM60_RS20045	EGA31_RS01705
MAP_RS17655	MAP4_RS01655	RC58_RS01645	RE97_RS01655	A0V42_RS17675	CEP84_RS08510	CEG92_RS18015	EC391_RS16480	EC390_RS06260	EGM63_RS11615	EGM64_RS21035	EGM60_RS17935	EGA31_RS02000
MAP_RS13620	MAP4_RS05700	RC58_RS05680	RE97_RS05675	A0V42_RS13645	CEP84_RS12640	CEG92_RS13905	EC391_RS20620	EC390_RS02120	EGM63_RS15775	EGM64_RS16880	EGM60_RS13780	EGA31_RS06175
MAP_RS22205	MAP4_RS22215	RC58_RS22170	RE97_RS22215	A0V42_RS22215	CEP84_RS06685	CEG92_RS22710	EC391_RS14655	EC390_RS08085	EGM63_RS09795	EGM64_RS22855	EGM60_RS19755	EGA31_RS23395
MAP_RS08975	MAP4_RS10325	RC58_RS10300	RE97_RS10310	A0V42_RS09005	CEP84_RS17380	CEG92_RS09220	EC391_RS02390	EC390_RS20330	EGM63_RS20540	EGM64_RS12115	EGM60_RS09005	EGA31_RS11400
MAP_RS11910	MAP4_RS07410	RC58_RS07385	RE97_RS07385	A0V42_RS11930	CEP84_RS14390	CEG92_RS12175	EC391_RS22365	EC390_RS00380	EGM63_RS17525	EGM64_RS15135	EGM60_RS12030	EGA31_RS15980
MAP_RS11950	MAP4_RS07370	RC58_RS07345	RE97_RS07345	A0V42_RS11970	CEP84_RS14350	CEG92_RS12215	EC391_RS22325	EC390_RS00420	EGM63_RS17485	EGM64_RS15175	EGM60_RS12070	EGA31_RS16020
MAP_RS20260	MAP4_RS20270	RC58_RS20230	RE97_RS20275	A0V42_RS20270	CEP84_RS04680	CEG92_RS20705	EC391_RS12645	EC390_RS10095	EGM63_RS07780	EGM64_RS01825	EGM60_RS21770	EGA31_RS20640
MAP_RS20070	MAP4_RS20080	RC58_RS20040	RE97_RS20085	A0V42_RS20080	CEP84_RS04490	CEG92_RS20515	EC391_RS12455	EC390_RS10285	EGM63_RS07590	EGM64_RS02015	EGM60_RS21960	EGA31_RS20830
MAP_RS05685	MAP4_RS13615	RC58_RS13585	RE97_RS13605	A0V42_RS05705	CEP84_RS20745	CEG92_RS05865	EC391_RS05775	EC390_RS16960	EGM63_RS00890	EGM64_RS08715	EGM60_RS05610	EGA31_RS12760
MAP_RS15615	MAP4_RS03695	RC58_RS03675	RE97_RS03680	A0V42_RS15635	CEP84_RS10580	CEG92_RS15950	EC391_RS18560	EC390_RS04180	EGM63_RS13700	EGM64_RS18950	EGM60_RS15850	EGA31_RS04100
MAP_RS11495	MAP4_RS07825	RC58_RS07800	RE97_RS07795	A0V42_RS11515	CEP84_RS14810	CEG92_RS11755	EC391_RS22785	EC390_RS22890	EGM63_RS17955	EGM64_RS14705	EGM60_RS11600	EGA31_RS15560
MAP_RS19330	MAP4_RS19340	RC58_RS19300	RE97_RS19345	A0V42_RS19340	CEP84_RS03735	CEG92_RS19755	EC391_RS11700	EC390_RS11040	EGM63_RS06830	EGM64_RS02775	EGM60_RS22720	EGA31_RS21595
MAP_RS12670	MAP4_RS06650	RC58_RS06625	RE97_RS06615	A0V42_RS12690	CEP84_RS13615	CEG92_RS12945	EC391_RS21590	EC390_RS01155	EGM63_RS16750	EGM64_RS15910	EGM60_RS12805	EGA31_RS16755
MAP_RS17835	MAP4_RS01475	RC58_RS01460	RE97_RS01470	A0V42_RS17855	CEP84_RS08325	CEG92_RS18200	EC391_RS16290	EC390_RS06445	EGM63_RS11430	EGM64_RS21220	EGM60_RS18120	EGA31_RS18880
MAP_RS02565	MAP4_RS16755	RC58_RS16720	RE97_RS16750	A0V42_RS02565	CEP84_RS01040	CEG92_RS02655	EC391_RS09000	EC390_RS13735	EGM63_RS04125	EGM64_RS05480	EGM60_RS02375	EGA31_RS17875
MAP_RS19720	MAP4_RS19730	RC58_RS19690	RE97_RS19740	A0V42_RS19730	CEP84_RS04135	CEG92_RS20160	EC391_RS12100	EC390_RS10640	EGM63_RS07230	EGM64_RS02375	EGM60_RS22320	EGA31_RS21190
MAP_RS12355	MAP4_RS06965	RC58_RS06940	RE97_RS06935	A0V42_RS12375	CEP84_RS13950	CEG92_RS12615	EC391_RS21925	EC390_RS00820	EGM63_RS17085	EGM64_RS15575	EGM60_RS12470	EGA31_RS16420
MAP_RS11590	MAP4_RS07730	RC58_RS07705	RE97_RS07705	A0V42_RS11610	CEP84_RS14715	CEG92_RS11850	EC391_RS22690	EC390_RS00055	EGM63_RS17860	EGM64_RS14800	EGM60_RS11695	EGA31_RS15655
MAP_RS07665	MAP4_RS11635	RC58_RS11610	RE97_RS11620	A0V42_RS07685	CEP84_RS18730	CEG92_RS07880	EC391_RS03750	EC390_RS18975	EGM63_RS21905	EGM64_RS10750	EGM60_RS07640	EGA31_RS09240
MAP_RS00570	MAP4_RS18750	RC58_RS18710	RE97_RS18750	A0V42_RS00570	CEP84_RS03095	CEG92_RS00600	EC391_RS11060	EC390_RS11680	EGM63_RS06185	EGM64_RS03420	EGM60_RS00315	EGA31_RS00625
MAP_RS08965	MAP4_RS10335	RC58_RS10310	RE97_RS10320	A0V42_RS08995	CEP84_RS17390	CEG92_RS09210	EC391_RS02400	EC390_RS20320	EGM63_RS20550	EGM64_RS12105	EGM60_RS08995	EGA31_RS11410
MAP_RS14185	MAP4_RS05130	RC58_RS05115	RE97_RS05110	A0V42_RS14205	CEP84_RS12050	CEG92_RS14495	EC391_RS20030	EC390_RS02710	EGM63_RS15175	EGM64_RS17480	EGM60_RS14380	EGA31_RS05575
MAP_RS11655	MAP4_RS07665	RC58_RS07640	RE97_RS07640	A0V42_RS11675	CEP84_RS14650	CEG92_RS11915	EC391_RS22625	EC390_RS00120	EGM63_RS17790	EGM64_RS14870	EGM60_RS11765	EGA31_RS15725
MAP_RS05915	MAP4_RS13385	RC58_RS13355	RE97_RS13380	A0V42_RS05935	CEP84_RS20510	CEG92_RS06100	EC391_RS05540	EC390_RS17195	EGM63_RS00655	EGM64_RS08950	EGM60_RS05845	EGA31_RS07300
MAP_RS06230	MAP4_RS13070	RC58_RS13040	RE97_RS13065	A0V42_RS06250	CEP84_RS20185	CEG92_RS06425	EC391_RS05215	EC390_RS17520	EGM63_RS00330	EGM64_RS09275	EGM60_RS06170	EGA31_RS07625
MAP_RS19670	MAP4_RS19680	RC58_RS19640	RE97_RS19690	A0V42_RS19680	CEP84_RS04085	CEG92_RS20110	EC391_RS12050	EC390_RS10690	EGM63_RS07180	EGM64_RS02425	EGM60_RS22370	EGA31_RS21240
MAP_RS13605	MAP4_RS05715	RC58_RS05695	RE97_RS05690	A0V42_RS13630	CEP84_RS12655	CEG92_RS13890	EC391_RS20635	EC390_RS02105	EGM63_RS15790	EGM64_RS16865	EGM60_RS13765	EGA31_RS06190
MAP_RS12425	MAP4_RS06895	RC58_RS06870	RE97_RS06865	A0V42_RS12445	CEP84_RS13880	CEG92_RS12685	EC391_RS21855	EC390_RS00890	EGM63_RS17015	EGM64_RS15645	EGM60_RS12540	EGA31_RS16490
MAP_RS19735	MAP4_RS19745	RC58_RS19705	RE97_RS19755	A0V42_RS19745	CEP84_RS04150	CEG92_RS20175	EC391_RS12115	EC390_RS10625	EGM63_RS07245	EGM64_RS02360	EGM60_RS22305	EGA31_RS21175
MAP_RS19985	MAP4_RS19995	RC58_RS19950	RE97_RS20000	A0V42_RS19995	CEP84_RS04405	CEG92_RS20430	EC391_RS12370	EC390_RS10370	EGM63_RS07505	EGM64_RS02100	EGM60_RS22045	EGA31_RS20915
MAP_RS05785	MAP4_RS13515	RC58_RS13485	RE97_RS13505	A0V42_RS05805	CEP84_RS20645	CEG92_RS05965	EC391_RS05675	EC390_RS17060	EGM63_RS00790	EGM64_RS08815	EGM60_RS05710	EGA31_RS12660
MAP_RS06530	MAP4_RS12770	RC58_RS12740	RE97_RS12765	A0V42_RS06550	CEP84_RS19870	CEG92_RS06740	EC391_RS04900	EC390_RS17835	EGM63_RS00010	EGM64_RS09595	EGM60_RS06485	EGA31_RS08010
MAP_RS01440	MAP4_RS17880	RC58_RS17850	RE97_RS17880	A0V42_RS01440	CEP84_RS02200	CEG92_RS01490	EC391_RS10165	EC390_RS12570	EGM63_RS05290	EGM64_RS04315	EGM60_RS01210	EGA31_RS01515
MAP_RS10425	MAP4_RS08885	RC58_RS08865	RE97_RS08865	A0V42_RS10455	CEP84_RS15895	CEG92_RS10680	EC391_RS00895	EC390_RS21815	EGM63_RS19040	EGM64_RS13605	EGM60_RS10500	EGA31_RS09870
MAP_RS12750	MAP4_RS06570	RC58_RS06545	RE97_RS06535	A0V42_RS12770	CEP84_RS13535	CEG92_RS13025	EC391_RS21510	EC390_RS01235	EGM63_RS16670	EGM64_RS15990	EGM60_RS12885	EGA31_RS16835
MAP_RS08340	MAP4_RS10960	RC58_RS10940	RE97_RS10950	A0V42_RS08365	CEP84_RS18035	CEG92_RS08570	EC391_RS03050	EC390_RS19670	EGM63_RS21210	EGM64_RS11445	EGM60_RS08335	EGA31_RS11990
MAP_RS20005	MAP4_RS20015	RC58_RS19975	RE97_RS20020	A0V42_RS20015	CEP84_RS04425	CEG92_RS20450	EC391_RS12390	EC390_RS10350	EGM63_RS07525	EGM64_RS02080	EGM60_RS22025	EGA31_RS20895
MAP_RS13885	MAP4_RS05435	RC58_RS05415	RE97_RS05410	A0V42_RS13910	CEP84_RS12365	CEG92_RS14180	EC391_RS20345	EC390_RS02395	EGM63_RS15500	EGM64_RS17155	EGM60_RS14055	EGA31_RS05900
MAP_RS22350	MAP4_RS23010	RC58_RS23080	RE97_RS23110	A0V42_RS22325	CEP84_RS03635	CEG92_RS00070	EC391_RS11600	EC390_RS11140	EGM63_RS06730	EGM64_RS02875	EGM60_RS22820	EGA31_RS00080
MAP_RS15500	MAP4_RS03810	RC58_RS03790	RE97_RS03795	A0V42_RS15520	CEP84_RS10695	CEG92_RS15835	EC391_RS18675	EC390_RS04065	EGM63_RS13815	EGM64_RS18835	EGM60_RS15735	EGA31_RS04215
MAP_RS08510	MAP4_RS10790	RC58_RS10770	RE97_RS10780	A0V42_RS08535	CEP84_RS17860	CEG92_RS08745	EC391_RS02875	EC390_RS19845	EGM63_RS21035	EGM64_RS11620	EGM60_RS08510	EGA31_RS11815
MAP_RS16750	MAP4_RS02560	RC58_RS02545	RE97_RS02550	A0V42_RS16770	CEP84_RS09435	CEG92_RS17090	EC391_RS17405	EC390_RS05335	EGM63_RS12540	EGM64_RS20110	EGM60_RS17010	EGA31_RS02955
MAP_RS04185	MAP4_RS15130	RC58_RS15095	RE97_RS15125	A0V42_RS04185	CEP84_RS22325	CEG92_RS04305	EC391_RS07355	EC390_RS15380	EGM63_RS02480	EGM64_RS07125	EGM60_RS04020	EGA31_RS14355
MAP_RS03770	MAP4_RS15545	RC58_RS15510	RE97_RS15540	A0V42_RS03770	CEP84_RS22740	CEG92_RS03890	EC391_RS07770	EC390_RS14965	EGM63_RS02895	EGM64_RS06710	EGM60_RS03605	EGA31_RS14775
MAP_RS13465	MAP4_RS05855	RC58_RS05835	RE97_RS05830	A0V42_RS13490	CEP84_RS12795	CEG92_RS13750	EC391_RS20775	EC390_RS01965	EGM63_RS15930	EGM64_RS16725	EGM60_RS13625	EGA31_RS06330
MAP_RS04360	MAP4_RS14955	RC58_RS14930	RE97_RS14955	A0V42_RS04360	CEP84_RS22130	CEG92_RS04500	EC391_RS07160	EC390_RS15575	EGM63_RS02280	EGM64_RS07325	EGM60_RS04220	EGA31_RS14155
MAP_RS02970	MAP4_RS16350	RC58_RS16310	RE97_RS16345	A0V42_RS02975	CEP84_RS00630	CEG92_RS03070	EC391_RS08590	EC390_RS14145	EGM63_RS03715	EGM64_RS05890	EGM60_RS02785	EGA31_RS17465
MAP_RS01445	MAP4_RS22940	RC58_RS22990	RE97_RS17875	A0V42_RS01445	CEP84_RS02195	CEG92_RS01495	EC391_RS10160	EC390_RS12575	EGM63_RS05285	EGM64_RS04320	EGM60_RS01215	EGA31_RS01520
MAP_RS12535	MAP4_RS06785	RC58_RS06760	RE97_RS06755	A0V42_RS12555	CEP84_RS13765	CEG92_RS12795	EC391_RS21740	EC390_RS01005	EGM63_RS16900	EGM64_RS15760	EGM60_RS12655	EGA31_RS16605
MAP_RS19580	MAP4_RS19590	RC58_RS19550	RE97_RS19600	A0V42_RS19590	CEP84_RS03995	CEG92_RS20020	EC391_RS11960	EC390_RS10780	EGM63_RS07090	EGM64_RS02515	EGM60_RS22460	EGA31_RS21330
MAP_RS15655	MAP4_RS03655	RC58_RS03635	RE97_RS03640	A0V42_RS15675	CEP84_RS10540	CEG92_RS15990	EC391_RS18520	EC390_RS04220	EGM63_RS13660	EGM64_RS18990	EGM60_RS15890	EGA31_RS04060
MAP_RS02905	MAP4_RS16415	RC58_RS16375	RE97_RS16410	A0V42_RS02910	CEP84_RS00700	CEG92_RS03000	EC391_RS08660	EC390_RS14075	EGM63_RS03785	EGM64_RS05820	EGM60_RS02715	EGA31_RS17535
MAP_RS11285	MAP4_RS08035	RC58_RS08005	RE97_RS08005	A0V42_RS11305	CEP84_RS15005	CEG92_RS11560	EC391_RS00015	EC390_RS22695	EGM63_RS18150	EGM64_RS14510	EGM60_RS11405	EGA31_RS15365
MAP_RS04105	MAP4_RS15210	RC58_RS15175	RE97_RS15205	A0V42_RS04105	CEP84_RS22405	CEG92_RS04225	EC391_RS07435	EC390_RS15300	EGM63_RS02560	EGM64_RS07045	EGM60_RS03940	EGA31_RS14435
MAP_RS10120	MAP4_RS09190	RC58_RS09165	RE97_RS09170	A0V42_RS10150	CEP84_RS16210	CEG92_RS10370	EC391_RS01210	EC390_RS21500	EGM63_RS19355	EGM64_RS13290	EGM60_RS10185	EGA31_RS10185
MAP_RS15555	MAP4_RS03755	RC58_RS03735	RE97_RS03740	A0V42_RS15575	CEP84_RS10640	CEG92_RS15890	EC391_RS18620	EC390_RS04120	EGM63_RS13760	EGM64_RS18890	EGM60_RS15790	EGA31_RS04160
MAP_RS05970	MAP4_RS13330	RC58_RS13300	RE97_RS13325	A0V42_RS05990	CEP84_RS20455	CEG92_RS06155	EC391_RS05485	EC390_RS17250	EGM63_RS00600	EGM64_RS09005	EGM60_RS05900	EGA31_RS07355
MAP_RS22050	MAP4_RS22060	RC58_RS22015	RE97_RS22060	A0V42_RS22060	CEP84_RS06525	CEG92_RS22550	EC391_RS14495	EC390_RS08245	EGM63_RS09635	EGM64_RS23015	EGM60_RS19915	EGA31_RS23235
MAP_RS20630	MAP4_RS20640	RC58_RS20600	RE97_RS20645	A0V42_RS20640	CEP84_RS05080	CEG92_RS21105	EC391_RS13045	EC390_RS09695	EGM63_RS08185	EGM64_RS01420	EGM60_RS21365	EGA31_RS20235
MAP_RS12685	MAP4_RS06635	RC58_RS06610	RE97_RS06600	A0V42_RS12705	CEP84_RS13600	CEG92_RS12960	EC391_RS21575	EC390_RS01170	EGM63_RS16735	EGM64_RS15925	EGM60_RS12820	EGA31_RS16770
MAP_RS21440	MAP4_RS21450	RC58_RS21405	RE97_RS21450	A0V42_RS21450	CEP84_RS05900	CEG92_RS21925	EC391_RS13870	EC390_RS08870	EGM63_RS09010	EGM64_RS00595	EGM60_RS20540	EGA31_RS19525
MAP_RS11965	MAP4_RS07355	RC58_RS07330	RE97_RS07330	A0V42_RS11985	CEP84_RS14335	CEG92_RS12230	EC391_RS22310	EC390_RS00435	EGM63_RS17470	EGM64_RS15190	EGM60_RS12085	EGA31_RS16035
MAP_RS05460	MAP4_RS13840	RC58_RS13810	RE97_RS13830	A0V42_RS05480	CEP84_RS20970	CEG92_RS05640	EC391_RS06000	EC390_RS16735	EGM63_RS01115	EGM64_RS08490	EGM60_RS05385	EGA31_RS12985
MAP_RS10705	MAP4_RS08605	RC58_RS08585	RE97_RS08585	A0V42_RS10735	CEP84_RS15605	CEG92_RS10980	EC391_RS00605	EC390_RS22105	EGM63_RS18750	EGM64_RS13895	EGM60_RS10790	EGA31_RS09580
MAP_RS08595	MAP4_RS10705	RC58_RS10680	RE97_RS10690	A0V42_RS08625	CEP84_RS17770	CEG92_RS08835	EC391_RS02785	EC390_RS19935	EGM63_RS20945	EGM64_RS11710	EGM60_RS08600	EGA31_RS11725
MAP_RS03045	MAP4_RS16275	RC58_RS16240	RE97_RS16270	A0V42_RS03050	CEP84_RS00555	CEG92_RS03145	EC391_RS08515	EC390_RS14220	EGM63_RS03640	EGM64_RS05965	EGM60_RS02860	EGA31_RS17390
MAP_RS18150	MAP4_RS01160	RC58_RS01145	RE97_RS01155	A0V42_RS18170	CEP84_RS07985	CEG92_RS18535	EC391_RS15950	EC390_RS06785	EGM63_RS11090	EGM64_RS21560	EGM60_RS18460	EGA31_RS22810
MAP_RS18875	MAP4_RS00435	RC58_RS00430	RE97_RS00435	A0V42_RS18895	CEP84_RS07255	CEG92_RS19270	EC391_RS15220	EC390_RS07515	EGM63_RS10360	EGM64_RS22290	EGM60_RS19190	EGA31_RS22075
MAP_RS19950	MAP4_RS19960	RC58_RS19915	RE97_RS19965	A0V42_RS19960	CEP84_RS04370	CEG92_RS20395	EC391_RS12335	EC390_RS10405	EGM63_RS07470	EGM64_RS02135	EGM60_RS22080	EGA31_RS20950
MAP_RS06155	MAP4_RS13145	RC58_RS13115	RE97_RS13140	A0V42_RS06175	CEP84_RS20270	CEG92_RS06340	EC391_RS05300	EC390_RS17435	EGM63_RS00415	EGM64_RS09190	EGM60_RS06085	EGA31_RS07540
MAP_RS12700	MAP4_RS06620	RC58_RS06595	RE97_RS06585	A0V42_RS12720	CEP84_RS13585	CEG92_RS12975	EC391_RS21560	EC390_RS01185	EGM63_RS16720	EGM64_RS15940	EGM60_RS12835	EGA31_RS16785
MAP_RS10945	MAP4_RS08365	RC58_RS08345	RE97_RS08345	A0V42_RS10970	CEP84_RS15355	CEG92_RS11225	EC391_RS00350	EC390_RS22360	EGM63_RS18485	EGM64_RS14160	EGM60_RS11055	EGA31_RS07205
MAP_RS13510	MAP4_RS05810	RC58_RS05790	RE97_RS05785	A0V42_RS13535	CEP84_RS12750	CEG92_RS13795	EC391_RS20730	EC390_RS02010	EGM63_RS15885	EGM64_RS16770	EGM60_RS13670	EGA31_RS06285
MAP_RS19215	MAP4_RS00100	RC58_RS00100	RE97_RS00100	A0V42_RS19225	CEP84_RS06895	CEG92_RS19630	EC391_RS14865	EC390_RS07875	EGM63_RS10005	EGM64_RS22645	EGM60_RS19545	EGA31_RS21725
MAP_RS08535	MAP4_RS10765	RC58_RS10745	RE97_RS10755	A0V42_RS08560	CEP84_RS17835	CEG92_RS08770	EC391_RS02850	EC390_RS19870	EGM63_RS21010	EGM64_RS11645	EGM60_RS08535	EGA31_RS11790
MAP_RS00135	MAP4_RS19180	RC58_RS19140	RE97_RS19185	A0V42_RS00135	CEP84_RS03570	CEG92_RS00135	EC391_RS11535	EC390_RS11205	EGM63_RS06665	EGM64_RS02940	EGM60_RS22885	EGA31_RS00145
MAP_RS22080	MAP4_RS22090	RC58_RS22045	RE97_RS22090	A0V42_RS22090	CEP84_RS06550	CEG92_RS22575	EC391_RS14520	EC390_RS08220	EGM63_RS09660	EGM64_RS22990	EGM60_RS19890	EGA31_RS23260
MAP_RS12490	MAP4_RS06830	RC58_RS06805	RE97_RS06800	A0V42_RS12510	CEP84_RS13810	CEG92_RS12750	EC391_RS21785	EC390_RS00960	EGM63_RS16945	EGM64_RS15715	EGM60_RS12610	EGA31_RS16560
MAP_RS15580	MAP4_RS03730	RC58_RS03710	RE97_RS03715	A0V42_RS15600	CEP84_RS10615	CEG92_RS15915	EC391_RS18595	EC390_RS04145	EGM63_RS13735	EGM64_RS18915	EGM60_RS15815	EGA31_RS04135
MAP_RS10215	MAP4_RS09095	RC58_RS09070	RE97_RS09075	A0V42_RS10245	CEP84_RS16115	CEG92_RS10465	EC391_RS01115	EC390_RS21595	EGM63_RS19260	EGM64_RS13385	EGM60_RS10280	EGA31_RS10090
MAP_RS06105	MAP4_RS13195	RC58_RS13165	RE97_RS13190	A0V42_RS06125	CEP84_RS20320	CEG92_RS06290	EC391_RS05350	EC390_RS17385	EGM63_RS00465	EGM64_RS09140	EGM60_RS06035	EGA31_RS07490
MAP_RS12740	MAP4_RS06580	RC58_RS06555	RE97_RS06545	A0V42_RS12760	CEP84_RS13545	CEG92_RS13015	EC391_RS21520	EC390_RS01225	EGM63_RS16680	EGM64_RS15980	EGM60_RS12875	EGA31_RS16825
MAP_RS20730	MAP4_RS20740	RC58_RS20700	RE97_RS20745	A0V42_RS20740	CEP84_RS05185	CEG92_RS21210	EC391_RS13150	EC390_RS09590	EGM63_RS08290	EGM64_RS01315	EGM60_RS21260	EGA31_RS20130
MAP_RS04605	MAP4_RS14700	RC58_RS14655	RE97_RS14680	A0V42_RS04625	CEP84_RS21855	CEG92_RS04770	EC391_RS06885	EC390_RS15850	EGM63_RS02005	EGM64_RS07600	EGM60_RS04495	EGA31_RS13865
MAP_RS08530	MAP4_RS10770	RC58_RS10750	RE97_RS10760	A0V42_RS08555	CEP84_RS17840	CEG92_RS08765	EC391_RS02855	EC390_RS19865	EGM63_RS21015	EGM64_RS11640	EGM60_RS08530	EGA31_RS11795
MAP_RS07425	MAP4_RS11875	RC58_RS11850	RE97_RS11860	A0V42_RS07445	CEP84_RS18965	CEG92_RS07645	EC391_RS03985	EC390_RS18740	EGM63_RS22140	EGM64_RS10515	EGM60_RS07405	EGA31_RS08795
MAP_RS16185	MAP4_RS03125	RC58_RS03110	RE97_RS03115	A0V42_RS16205	CEP84_RS09995	CEG92_RS16525	EC391_RS17975	EC390_RS04765	EGM63_RS13115	EGM64_RS19535	EGM60_RS16435	EGA31_RS03520
MAP_RS20625	MAP4_RS20635	RC58_RS20595	RE97_RS20640	A0V42_RS20635	CEP84_RS05075	CEG92_RS21100	EC391_RS13040	EC390_RS09700	EGM63_RS08180	EGM64_RS01425	EGM60_RS21370	EGA31_RS20240
MAP_RS19960	MAP4_RS19970	RC58_RS19925	RE97_RS19975	A0V42_RS19970	CEP84_RS04380	CEG92_RS20405	EC391_RS12345	EC390_RS10395	EGM63_RS07480	EGM64_RS02125	EGM60_RS22070	EGA31_RS20940
MAP_RS10690	MAP4_RS08620	RC58_RS08600	RE97_RS08600	A0V42_RS10720	CEP84_RS15620	CEG92_RS10965	EC391_RS00620	EC390_RS22090	EGM63_RS18765	EGM64_RS13880	EGM60_RS10775	EGA31_RS09595
MAP_RS14965	MAP4_RS04350	RC58_RS04330	RE97_RS04330	A0V42_RS14985	CEP84_RS11250	CEG92_RS15280	EC391_RS19230	EC390_RS03510	EGM63_RS14375	EGM64_RS18280	EGM60_RS15180	EGA31_RS04775
MAP_RS23025	MAP4_RS23040	RC58_RS23115	RE97_RS23155	A0V42_RS22955	CEP84_RS04295	CEG92_RS20320	EC391_RS12260	EC390_RS10480	EGM63_RS07390	EGM64_RS02215	EGM60_RS22160	EGA31_RS21030
MAP_RS12825	MAP4_RS06495	RC58_RS06470	RE97_RS06465	A0V42_RS12845	CEP84_RS13460	CEG92_RS13100	EC391_RS21440	EC390_RS01305	EGM63_RS16595	EGM64_RS16060	EGM60_RS12960	EGA31_RS15035
MAP_RS02900	MAP4_RS16420	RC58_RS16380	RE97_RS16415	A0V42_RS02905	CEP84_RS00705	CEG92_RS02995	EC391_RS08665	EC390_RS14070	EGM63_RS03790	EGM64_RS05815	EGM60_RS02710	EGA31_RS17540
MAP_RS09085	MAP4_RS10215	RC58_RS10190	RE97_RS10200	A0V42_RS09115	CEP84_RS17260	CEG92_RS09330	EC391_RS02270	EC390_RS20450	EGM63_RS20420	EGM64_RS12235	EGM60_RS09125	EGA31_RS11290
MAP_RS19935	MAP4_RS19945	RC58_RS19900	RE97_RS19950	A0V42_RS19945	CEP84_RS04355	CEG92_RS20380	EC391_RS12320	EC390_RS10420	EGM63_RS07455	EGM64_RS02150	EGM60_RS22095	EGA31_RS20965
MAP_RS01580	MAP4_RS17740	RC58_RS17710	RE97_RS17735	A0V42_RS01580	CEP84_RS02055	CEG92_RS01635	EC391_RS10020	EC390_RS12715	EGM63_RS05145	EGM64_RS04460	EGM60_RS01355	EGA31_RS18730
MAP_RS16555	MAP4_RS02755	RC58_RS02740	RE97_RS02745	A0V42_RS16575	CEP84_RS09620	CEG92_RS16905	EC391_RS17600	EC390_RS05140	EGM63_RS12735	EGM64_RS19915	EGM60_RS16815	EGA31_RS03140
MAP_RS14140	MAP4_RS05180	RC58_RS05160	RE97_RS05155	A0V42_RS14160	CEP84_RS12100	CEG92_RS14445	EC391_RS20080	EC390_RS02660	EGM63_RS15235	EGM64_RS17420	EGM60_RS14320	EGA31_RS05635
MAP_RS21460	MAP4_RS21470	RC58_RS21425	RE97_RS21470	A0V42_RS21470	CEP84_RS05920	CEG92_RS21945	EC391_RS13890	EC390_RS08850	EGM63_RS09030	EGM64_RS00575	EGM60_RS20520	EGA31_RS19545
MAP_RS08085	MAP4_RS11215	RC58_RS11195	RE97_RS11205	A0V42_RS08105	CEP84_RS18310	CEG92_RS08300	EC391_RS03330	EC390_RS19395	EGM63_RS21485	EGM64_RS11170	EGM60_RS08060	EGA31_RS12265
MAP_RS06770	MAP4_RS12530	RC58_RS12505	RE97_RS12520	A0V42_RS06790	CEP84_RS19630	CEG92_RS06980	EC391_RS04660	EC390_RS18075	EGM63_RS22815	EGM64_RS09840	EGM60_RS06730	EGA31_RS08255
MAP_RS06280	MAP4_RS13020	RC58_RS12990	RE97_RS13015	A0V42_RS06300	CEP84_RS20125	CEG92_RS06485	EC391_RS05155	EC390_RS17580	EGM63_RS00265	EGM64_RS09340	EGM60_RS06230	EGA31_RS07755
MAP_RS12990	MAP4_RS06330	RC58_RS06305	RE97_RS06300	A0V42_RS13010	CEP84_RS13295	CEG92_RS13265	EC391_RS21275	EC390_RS01470	EGM63_RS16430	EGM64_RS16225	EGM60_RS13125	EGA31_RS15200
MAP_RS07370	MAP4_RS11930	RC58_RS11905	RE97_RS11915	A0V42_RS07390	CEP84_RS19025	CEG92_RS07585	EC391_RS04045	EC390_RS18680	EGM63_RS22200	EGM64_RS10455	EGM60_RS07345	EGA31_RS08855
MAP_RS06730	MAP4_RS12570	RC58_RS12545	RE97_RS12565	A0V42_RS06750	CEP84_RS19670	CEG92_RS06940	EC391_RS04700	EC390_RS18035	EGM63_RS22855	EGM64_RS09800	EGM60_RS06690	EGA31_RS08215
MAP_RS15090	MAP4_RS04225	RC58_RS04205	RE97_RS04205	A0V42_RS15110	CEP84_RS11120	CEG92_RS15410	EC391_RS19100	EC390_RS03640	EGM63_RS14245	EGM64_RS18410	EGM60_RS15310	EGA31_RS04645
MAP_RS17060	MAP4_RS02250	RC58_RS02240	RE97_RS02245	A0V42_RS17080	CEP84_RS09120	CEG92_RS17405	EC391_RS17090	EC390_RS05650	EGM63_RS12225	EGM64_RS20425	EGM60_RS17325	EGA31_RS02610
MAP_RS05430	MAP4_RS13870	RC58_RS13840	RE97_RS13860	A0V42_RS05450	CEP84_RS21000	CEG92_RS05610	EC391_RS06030	EC390_RS16705	EGM63_RS01145	EGM64_RS08460	EGM60_RS05355	EGA31_RS13015
MAP_RS12315	MAP4_RS07005	RC58_RS06980	RE97_RS06980	A0V42_RS12335	CEP84_RS13995	CEG92_RS12570	EC391_RS21970	EC390_RS00775	EGM63_RS17130	EGM64_RS15530	EGM60_RS12425	EGA31_RS16375
MAP_RS10420	MAP4_RS08890	RC58_RS08870	RE97_RS08870	A0V42_RS10450	CEP84_RS15900	CEG92_RS10675	EC391_RS00900	EC390_RS21810	EGM63_RS19045	EGM64_RS13600	EGM60_RS10495	EGA31_RS09875
MAP_RS16605	MAP4_RS02705	RC58_RS02690	RE97_RS02695	A0V42_RS16625	CEP84_RS09570	CEG92_RS16955	EC391_RS17550	EC390_RS05190	EGM63_RS12685	EGM64_RS19965	EGM60_RS16865	EGA31_RS03090
MAP_RS20385	MAP4_RS20395	RC58_RS20355	RE97_RS20400	A0V42_RS20395	CEP84_RS04810	CEG92_RS20835	EC391_RS12775	EC390_RS09965	EGM63_RS07910	EGM64_RS01695	EGM60_RS21640	EGA31_RS20510
MAP_RS09560	MAP4_RS09740	RC58_RS09715	RE97_RS09720	A0V42_RS09585	CEP84_RS16780	CEG92_RS09800	EC391_RS01780	EC390_RS20935	EGM63_RS19930	EGM64_RS12720	EGM60_RS09610	EGA31_RS10765
MAP_RS13065	MAP4_RS06255	RC58_RS06230	RE97_RS06225	A0V42_RS13085	CEP84_RS13220	CEG92_RS13340	EC391_RS21200	EC390_RS01545	EGM63_RS16355	EGM64_RS16300	EGM60_RS13200	EGA31_RS06755
MAP_RS17220	MAP4_RS02090	RC58_RS02080	RE97_RS02085	A0V42_RS17240	CEP84_RS08955	CEG92_RS17570	EC391_RS16925	EC390_RS05815	EGM63_RS12060	EGM64_RS20590	EGM60_RS17490	EGA31_RS02445
MAP_RS02445	MAP4_RS16875	RC58_RS16840	RE97_RS16870	A0V42_RS02445	CEP84_RS01160	CEG92_RS02535	EC391_RS09120	EC390_RS13615	EGM63_RS04245	EGM64_RS05360	EGM60_RS02255	EGA31_RS17995
MAP_RS15650	MAP4_RS03660	RC58_RS03640	RE97_RS03645	A0V42_RS15670	CEP84_RS10545	CEG92_RS15985	EC391_RS18525	EC390_RS04215	EGM63_RS13665	EGM64_RS18985	EGM60_RS15885	EGA31_RS04065
MAP_RS08760	MAP4_RS10540	RC58_RS10515	RE97_RS10525	A0V42_RS08790	CEP84_RS17600	CEG92_RS09005	EC391_RS02615	EC390_RS20105	EGM63_RS20770	EGM64_RS11885	EGM60_RS08775	EGA31_RS11550
MAP_RS08150	MAP4_RS11150	RC58_RS11130	RE97_RS11140	A0V42_RS08170	CEP84_RS18245	CEG92_RS08365	EC391_RS03265	EC390_RS19460	EGM63_RS21420	EGM64_RS11235	EGM60_RS08125	EGA31_RS12200
MAP_RS10360	MAP4_RS08950	RC58_RS08925	RE97_RS08930	A0V42_RS10390	CEP84_RS15960	CEG92_RS10615	EC391_RS00960	EC390_RS21750	EGM63_RS19105	EGM64_RS13540	EGM60_RS10435	EGA31_RS09935
MAP_RS05230	MAP4_RS14070	RC58_RS14030	RE97_RS14055	A0V42_RS05250	CEP84_RS21220	CEG92_RS05400	EC391_RS06250	EC390_RS16485	EGM63_RS01365	EGM64_RS08240	EGM60_RS05135	EGA31_RS13225
MAP_RS14675	MAP4_RS04640	RC58_RS04620	RE97_RS04620	A0V42_RS14695	CEP84_RS11550	CEG92_RS14985	EC391_RS19530	EC390_RS03210	EGM63_RS14675	EGM64_RS17980	EGM60_RS14880	EGA31_RS05075
MAP_RS11180	MAP4_RS08130	RC58_RS08110	RE97_RS08110	A0V42_RS11200	CEP84_RS15125	CEG92_RS11450	EC391_RS00120	EC390_RS22590	EGM63_RS18255	EGM64_RS14390	EGM60_RS11285	EGA31_RS06805
MAP_RS14325	MAP4_RS04990	RC58_RS04975	RE97_RS04970	A0V42_RS14345	CEP84_RS11905	CEG92_RS14635	EC391_RS19885	EC390_RS02855	EGM63_RS15030	EGM64_RS17625	EGM60_RS14525	EGA31_RS05435
MAP_RS17405	MAP4_RS01905	RC58_RS01895	RE97_RS01905	A0V42_RS17425	CEP84_RS08765	CEG92_RS17760	EC391_RS16735	EC390_RS06005	EGM63_RS11870	EGM64_RS20780	EGM60_RS17680	EGA31_RS02255
MAP_RS16795	MAP4_RS02515	RC58_RS02500	RE97_RS02505	A0V42_RS16815	CEP84_RS09385	CEG92_RS17140	EC391_RS17355	EC390_RS05385	EGM63_RS12490	EGM64_RS20160	EGM60_RS17060	EGA31_RS02905
MAP_RS18155	MAP4_RS01155	RC58_RS01140	RE97_RS01150	A0V42_RS18175	CEP84_RS07980	CEG92_RS18540	EC391_RS15945	EC390_RS06790	EGM63_RS11085	EGM64_RS21565	EGM60_RS18465	EGA31_RS22805
MAP_RS13405	MAP4_RS05915	RC58_RS05895	RE97_RS05890	A0V42_RS13430	CEP84_RS12860	CEG92_RS13685	EC391_RS20840	EC390_RS01895	EGM63_RS16000	EGM64_RS16655	EGM60_RS13555	EGA31_RS06400
MAP_RS09045	MAP4_RS10255	RC58_RS10230	RE97_RS10240	A0V42_RS09075	CEP84_RS17305	CEG92_RS09290	EC391_RS02315	EC390_RS20405	EGM63_RS20465	EGM64_RS12190	EGM60_RS09080	EGA31_RS11325
MAP_RS17125	MAP4_RS02185	RC58_RS02175	RE97_RS02180	A0V42_RS17145	CEP84_RS09050	CEG92_RS17475	EC391_RS17020	EC390_RS05720	EGM63_RS12155	EGM64_RS20495	EGM60_RS17395	EGA31_RS02540
MAP_RS03860	MAP4_RS15455	RC58_RS15420	RE97_RS15450	A0V42_RS03860	CEP84_RS22650	CEG92_RS03980	EC391_RS07680	EC390_RS15055	EGM63_RS02805	EGM64_RS06800	EGM60_RS03695	EGA31_RS14685
MAP_RS00600	MAP4_RS18720	RC58_RS18680	RE97_RS18720	A0V42_RS00600	CEP84_RS03065	CEG92_RS00630	EC391_RS11030	EC390_RS11710	EGM63_RS06155	EGM64_RS03450	EGM60_RS00345	EGA31_RS00655
MAP_RS15055	MAP4_RS04260	RC58_RS04240	RE97_RS04240	A0V42_RS15075	CEP84_RS11155	CEG92_RS15375	EC391_RS19135	EC390_RS03605	EGM63_RS14280	EGM64_RS18375	EGM60_RS15275	EGA31_RS04680
MAP_RS18635	MAP4_RS00675	RC58_RS00665	RE97_RS00670	A0V42_RS18655	CEP84_RS07495	CEG92_RS19025	EC391_RS15460	EC390_RS07275	EGM63_RS10600	EGM64_RS22050	EGM60_RS18950	EGA31_RS22315
MAP_RS01740	MAP4_RS17580	RC58_RS17550	RE97_RS17580	A0V42_RS01745	CEP84_RS01880	CEG92_RS01810	EC391_RS09845	EC390_RS12890	EGM63_RS04970	EGM64_RS04635	EGM60_RS01530	EGA31_RS01650
MAP_RS13530	MAP4_RS05790	RC58_RS05770	RE97_RS05765	A0V42_RS13555	CEP84_RS12730	CEG92_RS13815	EC391_RS20710	EC390_RS02030	EGM63_RS15865	EGM64_RS16790	EGM60_RS13690	EGA31_RS06265
MAP_RS02605	MAP4_RS16715	RC58_RS16680	RE97_RS16710	A0V42_RS02605	CEP84_RS01000	CEG92_RS02695	EC391_RS08960	EC390_RS13775	EGM63_RS04085	EGM64_RS05520	EGM60_RS02415	EGA31_RS17835
MAP_RS16430	MAP4_RS02880	RC58_RS02865	RE97_RS02870	A0V42_RS16455	CEP84_RS09745	CEG92_RS16775	EC391_RS17725	EC390_RS05015	EGM63_RS12860	EGM64_RS19790	EGM60_RS16690	EGA31_RS03265
MAP_RS18370	MAP4_RS00940	RC58_RS00930	RE97_RS00935	A0V42_RS18390	CEP84_RS07765	CEG92_RS18755	EC391_RS15730	EC390_RS07005	EGM63_RS10870	EGM64_RS21780	EGM60_RS18680	EGA31_RS22590
MAP_RS20785	MAP4_RS20795	RC58_RS20755	RE97_RS20800	A0V42_RS20795	CEP84_RS05245	CEG92_RS21270	EC391_RS13210	EC390_RS09530	EGM63_RS08350	EGM64_RS01255	EGM60_RS21200	EGA31_RS20070
MAP_RS07935	MAP4_RS11365	RC58_RS11345	RE97_RS11355	A0V42_RS07955	CEP84_RS18460	CEG92_RS08150	EC391_RS03480	EC390_RS19245	EGM63_RS21635	EGM64_RS11020	EGM60_RS07910	EGA31_RS09510
MAP_RS14605	MAP4_RS04710	RC58_RS04695	RE97_RS04690	A0V42_RS14625	CEP84_RS11625	CEG92_RS14915	EC391_RS19605	EC390_RS03135	EGM63_RS14750	EGM64_RS17905	EGM60_RS14805	EGA31_RS05150
MAP_RS11660	MAP4_RS07660	RC58_RS07635	RE97_RS07635	A0V42_RS11680	CEP84_RS14645	CEG92_RS11920	EC391_RS22620	EC390_RS00125	EGM63_RS17785	EGM64_RS14875	EGM60_RS11770	EGA31_RS15730
MAP_RS08775	MAP4_RS10525	RC58_RS10500	RE97_RS10510	A0V42_RS08805	CEP84_RS17580	CEG92_RS09020	EC391_RS02595	EC390_RS20125	EGM63_RS20750	EGM64_RS11905	EGM60_RS08795	EGA31_RS11440
MAP_RS00945	MAP4_RS18375	RC58_RS18340	RE97_RS18375	A0V42_RS00945	CEP84_RS02720	CEG92_RS00975	EC391_RS10685	EC390_RS12055	EGM63_RS05810	EGM64_RS03795	EGM60_RS00690	EGA31_RS01000
MAP_RS03070	MAP4_RS16250	RC58_RS16215	RE97_RS16245	A0V42_RS03075	CEP84_RS00530	CEG92_RS03170	EC391_RS08490	EC390_RS14245	EGM63_RS03615	EGM64_RS05990	EGM60_RS02885	EGA31_RS17365
MAP_RS13875	MAP4_RS05445	RC58_RS05425	RE97_RS05420	A0V42_RS13900	CEP84_RS12375	CEG92_RS14170	EC391_RS20355	EC390_RS02385	EGM63_RS15510	EGM64_RS17145	EGM60_RS14045	EGA31_RS05910
MAP_RS21465	MAP4_RS21475	RC58_RS21430	RE97_RS21475	A0V42_RS21475	CEP84_RS05925	CEG92_RS21950	EC391_RS13895	EC390_RS08845	EGM63_RS09035	EGM64_RS00570	EGM60_RS20515	EGA31_RS19550
MAP_RS12350	MAP4_RS06970	RC58_RS06945	RE97_RS06940	A0V42_RS12370	CEP84_RS13955	CEG92_RS12610	EC391_RS21930	EC390_RS00815	EGM63_RS17090	EGM64_RS15570	EGM60_RS12465	EGA31_RS16415
MAP_RS06475	MAP4_RS12825	RC58_RS12795	RE97_RS12820	A0V42_RS06495	CEP84_RS19925	CEG92_RS06685	EC391_RS04955	EC390_RS17780	EGM63_RS00065	EGM64_RS09540	EGM60_RS06430	EGA31_RS07955
MAP_RS14135	MAP4_RS05185	RC58_RS05165	RE97_RS05160	A0V42_RS14155	CEP84_RS12105	CEG92_RS14440	EC391_RS20085	EC390_RS02655	EGM63_RS15240	EGM64_RS17415	EGM60_RS14315	EGA31_RS05640
MAP_RS14215	MAP4_RS05100	RC58_RS05085	RE97_RS05080	A0V42_RS14235	CEP84_RS12020	CEG92_RS14525	EC391_RS20000	EC390_RS02740	EGM63_RS15145	EGM64_RS17510	EGM60_RS14410	EGA31_RS05545
MAP_RS10080	MAP4_RS09230	RC58_RS09205	RE97_RS09210	A0V42_RS10110	CEP84_RS16250	CEG92_RS10330	EC391_RS01250	EC390_RS21460	EGM63_RS19395	EGM64_RS13250	EGM60_RS10145	EGA31_RS10225
MAP_RS16975	MAP4_RS02335	RC58_RS02325	RE97_RS02330	A0V42_RS16995	CEP84_RS09205	CEG92_RS17320	EC391_RS17175	EC390_RS05565	EGM63_RS12310	EGM64_RS20340	EGM60_RS17240	EGA31_RS02695
MAP_RS06900	MAP4_RS12400	RC58_RS12375	RE97_RS12390	A0V42_RS06920	CEP84_RS19495	CEG92_RS07115	EC391_RS04525	EC390_RS18210	EGM63_RS22680	EGM64_RS09975	EGM60_RS06865	EGA31_RS08390
MAP_RS13415	MAP4_RS05905	RC58_RS05885	RE97_RS05880	A0V42_RS13440	CEP84_RS12850	CEG92_RS13695	EC391_RS20830	EC390_RS01905	EGM63_RS15990	EGM64_RS16665	EGM60_RS13565	EGA31_RS06390
MAP_RS21070	MAP4_RS21080	RC58_RS21040	RE97_RS21085	A0V42_RS21080	CEP84_RS05535	CEG92_RS21555	EC391_RS13505	EC390_RS09235	EGM63_RS08645	EGM64_RS00960	EGM60_RS20905	EGA31_RS19160
MAP_RS10910	MAP4_RS08400	RC58_RS08380	RE97_RS08380	A0V42_RS10935	CEP84_RS15395	CEG92_RS11185	EC391_RS00395	EC390_RS22315	EGM63_RS18540	EGM64_RS14105	EGM60_RS11000	EGA31_RS12565
MAP_RS04845	MAP4_RS14460	RC58_RS14415	RE97_RS14440	A0V42_RS04865	CEP84_RS21610	CEG92_RS05015	EC391_RS06640	EC390_RS16095	EGM63_RS01755	EGM64_RS07850	EGM60_RS04745	EGA31_RS13605
MAP_RS04860	MAP4_RS14445	RC58_RS14400	RE97_RS14425	A0V42_RS04880	CEP84_RS21595	CEG92_RS05030	EC391_RS06625	EC390_RS16110	EGM63_RS01740	EGM64_RS07865	EGM60_RS04760	EGA31_RS13590
MAP_RS04545	MAP4_RS14760	RC58_RS14715	RE97_RS14740	A0V42_RS04565	CEP84_RS21915	CEG92_RS04710	EC391_RS06945	EC390_RS15790	EGM63_RS02065	EGM64_RS07540	EGM60_RS04435	EGA31_RS13925
MAP_RS17460	MAP4_RS01850	RC58_RS01840	RE97_RS01850	A0V42_RS17480	CEP84_RS08710	CEG92_RS17815	EC391_RS16680	EC390_RS06060	EGM63_RS11815	EGM64_RS20835	EGM60_RS17735	EGA31_RS02200
MAP_RS05735	MAP4_RS13565	RC58_RS13535	RE97_RS13555	A0V42_RS05755	CEP84_RS20695	CEG92_RS05915	EC391_RS05725	EC390_RS17010	EGM63_RS00840	EGM64_RS08765	EGM60_RS05660	EGA31_RS12710
MAP_RS07885	MAP4_RS11415	RC58_RS11395	RE97_RS11405	A0V42_RS07905	CEP84_RS18510	CEG92_RS08100	EC391_RS03530	EC390_RS19195	EGM63_RS21685	EGM64_RS10970	EGM60_RS07860	EGA31_RS09460
MAP_RS10130	MAP4_RS09180	RC58_RS09155	RE97_RS09160	A0V42_RS10160	CEP84_RS16200	CEG92_RS10380	EC391_RS01200	EC390_RS21510	EGM63_RS19345	EGM64_RS13300	EGM60_RS10195	EGA31_RS10175
MAP_RS00425	MAP4_RS18890	RC58_RS18855	RE97_RS18895	A0V42_RS00425	CEP84_RS03250	CEG92_RS00440	EC391_RS11215	EC390_RS11525	EGM63_RS06345	EGM64_RS03260	EGM60_RS00155	EGA31_RS00465
MAP_RS13570	MAP4_RS05750	RC58_RS05730	RE97_RS05725	A0V42_RS13595	CEP84_RS12690	CEG92_RS13855	EC391_RS20670	EC390_RS02070	EGM63_RS15825	EGM64_RS16830	EGM60_RS13730	EGA31_RS06225
MAP_RS18210	MAP4_RS01100	RC58_RS01085	RE97_RS01095	A0V42_RS18230	CEP84_RS07925	CEG92_RS18595	EC391_RS15890	EC390_RS06845	EGM63_RS11030	EGM64_RS21620	EGM60_RS18520	EGA31_RS22750
MAP_RS14720	MAP4_RS04595	RC58_RS04575	RE97_RS04575	A0V42_RS14740	CEP84_RS11505	CEG92_RS15030	EC391_RS19485	EC390_RS03255	EGM63_RS14630	EGM64_RS18025	EGM60_RS14925	EGA31_RS05030
MAP_RS16335	MAP4_RS02975	RC58_RS02960	RE97_RS02965	A0V42_RS16360	CEP84_RS09840	CEG92_RS16680	EC391_RS17820	EC390_RS04920	EGM63_RS12955	EGM64_RS19695	EGM60_RS16595	EGA31_RS03360
MAP_RS02790	MAP4_RS16530	RC58_RS16495	RE97_RS16525	A0V42_RS02790	CEP84_RS00815	CEG92_RS02880	EC391_RS08775	EC390_RS13960	EGM63_RS03900	EGM64_RS05705	EGM60_RS02600	EGA31_RS17650
MAP_RS15700	MAP4_RS03610	RC58_RS03590	RE97_RS03595	A0V42_RS15720	CEP84_RS10495	CEG92_RS16035	EC391_RS18475	EC390_RS04265	EGM63_RS13615	EGM64_RS19035	EGM60_RS15935	EGA31_RS04015
MAP_RS10845	MAP4_RS08465	RC58_RS08445	RE97_RS08445	A0V42_RS10870	CEP84_RS15460	CEG92_RS11120	EC391_RS00460	EC390_RS22250	EGM63_RS18605	EGM64_RS14040	EGM60_RS10935	EGA31_RS12500
MAP_RS03990	MAP4_RS15325	RC58_RS15290	RE97_RS15320	A0V42_RS03990	CEP84_RS22520	CEG92_RS04110	EC391_RS07550	EC390_RS15185	EGM63_RS02675	EGM64_RS06930	EGM60_RS03825	EGA31_RS14555
MAP_RS01230	MAP4_RS18090	RC58_RS18060	RE97_RS18090	A0V42_RS01230	CEP84_RS02430	CEG92_RS01265	EC391_RS10395	EC390_RS12340	EGM63_RS05525	EGM64_RS04080	EGM60_RS00975	EGA31_RS01285
MAP_RS07540	MAP4_RS11760	RC58_RS11735	RE97_RS11745	A0V42_RS07560	CEP84_RS18850	CEG92_RS07760	EC391_RS03870	EC390_RS18855	EGM63_RS22025	EGM64_RS10630	EGM60_RS07520	EGA31_RS09150
MAP_RS22910	MAP4_RS22480	RC58_RS22430	RE97_RS22495	A0V42_RS22845	CEP84_RS08595	CEG92_RS17930	EC391_RS16565	EC390_RS06175	EGM63_RS11700	EGM64_RS20950	EGM60_RS17850	EGA31_RS02085
MAP_RS13585	MAP4_RS05735	RC58_RS05715	RE97_RS05710	A0V42_RS13610	CEP84_RS12675	CEG92_RS13870	EC391_RS20655	EC390_RS02085	EGM63_RS15810	EGM64_RS16845	EGM60_RS13745	EGA31_RS06210
MAP_RS02860	MAP4_RS16460	RC58_RS16420	RE97_RS16455	A0V42_RS02865	CEP84_RS00745	CEG92_RS02955	EC391_RS08705	EC390_RS14030	EGM63_RS03830	EGM64_RS05775	EGM60_RS02670	EGA31_RS17580
MAP_RS14465	MAP4_RS04850	RC58_RS04835	RE97_RS04830	A0V42_RS14485	CEP84_RS11765	CEG92_RS14775	EC391_RS19745	EC390_RS02995	EGM63_RS14890	EGM64_RS17765	EGM60_RS14665	EGA31_RS05295
MAP_RS11530	MAP4_RS07790	RC58_RS07765	RE97_RS07760	A0V42_RS11550	CEP84_RS14775	CEG92_RS11790	EC391_RS22750	EC390_RS22925	EGM63_RS17920	EGM64_RS14740	EGM60_RS11635	EGA31_RS15595
MAP_RS13230	MAP4_RS06090	RC58_RS06065	RE97_RS06060	A0V42_RS13250	CEP84_RS13050	CEG92_RS13505	EC391_RS21030	EC390_RS01715	EGM63_RS16185	EGM64_RS16470	EGM60_RS13370	EGA31_RS06585
MAP_RS08250	MAP4_RS11050	RC58_RS11030	RE97_RS11040	A0V42_RS08270	CEP84_RS18140	CEG92_RS08470	EC391_RS03155	EC390_RS19565	EGM63_RS21315	EGM64_RS11340	EGM60_RS08230	EGA31_RS12095
MAP_RS19855	MAP4_RS19865	RC58_RS19820	RE97_RS19870	A0V42_RS19865	CEP84_RS04270	CEG92_RS20295	EC391_RS12235	EC390_RS10505	EGM63_RS07365	EGM64_RS02240	EGM60_RS22185	EGA31_RS21055
MAP_RS17920	MAP4_RS01390	RC58_RS01375	RE97_RS01385	A0V42_RS17940	CEP84_RS08235	CEG92_RS18285	EC391_RS16200	EC390_RS06535	EGM63_RS11340	EGM64_RS21310	EGM60_RS18210	EGA31_RS01770
MAP_RS05935	MAP4_RS13365	RC58_RS13335	RE97_RS13360	A0V42_RS05955	CEP84_RS20490	CEG92_RS06120	EC391_RS05520	EC390_RS17215	EGM63_RS00635	EGM64_RS08970	EGM60_RS05865	EGA31_RS07320
MAP_RS20715	MAP4_RS20725	RC58_RS20685	RE97_RS20730	A0V42_RS20725	CEP84_RS05170	CEG92_RS21195	EC391_RS13135	EC390_RS09605	EGM63_RS08275	EGM64_RS01330	EGM60_RS21275	EGA31_RS20145
MAP_RS05220	MAP4_RS14080	RC58_RS14040	RE97_RS14065	A0V42_RS05240	CEP84_RS21230	CEG92_RS05390	EC391_RS06260	EC390_RS16475	EGM63_RS01375	EGM64_RS08230	EGM60_RS05125	EGA31_RS13235
MAP_RS13630	MAP4_RS05690	RC58_RS05670	RE97_RS05665	A0V42_RS13655	CEP84_RS12630	CEG92_RS13915	EC391_RS20610	EC390_RS02130	EGM63_RS15765	EGM64_RS16890	EGM60_RS13790	EGA31_RS06165
MAP_RS22225	MAP4_RS22230	RC58_RS22190	RE97_RS22235	A0V42_RS22230	CEP84_RS06705	CEG92_RS22730	EC391_RS14675	EC390_RS08065	EGM63_RS09815	EGM64_RS22835	EGM60_RS19735	EGA31_RS23415
MAP_RS05650	MAP4_RS13650	RC58_RS13620	RE97_RS13640	A0V42_RS05670	CEP84_RS20780	CEG92_RS05830	EC391_RS05810	EC390_RS16925	EGM63_RS00925	EGM64_RS08680	EGM60_RS05575	EGA31_RS12795
MAP_RS02210	MAP4_RS17110	RC58_RS17075	RE97_RS17105	A0V42_RS02215	CEP84_RS01390	CEG92_RS02305	EC391_RS09350	EC390_RS13385	EGM63_RS04475	EGM64_RS05130	EGM60_RS02025	EGA31_RS18225
MAP_RS19400	MAP4_RS19410	RC58_RS19370	RE97_RS19415	A0V42_RS19410	CEP84_RS03805	CEG92_RS19830	EC391_RS11770	EC390_RS10970	EGM63_RS06900	EGM64_RS02705	EGM60_RS22650	EGA31_RS21525
MAP_RS09000	MAP4_RS10300	RC58_RS10275	RE97_RS10285	A0V42_RS09030	CEP84_RS17355	CEG92_RS09245	EC391_RS02365	EC390_RS20355	EGM63_RS20515	EGM64_RS12140	EGM60_RS09030	EGA31_RS11375
MAP_RS20285	MAP4_RS20295	RC58_RS20255	RE97_RS20300	A0V42_RS20295	CEP84_RS04705	CEG92_RS20730	EC391_RS12670	EC390_RS10070	EGM63_RS07805	EGM64_RS01800	EGM60_RS21745	EGA31_RS20615
MAP_RS04635	MAP4_RS14670	RC58_RS14625	RE97_RS14650	A0V42_RS04655	CEP84_RS21825	CEG92_RS04800	EC391_RS06855	EC390_RS15880	EGM63_RS01975	EGM64_RS07630	EGM60_RS04525	EGA31_RS13825
MAP_RS02465	MAP4_RS16855	RC58_RS16820	RE97_RS16850	A0V42_RS02465	CEP84_RS01140	CEG92_RS02555	EC391_RS09100	EC390_RS13635	EGM63_RS04225	EGM64_RS05380	EGM60_RS02275	EGA31_RS17975
MAP_RS08400	MAP4_RS10900	RC58_RS10880	RE97_RS10890	A0V42_RS08425	CEP84_RS17975	CEG92_RS08630	EC391_RS02990	EC390_RS19730	EGM63_RS21150	EGM64_RS11505	EGM60_RS08395	EGA31_RS11930
MAP_RS00285	MAP4_RS19030	RC58_RS18995	RE97_RS19035	A0V42_RS00285	CEP84_RS03395	CEG92_RS00295	EC391_RS11360	EC390_RS11380	EGM63_RS06490	EGM64_RS03115	EGM60_RS00010	EGA31_RS00320
MAP_RS11145	MAP4_RS08165	RC58_RS08145	RE97_RS08145	A0V42_RS11170	CEP84_RS15160	CEG92_RS11415	EC391_RS00155	EC390_RS22555	EGM63_RS18290	EGM64_RS14355	EGM60_RS11250	EGA31_RS06840
MAP_RS08320	MAP4_RS10980	RC58_RS10960	RE97_RS10970	A0V42_RS08345	CEP84_RS18055	CEG92_RS08550	EC391_RS03070	EC390_RS19650	EGM63_RS21230	EGM64_RS11425	EGM60_RS08315	EGA31_RS12010
MAP_RS16440	MAP4_RS02870	RC58_RS02855	RE97_RS02860	A0V42_RS16465	CEP84_RS09735	CEG92_RS16785	EC391_RS17715	EC390_RS05025	EGM63_RS12850	EGM64_RS19800	EGM60_RS16700	EGA31_RS03255
MAP_RS06395	MAP4_RS12905	RC58_RS12875	RE97_RS12900	A0V42_RS06415	CEP84_RS20005	CEG92_RS06600	EC391_RS05035	EC390_RS17700	EGM63_RS00145	EGM64_RS09460	EGM60_RS06350	EGA31_RS07875
MAP_RS12910	MAP4_RS06410	RC58_RS06385	RE97_RS06380	A0V42_RS12930	CEP84_RS13375	CEG92_RS13185	EC391_RS21355	EC390_RS01390	EGM63_RS16510	EGM64_RS16145	EGM60_RS13045	EGA31_RS15120
MAP_RS21735	MAP4_RS21745	RC58_RS21700	RE97_RS21745	A0V42_RS21745	CEP84_RS06205	CEG92_RS22230	EC391_RS14175	EC390_RS08565	EGM63_RS09315	EGM64_RS00290	EGM60_RS20235	EGA31_RS19830
MAP_RS13880	MAP4_RS05440	RC58_RS05420	RE97_RS05415	A0V42_RS13905	CEP84_RS12370	CEG92_RS14175	EC391_RS20350	EC390_RS02390	EGM63_RS15505	EGM64_RS17150	EGM60_RS14050	EGA31_RS05905
MAP_RS14100	MAP4_RS05220	RC58_RS05200	RE97_RS05195	A0V42_RS14120	CEP84_RS12150	CEG92_RS14395	EC391_RS20130	EC390_RS02610	EGM63_RS15285	EGM64_RS17370	EGM60_RS14270	EGA31_RS05685
MAP_RS19315	MAP4_RS19325	RC58_RS19285	RE97_RS19330	A0V42_RS19325	CEP84_RS03715	CEG92_RS19735	EC391_RS11680	EC390_RS11060	EGM63_RS06810	EGM64_RS02795	EGM60_RS22740	EGA31_RS21615
MAP_RS05635	MAP4_RS13665	RC58_RS13635	RE97_RS13655	A0V42_RS05655	CEP84_RS20795	CEG92_RS05815	EC391_RS05825	EC390_RS16910	EGM63_RS00940	EGM64_RS08665	EGM60_RS05560	EGA31_RS12810
MAP_RS13710	MAP4_RS05610	RC58_RS05590	RE97_RS05585	A0V42_RS13735	CEP84_RS12540	CEG92_RS14005	EC391_RS20520	EC390_RS02220	EGM63_RS15675	EGM64_RS16980	EGM60_RS13880	EGA31_RS06075
MAP_RS04270	MAP4_RS15045	RC58_RS15015	RE97_RS15045	A0V42_RS04270	CEP84_RS22240	CEG92_RS04390	EC391_RS07270	EC390_RS15465	EGM63_RS02395	EGM64_RS07210	EGM60_RS04105	EGA31_RS14270
MAP_RS17140	MAP4_RS02170	RC58_RS02160	RE97_RS02165	A0V42_RS17160	CEP84_RS09035	CEG92_RS17490	EC391_RS17005	EC390_RS05735	EGM63_RS12140	EGM64_RS20510	EGM60_RS17410	EGA31_RS02525
MAP_RS13350	MAP4_RS05970	RC58_RS05950	RE97_RS05945	A0V42_RS13370	CEP84_RS12920	CEG92_RS13625	EC391_RS20900	EC390_RS01835	EGM63_RS16060	EGM64_RS16595	EGM60_RS13495	EGA31_RS06460
MAP_RS02990	MAP4_RS16330	RC58_RS16290	RE97_RS16325	A0V42_RS02995	CEP84_RS00610	CEG92_RS03090	EC391_RS08570	EC390_RS14165	EGM63_RS03695	EGM64_RS05910	EGM60_RS02805	EGA31_RS17445
MAP_RS05495	MAP4_RS13805	RC58_RS13775	RE97_RS13795	A0V42_RS05515	CEP84_RS20935	CEG92_RS05675	EC391_RS05965	EC390_RS16770	EGM63_RS01080	EGM64_RS08525	EGM60_RS05420	EGA31_RS12950
MAP_RS05950	MAP4_RS13350	RC58_RS13320	RE97_RS13345	A0V42_RS05970	CEP84_RS20475	CEG92_RS06135	EC391_RS05505	EC390_RS17230	EGM63_RS00620	EGM64_RS08985	EGM60_RS05880	EGA31_RS07335
MAP_RS18385	MAP4_RS00925	RC58_RS00915	RE97_RS00920	A0V42_RS18405	CEP84_RS07750	CEG92_RS18770	EC391_RS15715	EC390_RS07020	EGM63_RS10855	EGM64_RS21795	EGM60_RS18695	EGA31_RS22575
MAP_RS15675	MAP4_RS03635	RC58_RS03615	RE97_RS03620	A0V42_RS15695	CEP84_RS10520	CEG92_RS16010	EC391_RS18500	EC390_RS04240	EGM63_RS13640	EGM64_RS19010	EGM60_RS15910	EGA31_RS04040
MAP_RS03735	MAP4_RS15580	RC58_RS15545	RE97_RS15575	A0V42_RS03735	CEP84_RS22780	CEG92_RS03850	EC391_RS07810	EC390_RS14925	EGM63_RS02935	EGM64_RS06670	EGM60_RS03565	EGA31_RS14815
MAP_RS02370	MAP4_RS16950	RC58_RS16915	RE97_RS16945	A0V42_RS02370	CEP84_RS01235	CEG92_RS02460	EC391_RS09195	EC390_RS13540	EGM63_RS04320	EGM64_RS05285	EGM60_RS02180	EGA31_RS18070
MAP_RS14015	MAP4_RS05305	RC58_RS05290	RE97_RS05280	A0V42_RS14040	CEP84_RS12235	CEG92_RS14310	EC391_RS20215	EC390_RS02525	EGM63_RS15370	EGM64_RS17285	EGM60_RS14185	EGA31_RS05770
MAP_RS02340	MAP4_RS16980	RC58_RS16945	RE97_RS16975	A0V42_RS02340	CEP84_RS01265	CEG92_RS02430	EC391_RS09225	EC390_RS13510	EGM63_RS04350	EGM64_RS05255	EGM60_RS02150	EGA31_RS18100
MAP_RS10295	MAP4_RS09015	RC58_RS08990	RE97_RS08995	A0V42_RS10325	CEP84_RS16035	CEG92_RS10545	EC391_RS01035	EC390_RS21675	EGM63_RS19180	EGM64_RS13465	EGM60_RS10360	EGA31_RS10010
MAP_RS14010	MAP4_RS05310	RC58_RS05295	RE97_RS05285	A0V42_RS14035	CEP84_RS12240	CEG92_RS14305	EC391_RS20220	EC390_RS02520	EGM63_RS15375	EGM64_RS17280	EGM60_RS14180	EGA31_RS05775
MAP_RS15575	MAP4_RS03735	RC58_RS03715	RE97_RS03720	A0V42_RS15595	CEP84_RS10620	CEG92_RS15910	EC391_RS18600	EC390_RS04140	EGM63_RS13740	EGM64_RS18910	EGM60_RS15810	EGA31_RS04140
MAP_RS19060	MAP4_RS00250	RC58_RS00245	RE97_RS00250	A0V42_RS19075	CEP84_RS07060	CEG92_RS19465	EC391_RS15025	EC390_RS07710	EGM63_RS10165	EGM64_RS22485	EGM60_RS19385	EGA31_RS21880
MAP_RS21180	MAP4_RS21190	RC58_RS21150	RE97_RS21195	A0V42_RS21190	CEP84_RS05645	CEG92_RS21665	EC391_RS13615	EC390_RS09125	EGM63_RS08755	EGM64_RS00850	EGM60_RS20795	EGA31_RS19270
MAP_RS01950	MAP4_RS17370	RC58_RS17340	RE97_RS17370	A0V42_RS01955	CEP84_RS01660	CEG92_RS02030	EC391_RS09620	EC390_RS13115	EGM63_RS04745	EGM64_RS04860	EGM60_RS01755	EGA31_RS18500
MAP_RS00470	MAP4_RS18845	RC58_RS18810	RE97_RS18850	A0V42_RS00470	CEP84_RS03205	CEG92_RS00485	EC391_RS11170	EC390_RS11570	EGM63_RS06300	EGM64_RS03305	EGM60_RS00200	EGA31_RS00510
MAP_RS09155	MAP4_RS10145	RC58_RS10110	RE97_RS10120	A0V42_RS09180	CEP84_RS17190	CEG92_RS09395	EC391_RS02200	EC390_RS20520	EGM63_RS20350	EGM64_RS12305	EGM60_RS09195	EGA31_RS11220
MAP_RS08385	MAP4_RS10915	RC58_RS10895	RE97_RS10905	A0V42_RS08410	CEP84_RS17990	CEG92_RS08615	EC391_RS03005	EC390_RS19715	EGM63_RS21165	EGM64_RS11490	EGM60_RS08380	EGA31_RS11945
MAP_RS14360	MAP4_RS04955	RC58_RS04940	RE97_RS04935	A0V42_RS14380	CEP84_RS11870	CEG92_RS14670	EC391_RS19850	EC390_RS02890	EGM63_RS14995	EGM64_RS17660	EGM60_RS14560	EGA31_RS05400
MAP_RS17295	MAP4_RS02015	RC58_RS02005	RE97_RS02015	A0V42_RS17315	CEP84_RS08880	CEG92_RS17645	EC391_RS16850	EC390_RS05890	EGM63_RS11985	EGM64_RS20665	EGM60_RS17565	EGA31_RS02370
MAP_RS16105	MAP4_RS03205	RC58_RS03190	RE97_RS03195	A0V42_RS16125	CEP84_RS10075	CEG92_RS16445	EC391_RS18055	EC390_RS04685	EGM63_RS13195	EGM64_RS19455	EGM60_RS16355	EGA31_RS03600
MAP_RS05170	MAP4_RS14130	RC58_RS14090	RE97_RS14115	A0V42_RS05190	CEP84_RS21280	CEG92_RS05340	EC391_RS06310	EC390_RS16425	EGM63_RS01425	EGM64_RS08180	EGM60_RS05075	EGA31_RS13285
MAP_RS18525	MAP4_RS00785	RC58_RS00775	RE97_RS00780	A0V42_RS18545	CEP84_RS07610	CEG92_RS18910	EC391_RS15575	EC390_RS07160	EGM63_RS10715	EGM64_RS21935	EGM60_RS18835	EGA31_RS22435
MAP_RS10060	MAP4_RS09250	RC58_RS09225	RE97_RS09230	A0V42_RS10090	CEP84_RS16270	CEG92_RS10310	EC391_RS01270	EC390_RS21440	EGM63_RS19415	EGM64_RS13230	EGM60_RS10125	EGA31_RS10245
MAP_RS19975	MAP4_RS19985	RC58_RS19940	RE97_RS19990	A0V42_RS19985	CEP84_RS04395	CEG92_RS20420	EC391_RS12360	EC390_RS10380	EGM63_RS07495	EGM64_RS02110	EGM60_RS22055	EGA31_RS20925
MAP_RS01370	MAP4_RS17950	RC58_RS17920	RE97_RS17950	A0V42_RS01370	CEP84_RS02280	CEG92_RS01410	EC391_RS10245	EC390_RS12490	EGM63_RS05375	EGM64_RS04230	EGM60_RS01125	EGA31_RS01430
MAP_RS20935	MAP4_RS20945	RC58_RS20905	RE97_RS20950	A0V42_RS20945	CEP84_RS05400	CEG92_RS21420	EC391_RS13370	EC390_RS09370	EGM63_RS08510	EGM64_RS01095	EGM60_RS21040	EGA31_RS19025
MAP_RS05000	MAP4_RS14300	RC58_RS14255	RE97_RS14285	A0V42_RS05020	CEP84_RS21445	CEG92_RS05175	EC391_RS06475	EC390_RS16260	EGM63_RS01590	EGM64_RS08015	EGM60_RS04910	EGA31_RS13450
MAP_RS20810	MAP4_RS20820	RC58_RS20780	RE97_RS20825	A0V42_RS20820	CEP84_RS05270	CEG92_RS21295	EC391_RS13235	EC390_RS09505	EGM63_RS08375	EGM64_RS01230	EGM60_RS21175	EGA31_RS20045
MAP_RS14445	MAP4_RS04870	RC58_RS04855	RE97_RS04850	A0V42_RS14465	CEP84_RS11785	CEG92_RS14755	EC391_RS19765	EC390_RS02975	EGM63_RS14910	EGM64_RS17745	EGM60_RS14645	EGA31_RS05315
MAP_RS05695	MAP4_RS13605	RC58_RS13575	RE97_RS13595	A0V42_RS05715	CEP84_RS20735	CEG92_RS05875	EC391_RS05765	EC390_RS16970	EGM63_RS00880	EGM64_RS08725	EGM60_RS05620	EGA31_RS12750
MAP_RS17710	MAP4_RS01600	RC58_RS01590	RE97_RS01600	A0V42_RS17730	CEP84_RS08455	CEG92_RS18070	EC391_RS16425	EC390_RS06315	EGM63_RS11560	EGM64_RS21090	EGM60_RS17990	EGA31_RS01935
MAP_RS07805	MAP4_RS11495	RC58_RS11475	RE97_RS11485	A0V42_RS07825	CEP84_RS18590	CEG92_RS08020	EC391_RS03610	EC390_RS19115	EGM63_RS21765	EGM64_RS10890	EGM60_RS07780	EGA31_RS09380
MAP_RS04165	MAP4_RS15150	RC58_RS15115	RE97_RS15145	A0V42_RS04165	CEP84_RS22345	CEG92_RS04285	EC391_RS07375	EC390_RS15360	EGM63_RS02500	EGM64_RS07105	EGM60_RS04000	EGA31_RS14375
MAP_RS18825	MAP4_RS00485	RC58_RS00480	RE97_RS00485	A0V42_RS18845	CEP84_RS07300	CEG92_RS19220	EC391_RS15265	EC390_RS07470	EGM63_RS10405	EGM64_RS22245	EGM60_RS19145	EGA31_RS22120
MAP_RS08255	MAP4_RS11045	RC58_RS11025	RE97_RS11035	A0V42_RS08275	CEP84_RS18135	CEG92_RS08475	EC391_RS03150	EC390_RS19570	EGM63_RS21310	EGM64_RS11345	EGM60_RS08235	EGA31_RS12090
MAP_RS00360	MAP4_RS18955	RC58_RS18920	RE97_RS18960	A0V42_RS00360	CEP84_RS03320	CEG92_RS00370	EC391_RS11285	EC390_RS11455	EGM63_RS06415	EGM64_RS03190	EGM60_RS00085	EGA31_RS00395
MAP_RS12385	MAP4_RS06935	RC58_RS06910	RE97_RS06905	A0V42_RS12405	CEP84_RS13920	CEG92_RS12645	EC391_RS21895	EC390_RS00850	EGM63_RS17055	EGM64_RS15605	EGM60_RS12500	EGA31_RS16450
MAP_RS16810	MAP4_RS02500	RC58_RS02485	RE97_RS02490	A0V42_RS16830	CEP84_RS09370	CEG92_RS17155	EC391_RS17340	EC390_RS05400	EGM63_RS12475	EGM64_RS20175	EGM60_RS17075	EGA31_RS02890
MAP_RS12675	MAP4_RS06645	RC58_RS06620	RE97_RS06610	A0V42_RS12695	CEP84_RS13610	CEG92_RS12950	EC391_RS21585	EC390_RS01160	EGM63_RS16745	EGM64_RS15915	EGM60_RS12810	EGA31_RS16760
MAP_RS00980	MAP4_RS18340	RC58_RS18305	RE97_RS18340	A0V42_RS00980	CEP84_RS02685	CEG92_RS01010	EC391_RS10650	EC390_RS12090	EGM63_RS05775	EGM64_RS03830	EGM60_RS00725	EGA31_RS01035
MAP_RS14450	MAP4_RS04865	RC58_RS04850	RE97_RS04845	A0V42_RS14470	CEP84_RS11780	CEG92_RS14760	EC391_RS19760	EC390_RS02980	EGM63_RS14905	EGM64_RS17750	EGM60_RS14650	EGA31_RS05310
MAP_RS06060	MAP4_RS13240	RC58_RS13210	RE97_RS13235	A0V42_RS06080	CEP84_RS20365	CEG92_RS06245	EC391_RS05395	EC390_RS17340	EGM63_RS00510	EGM64_RS09095	EGM60_RS05990	EGA31_RS07445
MAP_RS21570	MAP4_RS21580	RC58_RS21535	RE97_RS21580	A0V42_RS21580	CEP84_RS06035	CEG92_RS22060	EC391_RS14005	EC390_RS08735	EGM63_RS09145	EGM64_RS00460	EGM60_RS20405	EGA31_RS19660
MAP_RS07495	MAP4_RS11805	RC58_RS11780	RE97_RS11790	A0V42_RS07515	CEP84_RS18895	CEG92_RS07715	EC391_RS03915	EC390_RS18810	EGM63_RS22070	EGM64_RS10585	EGM60_RS07475	EGA31_RS09105
MAP_RS04300	MAP4_RS15015	RC58_RS14985	RE97_RS15015	A0V42_RS04300	CEP84_RS22210	CEG92_RS04420	EC391_RS07240	EC390_RS15495	EGM63_RS02365	EGM64_RS07240	EGM60_RS04135	EGA31_RS14240
MAP_RS19920	MAP4_RS19930	RC58_RS19885	RE97_RS19935	A0V42_RS19930	CEP84_RS04340	CEG92_RS20365	EC391_RS12305	EC390_RS10435	EGM63_RS07440	EGM64_RS02165	EGM60_RS22110	EGA31_RS20980
MAP_RS03205	MAP4_RS16115	RC58_RS16080	RE97_RS16110	A0V42_RS03210	CEP84_RS00395	CEG92_RS03305	EC391_RS08355	EC390_RS14380	EGM63_RS03480	EGM64_RS06125	EGM60_RS03020	EGA31_RS17230
MAP_RS00955	MAP4_RS18365	RC58_RS18330	RE97_RS18365	A0V42_RS00955	CEP84_RS02710	CEG92_RS00985	EC391_RS10675	EC390_RS12065	EGM63_RS05800	EGM64_RS03805	EGM60_RS00700	EGA31_RS01010
MAP_RS18675	MAP4_RS00635	RC58_RS00625	RE97_RS00630	A0V42_RS18695	CEP84_RS07455	CEG92_RS19065	EC391_RS15420	EC390_RS07315	EGM63_RS10560	EGM64_RS22090	EGM60_RS18990	EGA31_RS22275
MAP_RS08545	MAP4_RS10755	RC58_RS10735	RE97_RS10745	A0V42_RS08570	CEP84_RS17825	CEG92_RS08780	EC391_RS02840	EC390_RS19880	EGM63_RS21000	EGM64_RS11655	EGM60_RS08545	EGA31_RS11780
MAP_RS15495	MAP4_RS03815	RC58_RS03795	RE97_RS03800	A0V42_RS15515	CEP84_RS10700	CEG92_RS15830	EC391_RS18680	EC390_RS04060	EGM63_RS13820	EGM64_RS18830	EGM60_RS15730	EGA31_RS04220
MAP_RS14550	MAP4_RS04765	RC58_RS04750	RE97_RS04745	A0V42_RS14570	CEP84_RS11680	CEG92_RS14860	EC391_RS19660	EC390_RS03080	EGM63_RS14805	EGM64_RS17850	EGM60_RS14750	EGA31_RS05205
MAP_RS13795	MAP4_RS05525	RC58_RS05505	RE97_RS05500	A0V42_RS13820	CEP84_RS12455	CEG92_RS14090	EC391_RS20435	EC390_RS02305	EGM63_RS15590	EGM64_RS17065	EGM60_RS13965	EGA31_RS05990
MAP_RS03495	MAP4_RS15820	RC58_RS15785	RE97_RS15815	A0V42_RS03495	CEP84_RS00090	CEG92_RS03610	EC391_RS08050	EC390_RS14685	EGM63_RS03175	EGM64_RS06430	EGM60_RS03325	EGA31_RS16930
MAP_RS11845	MAP4_RS07475	RC58_RS07450	RE97_RS07450	A0V42_RS11865	CEP84_RS14460	CEG92_RS12105	EC391_RS22435	EC390_RS00310	EGM63_RS17595	EGM64_RS15065	EGM60_RS11960	EGA31_RS15915
MAP_RS18755	MAP4_RS00555	RC58_RS00545	RE97_RS00550	A0V42_RS18775	CEP84_RS07370	CEG92_RS19150	EC391_RS15335	EC390_RS07400	EGM63_RS10475	EGM64_RS22175	EGM60_RS19075	EGA31_RS22190
MAP_RS03835	MAP4_RS15480	RC58_RS15445	RE97_RS15475	A0V42_RS03835	CEP84_RS22675	CEG92_RS03955	EC391_RS07705	EC390_RS15030	EGM63_RS02830	EGM64_RS06775	EGM60_RS03670	EGA31_RS14710
MAP_RS01005	MAP4_RS18315	RC58_RS18285	RE97_RS18315	A0V42_RS01005	CEP84_RS02660	CEG92_RS01035	EC391_RS10625	EC390_RS12115	EGM63_RS05750	EGM64_RS03855	EGM60_RS00750	EGA31_RS01060
MAP_RS03595	MAP4_RS15720	RC58_RS15685	RE97_RS15715	A0V42_RS03595	CEP84_RS22920	CEG92_RS03710	EC391_RS07950	EC390_RS14785	EGM63_RS03075	EGM64_RS06530	EGM60_RS03425	EGA31_RS14955
MAP_RS20705	MAP4_RS20715	RC58_RS20675	RE97_RS20720	A0V42_RS20715	CEP84_RS05160	CEG92_RS21185	EC391_RS13125	EC390_RS09615	EGM63_RS08265	EGM64_RS01340	EGM60_RS21285	EGA31_RS20155
MAP_RS16620	MAP4_RS02690	RC58_RS02675	RE97_RS02680	A0V42_RS16640	CEP84_RS09555	CEG92_RS16970	EC391_RS17535	EC390_RS05205	EGM63_RS12670	EGM64_RS19980	EGM60_RS16880	EGA31_RS03075
MAP_RS01250	MAP4_RS18070	RC58_RS18040	RE97_RS18070	A0V42_RS01250	CEP84_RS02410	CEG92_RS01285	EC391_RS10375	EC390_RS12360	EGM63_RS05505	EGM64_RS04100	EGM60_RS00995	EGA31_RS01305
MAP_RS14560	MAP4_RS04755	RC58_RS04740	RE97_RS04735	A0V42_RS14580	CEP84_RS11670	CEG92_RS14870	EC391_RS19650	EC390_RS03090	EGM63_RS14795	EGM64_RS17860	EGM60_RS14760	EGA31_RS05195
MAP_RS05800	MAP4_RS13500	RC58_RS13470	RE97_RS13490	A0V42_RS05820	CEP84_RS20630	CEG92_RS05980	EC391_RS05660	EC390_RS17075	EGM63_RS00775	EGM64_RS08830	EGM60_RS05725	EGA31_RS12645
MAP_RS01800	MAP4_RS17520	RC58_RS17490	RE97_RS17520	A0V42_RS01805	CEP84_RS01815	CEG92_RS01875	EC391_RS09780	EC390_RS12955	EGM63_RS04905	EGM64_RS04700	EGM60_RS01595	EGA31_RS18655
MAP_RS08410	MAP4_RS10890	RC58_RS10870	RE97_RS10880	A0V42_RS08435	CEP84_RS17965	CEG92_RS08640	EC391_RS02980	EC390_RS19740	EGM63_RS21140	EGM64_RS11515	EGM60_RS08405	EGA31_RS11920
MAP_RS17725	MAP4_RS01585	RC58_RS01575	RE97_RS01585	A0V42_RS17745	CEP84_RS08440	CEG92_RS18085	EC391_RS16410	EC390_RS06330	EGM63_RS11545	EGM64_RS21105	EGM60_RS18005	EGA31_RS01920
MAP_RS07730	MAP4_RS11570	RC58_RS11550	RE97_RS11560	A0V42_RS07750	CEP84_RS18665	CEG92_RS07945	EC391_RS03685	EC390_RS19040	EGM63_RS21840	EGM64_RS10815	EGM60_RS07705	EGA31_RS09305
MAP_RS15835	MAP4_RS03475	RC58_RS03460	RE97_RS03465	A0V42_RS15855	CEP84_RS10355	CEG92_RS16170	EC391_RS18335	EC390_RS04405	EGM63_RS13475	EGM64_RS19175	EGM60_RS16075	EGA31_RS03875
MAP_RS12235	MAP4_RS07085	RC58_RS07060	RE97_RS07060	A0V42_RS12255	CEP84_RS14075	CEG92_RS12490	EC391_RS22050	EC390_RS00695	EGM63_RS17210	EGM64_RS15450	EGM60_RS12345	EGA31_RS16295
MAP_RS11990	MAP4_RS07330	RC58_RS07305	RE97_RS07305	A0V42_RS12010	CEP84_RS14310	CEG92_RS12255	EC391_RS22285	EC390_RS00460	EGM63_RS17445	EGM64_RS15215	EGM60_RS12110	EGA31_RS16060
MAP_RS02590	MAP4_RS16730	RC58_RS16695	RE97_RS16725	A0V42_RS02590	CEP84_RS01015	CEG92_RS02680	EC391_RS08975	EC390_RS13760	EGM63_RS04100	EGM64_RS05505	EGM60_RS02400	EGA31_RS17850
MAP_RS13035	MAP4_RS06285	RC58_RS06260	RE97_RS06255	A0V42_RS13055	CEP84_RS13250	CEG92_RS13310	EC391_RS21230	EC390_RS01515	EGM63_RS16385	EGM64_RS16270	EGM60_RS13170	EGA31_RS15245
MAP_RS14630	MAP4_RS04685	RC58_RS04670	RE97_RS04665	A0V42_RS14650	CEP84_RS11600	CEG92_RS14940	EC391_RS19580	EC390_RS03160	EGM63_RS14725	EGM64_RS17930	EGM60_RS14830	EGA31_RS05125
MAP_RS10090	MAP4_RS09220	RC58_RS09195	RE97_RS09200	A0V42_RS10120	CEP84_RS16240	CEG92_RS10340	EC391_RS01240	EC390_RS21470	EGM63_RS19385	EGM64_RS13260	EGM60_RS10155	EGA31_RS10215
MAP_RS14945	MAP4_RS04370	RC58_RS04350	RE97_RS04350	A0V42_RS14965	CEP84_RS11275	CEG92_RS15255	EC391_RS19255	EC390_RS03485	EGM63_RS14400	EGM64_RS18255	EGM60_RS15155	EGA31_RS04800
MAP_RS10370	MAP4_RS08940	RC58_RS08915	RE97_RS08920	A0V42_RS10400	CEP84_RS15950	CEG92_RS10625	EC391_RS00950	EC390_RS21760	EGM63_RS19095	EGM64_RS13550	EGM60_RS10445	EGA31_RS09925
MAP_RS04555	MAP4_RS14750	RC58_RS14705	RE97_RS14730	A0V42_RS04575	CEP84_RS21905	CEG92_RS04720	EC391_RS06935	EC390_RS15800	EGM63_RS02055	EGM64_RS07550	EGM60_RS04445	EGA31_RS13915
MAP_RS04070	MAP4_RS15245	RC58_RS15210	RE97_RS15240	A0V42_RS04070	CEP84_RS22440	CEG92_RS04190	EC391_RS07470	EC390_RS15265	EGM63_RS02595	EGM64_RS07010	EGM60_RS03905	EGA31_RS14470
MAP_RS13280	MAP4_RS06040	RC58_RS06015	RE97_RS06010	A0V42_RS13300	CEP84_RS13000	CEG92_RS13555	EC391_RS20980	EC390_RS01765	EGM63_RS16135	EGM64_RS16520	EGM60_RS13420	EGA31_RS06535
MAP_RS14300	MAP4_RS05015	RC58_RS05000	RE97_RS04995	A0V42_RS14320	CEP84_RS11930	CEG92_RS14610	EC391_RS19910	EC390_RS02830	EGM63_RS15055	EGM64_RS17600	EGM60_RS14500	EGA31_RS05460
MAP_RS15315	MAP4_RS03995	RC58_RS03975	RE97_RS03980	A0V42_RS15335	CEP84_RS10885	CEG92_RS15645	EC391_RS18865	EC390_RS03875	EGM63_RS14005	EGM64_RS18645	EGM60_RS15545	EGA31_RS04405
MAP_RS20600	MAP4_RS20610	RC58_RS20570	RE97_RS20615	A0V42_RS20610	CEP84_RS05050	CEG92_RS21075	EC391_RS13015	EC390_RS09725	EGM63_RS08155	EGM64_RS01450	EGM60_RS21395	EGA31_RS20265
MAP_RS09595	MAP4_RS09705	RC58_RS09680	RE97_RS09685	A0V42_RS09620	CEP84_RS16745	CEG92_RS09835	EC391_RS01745	EC390_RS20970	EGM63_RS19895	EGM64_RS12755	EGM60_RS09645	EGA31_RS10730
MAP_RS14760	MAP4_RS04555	RC58_RS04535	RE97_RS04535	A0V42_RS14780	CEP84_RS11460	CEG92_RS15070	EC391_RS19440	EC390_RS03300	EGM63_RS14585	EGM64_RS18070	EGM60_RS14970	EGA31_RS04985
MAP_RS00385	MAP4_RS18930	RC58_RS18895	RE97_RS18935	A0V42_RS00385	CEP84_RS03295	CEG92_RS00395	EC391_RS11260	EC390_RS11480	EGM63_RS06390	EGM64_RS03215	EGM60_RS00110	EGA31_RS00420
MAP_RS08705	MAP4_RS10595	RC58_RS10570	RE97_RS10580	A0V42_RS08735	CEP84_RS17660	CEG92_RS08945	EC391_RS02675	EC390_RS20045	EGM63_RS20835	EGM64_RS11820	EGM60_RS08710	EGA31_RS11615
MAP_RS17340	MAP4_RS01970	RC58_RS01960	RE97_RS01970	A0V42_RS17360	CEP84_RS08835	CEG92_RS17690	EC391_RS16805	EC390_RS05935	EGM63_RS11940	EGM64_RS20710	EGM60_RS17610	EGA31_RS02325
MAP_RS01780	MAP4_RS17540	RC58_RS17510	RE97_RS17540	A0V42_RS01785	CEP84_RS01840	CEG92_RS01850	EC391_RS09805	EC390_RS12930	EGM63_RS04930	EGM64_RS04675	EGM60_RS01570	EGA31_RS01610
MAP_RS13715	MAP4_RS05605	RC58_RS05585	RE97_RS05580	A0V42_RS13740	CEP84_RS12535	CEG92_RS14010	EC391_RS20515	EC390_RS02225	EGM63_RS15670	EGM64_RS16985	EGM60_RS13885	EGA31_RS06070
MAP_RS18295	MAP4_RS01015	RC58_RS01000	RE97_RS01010	A0V42_RS18315	CEP84_RS07840	CEG92_RS18680	EC391_RS15805	EC390_RS06930	EGM63_RS10945	EGM64_RS21705	EGM60_RS18605	EGA31_RS22665
MAP_RS20915	MAP4_RS20925	RC58_RS20885	RE97_RS20930	A0V42_RS20925	CEP84_RS05385	CEG92_RS21405	EC391_RS13350	EC390_RS09390	EGM63_RS08490	EGM64_RS01115	EGM60_RS21060	EGA31_RS19005
MAP_RS04925	MAP4_RS14375	RC58_RS14330	RE97_RS14360	A0V42_RS04945	CEP84_RS21525	CEG92_RS05095	EC391_RS06555	EC390_RS16180	EGM63_RS01670	EGM64_RS07935	EGM60_RS04830	EGA31_RS13530
MAP_RS04260	MAP4_RS15055	RC58_RS15025	RE97_RS15055	A0V42_RS04260	CEP84_RS22250	CEG92_RS04380	EC391_RS07280	EC390_RS15455	EGM63_RS02405	EGM64_RS07200	EGM60_RS04095	EGA31_RS14280
MAP_RS18260	MAP4_RS01050	RC58_RS01035	RE97_RS01045	A0V42_RS18280	CEP84_RS07875	CEG92_RS18645	EC391_RS15840	EC390_RS06895	EGM63_RS10980	EGM64_RS21670	EGM60_RS18570	EGA31_RS22700
MAP_RS14790	MAP4_RS04525	RC58_RS04505	RE97_RS04505	A0V42_RS14810	CEP84_RS11430	CEG92_RS15100	EC391_RS19410	EC390_RS03330	EGM63_RS14555	EGM64_RS18100	EGM60_RS15000	EGA31_RS04955
MAP_RS04825	MAP4_RS14480	RC58_RS14435	RE97_RS14460	A0V42_RS04845	CEP84_RS21630	CEG92_RS04995	EC391_RS06660	EC390_RS16075	EGM63_RS01775	EGM64_RS07830	EGM60_RS04725	EGA31_RS13625
MAP_RS02795	MAP4_RS16525	RC58_RS16490	RE97_RS16520	A0V42_RS02795	CEP84_RS00810	CEG92_RS02885	EC391_RS08770	EC390_RS13965	EGM63_RS03895	EGM64_RS05710	EGM60_RS02605	EGA31_RS17645
MAP_RS17795	MAP4_RS01515	RC58_RS01505	RE97_RS01515	A0V42_RS17815	CEP84_RS08365	CEG92_RS18160	EC391_RS16335	EC390_RS06405	EGM63_RS11470	EGM64_RS21180	EGM60_RS18080	EGA31_RS01845
MAP_RS17370	MAP4_RS01940	RC58_RS01930	RE97_RS01940	A0V42_RS17390	CEP84_RS08800	CEG92_RS17725	EC391_RS16770	EC390_RS05970	EGM63_RS11905	EGM64_RS20745	EGM60_RS17645	EGA31_RS02290
MAP_RS18275	MAP4_RS01035	RC58_RS01020	RE97_RS01030	A0V42_RS18295	CEP84_RS07860	CEG92_RS18660	EC391_RS15825	EC390_RS06910	EGM63_RS10965	EGM64_RS21685	EGM60_RS18585	EGA31_RS22685
MAP_RS12210	MAP4_RS07110	RC58_RS07085	RE97_RS07085	A0V42_RS12230	CEP84_RS14100	CEG92_RS12465	EC391_RS22075	EC390_RS00670	EGM63_RS17235	EGM64_RS15425	EGM60_RS12320	EGA31_RS16270
MAP_RS13780	MAP4_RS05540	RC58_RS05520	RE97_RS05515	A0V42_RS13805	CEP84_RS12470	CEG92_RS14075	EC391_RS20450	EC390_RS02290	EGM63_RS15605	EGM64_RS17050	EGM60_RS13950	EGA31_RS06005
MAP_RS22730	MAP4_RS22650	RC58_RS22605	RE97_RS22695	A0V42_RS22675	CEP84_RS14285	CEG92_RS12280	EC391_RS22260	EC390_RS00485	EGM63_RS17420	EGM64_RS15240	EGM60_RS12135	EGA31_RS16085
MAP_RS17020	MAP4_RS02290	RC58_RS02280	RE97_RS02285	A0V42_RS17040	CEP84_RS09160	CEG92_RS17365	EC391_RS17130	EC390_RS05610	EGM63_RS12265	EGM64_RS20385	EGM60_RS17285	EGA31_RS02650
MAP_RS19815	MAP4_RS19825	RC58_RS19780	RE97_RS19830	A0V42_RS19825	CEP84_RS04230	CEG92_RS20255	EC391_RS12195	EC390_RS10545	EGM63_RS07325	EGM64_RS02280	EGM60_RS22225	EGA31_RS21095
MAP_RS14870	MAP4_RS04445	RC58_RS04425	RE97_RS04425	A0V42_RS14890	CEP84_RS11350	CEG92_RS15180	EC391_RS19330	EC390_RS03410	EGM63_RS14475	EGM64_RS18180	EGM60_RS15080	EGA31_RS04875
MAP_RS14200	MAP4_RS05115	RC58_RS05100	RE97_RS05095	A0V42_RS14220	CEP84_RS12035	CEG92_RS14510	EC391_RS20015	EC390_RS02725	EGM63_RS15160	EGM64_RS17495	EGM60_RS14395	EGA31_RS05560
MAP_RS13705	MAP4_RS05615	RC58_RS05595	RE97_RS05590	A0V42_RS13730	CEP84_RS12545	CEG92_RS14000	EC391_RS20525	EC390_RS02215	EGM63_RS15680	EGM64_RS16975	EGM60_RS13875	EGA31_RS06080
MAP_RS05665	MAP4_RS13635	RC58_RS13605	RE97_RS13625	A0V42_RS05685	CEP84_RS20765	CEG92_RS05845	EC391_RS05795	EC390_RS16940	EGM63_RS00910	EGM64_RS08695	EGM60_RS05590	EGA31_RS12780
MAP_RS09215	MAP4_RS10085	RC58_RS10050	RE97_RS10060	A0V42_RS09240	CEP84_RS17130	CEG92_RS09455	EC391_RS02140	EC390_RS20580	EGM63_RS20290	EGM64_RS12365	EGM60_RS09255	EGA31_RS11160
MAP_RS04420	MAP4_RS14885	RC58_RS14840	RE97_RS14865	A0V42_RS04440	CEP84_RS22040	CEG92_RS04585	EC391_RS07070	EC390_RS15665	EGM63_RS02190	EGM64_RS07415	EGM60_RS04310	EGA31_RS14055
MAP_RS08670	MAP4_RS10630	RC58_RS10605	RE97_RS10615	A0V42_RS08700	CEP84_RS17695	CEG92_RS08910	EC391_RS02710	EC390_RS20010	EGM63_RS20870	EGM64_RS11785	EGM60_RS08675	EGA31_RS11650
MAP_RS13645	MAP4_RS05675	RC58_RS05655	RE97_RS05650	A0V42_RS13670	CEP84_RS12610	CEG92_RS13935	EC391_RS20590	EC390_RS02150	EGM63_RS15745	EGM64_RS16910	EGM60_RS13810	EGA31_RS06145
MAP_RS00490	MAP4_RS18825	RC58_RS18790	RE97_RS18830	A0V42_RS00490	CEP84_RS03185	CEG92_RS00505	EC391_RS11150	EC390_RS11590	EGM63_RS06280	EGM64_RS03325	EGM60_RS00220	EGA31_RS00530
MAP_RS23000	MAP4_RS23015	RC58_RS23085	RE97_RS23115	A0V42_RS22930	CEP84_RS03720	CEG92_RS19740	EC391_RS11685	EC390_RS11055	EGM63_RS06815	EGM64_RS02790	EGM60_RS22735	EGA31_RS21610
MAP_RS17510	MAP4_RS01800	RC58_RS01790	RE97_RS01800	A0V42_RS17530	CEP84_RS08660	CEG92_RS17865	EC391_RS16630	EC390_RS06110	EGM63_RS11765	EGM64_RS20885	EGM60_RS17785	EGA31_RS02150
MAP_RS12495	MAP4_RS06825	RC58_RS06800	RE97_RS06795	A0V42_RS12515	CEP84_RS13805	CEG92_RS12755	EC391_RS21780	EC390_RS00965	EGM63_RS16940	EGM64_RS15720	EGM60_RS12615	EGA31_RS16565
MAP_RS11900	MAP4_RS07420	RC58_RS07395	RE97_RS07395	A0V42_RS11920	CEP84_RS14400	CEG92_RS12165	EC391_RS22375	EC390_RS00370	EGM63_RS17535	EGM64_RS15125	EGM60_RS12020	EGA31_RS15970
MAP_RS10235	MAP4_RS09075	RC58_RS09050	RE97_RS09055	A0V42_RS10265	CEP84_RS16095	CEG92_RS10485	EC391_RS01095	EC390_RS21615	EGM63_RS19240	EGM64_RS13405	EGM60_RS10300	EGA31_RS10070
MAP_RS04015	MAP4_RS15300	RC58_RS15265	RE97_RS15295	A0V42_RS04015	CEP84_RS22495	CEG92_RS04135	EC391_RS07525	EC390_RS15210	EGM63_RS02650	EGM64_RS06955	EGM60_RS03850	EGA31_RS14530
MAP_RS09990	MAP4_RS09320	RC58_RS09295	RE97_RS09300	A0V42_RS10015	CEP84_RS16345	CEG92_RS10235	EC391_RS01345	EC390_RS21365	EGM63_RS19490	EGM64_RS13155	EGM60_RS10050	EGA31_RS10320
MAP_RS13190	MAP4_RS06130	RC58_RS06105	RE97_RS06100	A0V42_RS13210	CEP84_RS13090	CEG92_RS13465	EC391_RS21070	EC390_RS01675	EGM63_RS16225	EGM64_RS16430	EGM60_RS13330	EGA31_RS06625
MAP_RS14495	MAP4_RS04820	RC58_RS04805	RE97_RS04800	A0V42_RS14515	CEP84_RS11735	CEG92_RS14805	EC391_RS19715	EC390_RS03025	EGM63_RS14860	EGM64_RS17795	EGM60_RS14695	EGA31_RS05265
MAP_RS05265	MAP4_RS14035	RC58_RS13995	RE97_RS14020	A0V42_RS05285	CEP84_RS21175	CEG92_RS05435	EC391_RS06205	EC390_RS16530	EGM63_RS01320	EGM64_RS08285	EGM60_RS05180	EGA31_RS13180
MAP_RS14070	MAP4_RS05250	RC58_RS05230	RE97_RS05225	A0V42_RS14095	CEP84_RS12180	CEG92_RS14365	EC391_RS20160	EC390_RS02580	EGM63_RS15315	EGM64_RS17340	EGM60_RS14240	EGA31_RS05715
MAP_RS15790	MAP4_RS03520	RC58_RS03505	RE97_RS03510	A0V42_RS15810	CEP84_RS10405	CEG92_RS16125	EC391_RS18385	EC390_RS04355	EGM63_RS13525	EGM64_RS19125	EGM60_RS16025	EGA31_RS03925
MAP_RS15095	MAP4_RS04220	RC58_RS04200	RE97_RS04200	A0V42_RS15115	CEP84_RS11115	CEG92_RS15415	EC391_RS19095	EC390_RS03645	EGM63_RS14240	EGM64_RS18415	EGM60_RS15315	EGA31_RS04640
MAP_RS04175	MAP4_RS15140	RC58_RS15105	RE97_RS15135	A0V42_RS04175	CEP84_RS22335	CEG92_RS04295	EC391_RS07365	EC390_RS15370	EGM63_RS02490	EGM64_RS07115	EGM60_RS04010	EGA31_RS14365
MAP_RS16840	MAP4_RS02470	RC58_RS02455	RE97_RS02460	A0V42_RS16860	CEP84_RS09340	CEG92_RS17185	EC391_RS17310	EC390_RS05430	EGM63_RS12445	EGM64_RS20205	EGM60_RS17105	EGA31_RS02860
MAP_RS05680	MAP4_RS13620	RC58_RS13590	RE97_RS13610	A0V42_RS05700	CEP84_RS20750	CEG92_RS05860	EC391_RS05780	EC390_RS16955	EGM63_RS00895	EGM64_RS08710	EGM60_RS05605	EGA31_RS12765
MAP_RS07835	MAP4_RS11465	RC58_RS11445	RE97_RS11455	A0V42_RS07855	CEP84_RS18560	CEG92_RS08050	EC391_RS03580	EC390_RS19145	EGM63_RS21735	EGM64_RS10920	EGM60_RS07810	EGA31_RS09410
MAP_RS10535	MAP4_RS08775	RC58_RS08755	RE97_RS08755	A0V42_RS10565	CEP84_RS15780	CEG92_RS10795	EC391_RS00780	EC390_RS21930	EGM63_RS18925	EGM64_RS13720	EGM60_RS10615	EGA31_RS09755
MAP_RS04155	MAP4_RS15160	RC58_RS15125	RE97_RS15155	A0V42_RS04155	CEP84_RS22355	CEG92_RS04275	EC391_RS07385	EC390_RS15350	EGM63_RS02510	EGM64_RS07095	EGM60_RS03990	EGA31_RS14385
MAP_RS08925	MAP4_RS10375	RC58_RS10350	RE97_RS10360	A0V42_RS08955	CEP84_RS17430	CEG92_RS09170	EC391_RS02440	EC390_RS20280	EGM63_RS20590	EGM64_RS12065	EGM60_RS08955	EGA31_RS11505
MAP_RS03460	MAP4_RS15855	RC58_RS15820	RE97_RS15850	A0V42_RS03460	CEP84_RS00125	CEG92_RS03575	EC391_RS08085	EC390_RS14650	EGM63_RS03210	EGM64_RS06395	EGM60_RS03290	EGA31_RS16965
MAP_RS15415	MAP4_RS03895	RC58_RS03875	RE97_RS03880	A0V42_RS15435	CEP84_RS10780	CEG92_RS15750	EC391_RS18760	EC390_RS03980	EGM63_RS13900	EGM64_RS18750	EGM60_RS15650	EGA31_RS04300
MAP_RS06390	MAP4_RS12910	RC58_RS12880	RE97_RS12905	A0V42_RS06410	CEP84_RS20010	CEG92_RS06595	EC391_RS05040	EC390_RS17695	EGM63_RS00150	EGM64_RS09455	EGM60_RS06345	EGA31_RS07870
MAP_RS09210	MAP4_RS10090	RC58_RS10055	RE97_RS10065	A0V42_RS09235	CEP84_RS17135	CEG92_RS09450	EC391_RS02145	EC390_RS20575	EGM63_RS20295	EGM64_RS12360	EGM60_RS09250	EGA31_RS11165
MAP_RS19565	MAP4_RS19575	RC58_RS19535	RE97_RS19585	A0V42_RS19575	CEP84_RS03970	CEG92_RS19995	EC391_RS11935	EC390_RS10805	EGM63_RS07065	EGM64_RS02540	EGM60_RS22485	EGA31_RS21355
MAP_RS03700	MAP4_RS15615	RC58_RS15580	RE97_RS15610	A0V42_RS03700	CEP84_RS22815	CEG92_RS03815	EC391_RS07845	EC390_RS14890	EGM63_RS02970	EGM64_RS06635	EGM60_RS03530	EGA31_RS14850
MAP_RS11750	MAP4_RS07570	RC58_RS07545	RE97_RS07545	A0V42_RS11770	CEP84_RS14555	CEG92_RS12010	EC391_RS22530	EC390_RS00215	EGM63_RS17690	EGM64_RS14970	EGM60_RS11865	EGA31_RS15820
MAP_RS22585	MAP4_RS22800	RC58_RS22805	RE97_RS22870	A0V42_RS22525	CEP84_RS20570	CEG92_RS06040	EC391_RS05600	EC390_RS17135	EGM63_RS00715	EGM64_RS08890	EGM60_RS05785	EGA31_RS07240
MAP_RS07310	MAP4_RS11990	RC58_RS11965	RE97_RS11975	A0V42_RS07330	CEP84_RS19085	CEG92_RS07525	EC391_RS04105	EC390_RS18620	EGM63_RS22260	EGM64_RS10395	EGM60_RS07285	EGA31_RS08915
MAP_RS06090	MAP4_RS13210	RC58_RS13180	RE97_RS13205	A0V42_RS06110	CEP84_RS20335	CEG92_RS06275	EC391_RS05365	EC390_RS17370	EGM63_RS00480	EGM64_RS09125	EGM60_RS06020	EGA31_RS07475
MAP_RS08115	MAP4_RS11185	RC58_RS11165	RE97_RS11175	A0V42_RS08135	CEP84_RS18280	CEG92_RS08330	EC391_RS03300	EC390_RS19425	EGM63_RS21455	EGM64_RS11200	EGM60_RS08090	EGA31_RS12235
MAP_RS07800	MAP4_RS11500	RC58_RS11480	RE97_RS11490	A0V42_RS07820	CEP84_RS18595	CEG92_RS08015	EC391_RS03615	EC390_RS19110	EGM63_RS21770	EGM64_RS10885	EGM60_RS07775	EGA31_RS09375
MAP_RS21285	MAP4_RS21295	RC58_RS21250	RE97_RS21295	A0V42_RS21295	CEP84_RS05745	CEG92_RS21765	EC391_RS13715	EC390_RS09025	EGM63_RS08855	EGM64_RS00750	EGM60_RS20695	EGA31_RS19370
MAP_RS15245	MAP4_RS04065	RC58_RS04045	RE97_RS04050	A0V42_RS15265	CEP84_RS10955	CEG92_RS15575	EC391_RS18935	EC390_RS03805	EGM63_RS14075	EGM64_RS18575	EGM60_RS15475	EGA31_RS04475
MAP_RS03125	MAP4_RS16195	RC58_RS16160	RE97_RS16190	A0V42_RS03130	CEP84_RS00475	CEG92_RS03225	EC391_RS08435	EC390_RS14300	EGM63_RS03560	EGM64_RS06045	EGM60_RS02940	EGA31_RS17310
MAP_RS00275	MAP4_RS19040	RC58_RS19005	RE97_RS19045	A0V42_RS00275	CEP84_RS03405	CEG92_RS00285	EC391_RS11370	EC390_RS11370	EGM63_RS06500	EGM64_RS03105	EGM60_RS23050	EGA31_RS00310
MAP_RS07715	MAP4_RS11585	RC58_RS11560	RE97_RS11575	A0V42_RS07735	CEP84_RS18680	CEG92_RS07930	EC391_RS03700	EC390_RS19025	EGM63_RS21855	EGM64_RS10800	EGM60_RS07690	EGA31_RS09290
MAP_RS03650	MAP4_RS15665	RC58_RS15630	RE97_RS15660	A0V42_RS03650	CEP84_RS22865	CEG92_RS03765	EC391_RS07895	EC390_RS14840	EGM63_RS03020	EGM64_RS06585	EGM60_RS03480	EGA31_RS14900
MAP_RS03195	MAP4_RS16125	RC58_RS16090	RE97_RS16120	A0V42_RS03200	CEP84_RS00405	CEG92_RS03295	EC391_RS08365	EC390_RS14370	EGM63_RS03490	EGM64_RS06115	EGM60_RS03010	EGA31_RS17240
MAP_RS00680	MAP4_RS18640	RC58_RS18600	RE97_RS18640	A0V42_RS00680	CEP84_RS02985	CEG92_RS00710	EC391_RS10950	EC390_RS11790	EGM63_RS06075	EGM64_RS03530	EGM60_RS00425	EGA31_RS00735
MAP_RS18545	MAP4_RS00765	RC58_RS00755	RE97_RS00760	A0V42_RS18565	CEP84_RS07590	CEG92_RS18930	EC391_RS15555	EC390_RS07180	EGM63_RS10695	EGM64_RS21955	EGM60_RS18855	EGA31_RS22415
MAP_RS14250	MAP4_RS05065	RC58_RS05050	RE97_RS05045	A0V42_RS14270	CEP84_RS11985	CEG92_RS14560	EC391_RS19965	EC390_RS02775	EGM63_RS15110	EGM64_RS17545	EGM60_RS14445	EGA31_RS05510
MAP_RS07440	MAP4_RS11860	RC58_RS11835	RE97_RS11845	A0V42_RS07460	CEP84_RS18950	CEG92_RS07660	EC391_RS03970	EC390_RS18755	EGM63_RS22125	EGM64_RS10530	EGM60_RS07420	EGA31_RS08780
MAP_RS02490	MAP4_RS16830	RC58_RS16795	RE97_RS16825	A0V42_RS02490	CEP84_RS01115	CEG92_RS02580	EC391_RS09075	EC390_RS13660	EGM63_RS04200	EGM64_RS05405	EGM60_RS02300	EGA31_RS17950
MAP_RS15385	MAP4_RS03925	RC58_RS03905	RE97_RS03910	A0V42_RS15405	CEP84_RS10815	CEG92_RS15715	EC391_RS18795	EC390_RS03945	EGM63_RS13935	EGM64_RS18715	EGM60_RS15615	EGA31_RS04335
MAP_RS13660	MAP4_RS05660	RC58_RS05640	RE97_RS05635	A0V42_RS13685	CEP84_RS12590	CEG92_RS13955	EC391_RS20570	EC390_RS02170	EGM63_RS15725	EGM64_RS16930	EGM60_RS13830	EGA31_RS06125
MAP_RS12695	MAP4_RS06625	RC58_RS06600	RE97_RS06590	A0V42_RS12715	CEP84_RS13590	CEG92_RS12970	EC391_RS21565	EC390_RS01180	EGM63_RS16725	EGM64_RS15935	EGM60_RS12830	EGA31_RS16780
MAP_RS19465	MAP4_RS19475	RC58_RS19435	RE97_RS19480	A0V42_RS19475	CEP84_RS03865	CEG92_RS19890	EC391_RS11830	EC390_RS10910	EGM63_RS06960	EGM64_RS02645	EGM60_RS22590	EGA31_RS21465
MAP_RS01845	MAP4_RS17475	RC58_RS17445	RE97_RS17475	A0V42_RS01850	CEP84_RS01770	CEG92_RS01920	EC391_RS09735	EC390_RS13000	EGM63_RS04860	EGM64_RS04745	EGM60_RS01640	EGA31_RS18610
MAP_RS14090	MAP4_RS05230	RC58_RS05210	RE97_RS05205	A0V42_RS14110	CEP84_RS12160	CEG92_RS14385	EC391_RS20140	EC390_RS02600	EGM63_RS15295	EGM64_RS17360	EGM60_RS14260	EGA31_RS05695
MAP_RS12105	MAP4_RS07215	RC58_RS07190	RE97_RS07190	A0V42_RS12125	CEP84_RS14205	CEG92_RS12360	EC391_RS22180	EC390_RS00565	EGM63_RS17340	EGM64_RS15320	EGM60_RS12215	EGA31_RS16165
MAP_RS15215	MAP4_RS04095	RC58_RS04075	RE97_RS04080	A0V42_RS15235	CEP84_RS10985	CEG92_RS15545	EC391_RS18965	EC390_RS03775	EGM63_RS14105	EGM64_RS18545	EGM60_RS15445	EGA31_RS04505
MAP_RS08070	MAP4_RS11230	RC58_RS11210	RE97_RS11220	A0V42_RS08090	CEP84_RS18325	CEG92_RS08285	EC391_RS03345	EC390_RS19380	EGM63_RS21500	EGM64_RS11155	EGM60_RS08045	EGA31_RS12280
MAP_RS07145	MAP4_RS12155	RC58_RS12130	RE97_RS12145	A0V42_RS07165	CEP84_RS19250	CEG92_RS07360	EC391_RS04270	EC390_RS18455	EGM63_RS22425	EGM64_RS10230	EGM60_RS07120	EGA31_RS08635
MAP_RS02160	MAP4_RS17160	RC58_RS17130	RE97_RS17160	A0V42_RS02165	CEP84_RS01440	CEG92_RS02255	EC391_RS09400	EC390_RS13335	EGM63_RS04525	EGM64_RS05080	EGM60_RS01975	EGA31_RS18275
MAP_RS10300	MAP4_RS09010	RC58_RS08985	RE97_RS08990	A0V42_RS10330	CEP84_RS16025	CEG92_RS10555	EC391_RS01025	EC390_RS21685	EGM63_RS19170	EGM64_RS13475	EGM60_RS10370	EGA31_RS10000
MAP_RS18215	MAP4_RS01095	RC58_RS01080	RE97_RS01090	A0V42_RS18235	CEP84_RS07920	CEG92_RS18600	EC391_RS15885	EC390_RS06850	EGM63_RS11025	EGM64_RS21625	EGM60_RS18525	EGA31_RS22745
MAP_RS18495	MAP4_RS00815	RC58_RS00805	RE97_RS00810	A0V42_RS18515	CEP84_RS07640	CEG92_RS18880	EC391_RS15605	EC390_RS07130	EGM63_RS10745	EGM64_RS21905	EGM60_RS18805	EGA31_RS22465
MAP_RS21425	MAP4_RS21435	RC58_RS21390	RE97_RS21435	A0V42_RS21435	CEP84_RS05885	CEG92_RS21910	EC391_RS13855	EC390_RS08885	EGM63_RS08995	EGM64_RS00610	EGM60_RS20555	EGA31_RS19510
MAP_RS15470	MAP4_RS03840	RC58_RS03820	RE97_RS03825	A0V42_RS15490	CEP84_RS10725	CEG92_RS15805	EC391_RS18705	EC390_RS04035	EGM63_RS13845	EGM64_RS18805	EGM60_RS15705	EGA31_RS04245
MAP_RS03565	MAP4_RS15750	RC58_RS15715	RE97_RS15745	A0V42_RS03565	CEP84_RS00020	CEG92_RS03680	EC391_RS07980	EC390_RS14755	EGM63_RS03105	EGM64_RS06500	EGM60_RS03395	EGA31_RS14985
MAP_RS10725	MAP4_RS08585	RC58_RS08565	RE97_RS08565	A0V42_RS10750	CEP84_RS15580	CEG92_RS11000	EC391_RS00580	EC390_RS22130	EGM63_RS18725	EGM64_RS13920	EGM60_RS10815	EGA31_RS12380
MAP_RS16285	MAP4_RS03025	RC58_RS03010	RE97_RS03015	A0V42_RS16310	CEP84_RS09890	CEG92_RS16630	EC391_RS17870	EC390_RS04870	EGM63_RS13005	EGM64_RS19645	EGM60_RS16545	EGA31_RS03405
MAP_RS03950	MAP4_RS15365	RC58_RS15330	RE97_RS15360	A0V42_RS03950	CEP84_RS22560	CEG92_RS04070	EC391_RS07590	EC390_RS15145	EGM63_RS02715	EGM64_RS06890	EGM60_RS03785	EGA31_RS14595
MAP_RS03295	MAP4_RS16025	RC58_RS15990	RE97_RS16020	A0V42_RS03295	CEP84_RS00310	CEG92_RS03395	EC391_RS08270	EC390_RS14465	EGM63_RS03395	EGM64_RS06210	EGM60_RS03105	EGA31_RS17145
MAP_RS01610	MAP4_RS17710	RC58_RS17680	RE97_RS17705	A0V42_RS01610	CEP84_RS02015	CEG92_RS01675	EC391_RS09980	EC390_RS12755	EGM63_RS05105	EGM64_RS04500	EGM60_RS01395	EGA31_RS18760
MAP_RS05195	MAP4_RS14105	RC58_RS14065	RE97_RS14090	A0V42_RS05215	CEP84_RS21255	CEG92_RS05365	EC391_RS06285	EC390_RS16450	EGM63_RS01400	EGM64_RS08205	EGM60_RS05100	EGA31_RS13260
MAP_RS16410	MAP4_RS02900	RC58_RS02885	RE97_RS02890	A0V42_RS16435	CEP84_RS09765	CEG92_RS16755	EC391_RS17745	EC390_RS04995	EGM63_RS12880	EGM64_RS19770	EGM60_RS16670	EGA31_RS03285
MAP_RS16455	MAP4_RS02855	RC58_RS02840	RE97_RS02845	A0V42_RS16480	CEP84_RS09720	CEG92_RS16800	EC391_RS17700	EC390_RS05040	EGM63_RS12835	EGM64_RS19815	EGM60_RS16715	EGA31_RS03240
MAP_RS18595	MAP4_RS00715	RC58_RS00705	RE97_RS00710	A0V42_RS18615	CEP84_RS07540	CEG92_RS18980	EC391_RS15505	EC390_RS07230	EGM63_RS10645	EGM64_RS22005	EGM60_RS18905	EGA31_RS22365
MAP_RS07290	MAP4_RS12010	RC58_RS11985	RE97_RS11995	A0V42_RS07310	CEP84_RS19105	CEG92_RS07505	EC391_RS04125	EC390_RS18600	EGM63_RS22280	EGM64_RS10375	EGM60_RS07265	EGA31_RS08935
MAP_RS09430	MAP4_RS09870	RC58_RS09840	RE97_RS09850	A0V42_RS09455	CEP84_RS16910	CEG92_RS09670	EC391_RS01915	EC390_RS20800	EGM63_RS20060	EGM64_RS12590	EGM60_RS09480	EGA31_RS10895
MAP_RS05600	MAP4_RS13700	RC58_RS13670	RE97_RS13690	A0V42_RS05620	CEP84_RS20830	CEG92_RS05780	EC391_RS05860	EC390_RS16875	EGM63_RS00975	EGM64_RS08630	EGM60_RS05525	EGA31_RS12845
MAP_RS19760	MAP4_RS19770	RC58_RS19730	RE97_RS19780	A0V42_RS19770	CEP84_RS04175	CEG92_RS20200	EC391_RS12140	EC390_RS10600	EGM63_RS07270	EGM64_RS02335	EGM60_RS22280	EGA31_RS21150
MAP_RS10165	MAP4_RS09145	RC58_RS09120	RE97_RS09125	A0V42_RS10195	CEP84_RS16165	CEG92_RS10415	EC391_RS01165	EC390_RS21545	EGM63_RS19310	EGM64_RS13335	EGM60_RS10230	EGA31_RS10140
MAP_RS15565	MAP4_RS03745	RC58_RS03725	RE97_RS03730	A0V42_RS15585	CEP84_RS10630	CEG92_RS15900	EC391_RS18610	EC390_RS04130	EGM63_RS13750	EGM64_RS18900	EGM60_RS15800	EGA31_RS04150
MAP_RS15860	MAP4_RS03450	RC58_RS03435	RE97_RS03440	A0V42_RS15880	CEP84_RS10330	CEG92_RS16195	EC391_RS18310	EC390_RS04430	EGM63_RS13450	EGM64_RS19200	EGM60_RS16100	EGA31_RS03850
MAP_RS17270	MAP4_RS02040	RC58_RS02030	RE97_RS02040	A0V42_RS17290	CEP84_RS08905	CEG92_RS17620	EC391_RS16875	EC390_RS05865	EGM63_RS12010	EGM64_RS20640	EGM60_RS17540	EGA31_RS02395
MAP_RS17230	MAP4_RS02080	RC58_RS02070	RE97_RS02075	A0V42_RS17250	CEP84_RS08945	CEG92_RS17580	EC391_RS16915	EC390_RS05825	EGM63_RS12050	EGM64_RS20600	EGM60_RS17500	EGA31_RS02435
MAP_RS17175	MAP4_RS02135	RC58_RS02125	RE97_RS02130	A0V42_RS17195	CEP84_RS09000	CEG92_RS17525	EC391_RS16970	EC390_RS05770	EGM63_RS12105	EGM64_RS20545	EGM60_RS17445	EGA31_RS02490
MAP_RS16160	MAP4_RS03150	RC58_RS03135	RE97_RS03140	A0V42_RS16180	CEP84_RS10020	CEG92_RS16500	EC391_RS18000	EC390_RS04740	EGM63_RS13140	EGM64_RS19510	EGM60_RS16410	EGA31_RS03545
MAP_RS13970	MAP4_RS05350	RC58_RS05330	RE97_RS05325	A0V42_RS13995	CEP84_RS12280	CEG92_RS14265	EC391_RS20260	EC390_RS02480	EGM63_RS15415	EGM64_RS17240	EGM60_RS14140	EGA31_RS05815
MAP_RS20185	MAP4_RS20195	RC58_RS20155	RE97_RS20200	A0V42_RS20195	CEP84_RS04605	CEG92_RS20630	EC391_RS12570	EC390_RS10170	EGM63_RS07705	EGM64_RS01900	EGM60_RS21845	EGA31_RS20715
MAP_RS10615	MAP4_RS08695	RC58_RS08675	RE97_RS08675	A0V42_RS10645	CEP84_RS15695	CEG92_RS10885	EC391_RS00695	EC390_RS22015	EGM63_RS18840	EGM64_RS13805	EGM60_RS10700	EGA31_RS09670
MAP_RS23070	MAP4_RS23090	RC58_RS23165	RE97_RS23200	A0V42_RS23000	CEP84_RS05300	CEG92_RS21325	EC391_RS13265	EC390_RS09475	EGM63_RS08405	EGM64_RS01200	EGM60_RS21145	EGA31_RS20015
MAP_RS01540	MAP4_RS17780	RC58_RS17750	RE97_RS17775	A0V42_RS01540	CEP84_RS02095	CEG92_RS01595	EC391_RS10060	EC390_RS12675	EGM63_RS05185	EGM64_RS04420	EGM60_RS01315	EGA31_RS18690
MAP_RS15820	MAP4_RS03490	RC58_RS03475	RE97_RS03480	A0V42_RS15840	CEP84_RS10370	CEG92_RS16155	EC391_RS18350	EC390_RS04390	EGM63_RS13490	EGM64_RS19160	EGM60_RS16060	EGA31_RS03890
MAP_RS09820	MAP4_RS09490	RC58_RS09465	RE97_RS09470	A0V42_RS09845	CEP84_RS16515	CEG92_RS10065	EC391_RS01515	EC390_RS21195	EGM63_RS19665	EGM64_RS12980	EGM60_RS09875	EGA31_RS10500
MAP_RS18810	MAP4_RS00500	RC58_RS00490	RE97_RS00495	A0V42_RS18830	CEP84_RS07315	CEG92_RS19205	EC391_RS15280	EC390_RS07455	EGM63_RS10420	EGM64_RS22230	EGM60_RS19130	EGA31_RS22135
MAP_RS02095	MAP4_RS17225	RC58_RS17195	RE97_RS17225	A0V42_RS02100	CEP84_RS01510	CEG92_RS02180	EC391_RS09470	EC390_RS13265	EGM63_RS04595	EGM64_RS05010	EGM60_RS01905	EGA31_RS18350
MAP_RS10470	MAP4_RS08840	RC58_RS08820	RE97_RS08820	A0V42_RS10500	CEP84_RS15850	CEG92_RS10725	EC391_RS00850	EC390_RS21860	EGM63_RS18995	EGM64_RS13650	EGM60_RS10545	EGA31_RS09825
MAP_RS16480	MAP4_RS02830	RC58_RS02815	RE97_RS02820	A0V42_RS16505	CEP84_RS09695	CEG92_RS16825	EC391_RS17675	EC390_RS05065	EGM63_RS12810	EGM64_RS19840	EGM60_RS16740	EGA31_RS03215
MAP_RS05905	MAP4_RS13395	RC58_RS13365	RE97_RS13390	A0V42_RS05925	CEP84_RS20520	CEG92_RS06090	EC391_RS05550	EC390_RS17185	EGM63_RS00665	EGM64_RS08940	EGM60_RS05835	EGA31_RS07290
MAP_RS20320	MAP4_RS20330	RC58_RS20290	RE97_RS20335	A0V42_RS20330	CEP84_RS04740	CEG92_RS20765	EC391_RS12705	EC390_RS10035	EGM63_RS07840	EGM64_RS01765	EGM60_RS21710	EGA31_RS20580
MAP_RS15235	MAP4_RS04075	RC58_RS04055	RE97_RS04060	A0V42_RS15255	CEP84_RS10965	CEG92_RS15565	EC391_RS18945	EC390_RS03795	EGM63_RS14085	EGM64_RS18565	EGM60_RS15465	EGA31_RS04485
MAP_RS19790	MAP4_RS19800	RC58_RS19755	RE97_RS19805	A0V42_RS19800	CEP84_RS04205	CEG92_RS20230	EC391_RS12170	EC390_RS10570	EGM63_RS07300	EGM64_RS02305	EGM60_RS22250	EGA31_RS21120
MAP_RS05590	MAP4_RS13710	RC58_RS13680	RE97_RS13700	A0V42_RS05610	CEP84_RS20840	CEG92_RS05770	EC391_RS05870	EC390_RS16865	EGM63_RS00985	EGM64_RS08620	EGM60_RS05515	EGA31_RS12855
MAP_RS15910	MAP4_RS03400	RC58_RS03385	RE97_RS03390	A0V42_RS15930	CEP84_RS10275	CEG92_RS16250	EC391_RS18255	EC390_RS04485	EGM63_RS13395	EGM64_RS19255	EGM60_RS16155	EGA31_RS03795
MAP_RS22480	MAP4_RS15895	RC58_RS15860	RE97_RS15890	A0V42_RS22445	CEP84_RS00170	CEG92_RS03530	EC391_RS08130	EC390_RS14605	EGM63_RS03255	EGM64_RS06350	EGM60_RS03245	EGA31_RS17010
MAP_RS16395	MAP4_RS02915	RC58_RS02900	RE97_RS02905	A0V42_RS16420	CEP84_RS09780	CEG92_RS16740	EC391_RS17760	EC390_RS04980	EGM63_RS12895	EGM64_RS19755	EGM60_RS16655	EGA31_RS03300
MAP_RS12660	MAP4_RS06660	RC58_RS06635	RE97_RS06625	A0V42_RS12680	CEP84_RS13625	CEG92_RS12935	EC391_RS21600	EC390_RS01145	EGM63_RS16760	EGM64_RS15900	EGM60_RS12795	EGA31_RS16745
MAP_RS10485	MAP4_RS08825	RC58_RS08805	RE97_RS08805	A0V42_RS10515	CEP84_RS15835	CEG92_RS10740	EC391_RS00835	EC390_RS21875	EGM63_RS18980	EGM64_RS13665	EGM60_RS10560	EGA31_RS09810
MAP_RS10770	MAP4_RS08540	RC58_RS08520	RE97_RS08520	A0V42_RS10795	CEP84_RS15535	CEG92_RS11045	EC391_RS00535	EC390_RS22175	EGM63_RS18680	EGM64_RS13965	EGM60_RS10860	EGA31_RS12425
MAP_RS04110	MAP4_RS15205	RC58_RS15170	RE97_RS15200	A0V42_RS04110	CEP84_RS22400	CEG92_RS04230	EC391_RS07430	EC390_RS15305	EGM63_RS02555	EGM64_RS07050	EGM60_RS03945	EGA31_RS14430
MAP_RS03470	MAP4_RS15845	RC58_RS15810	RE97_RS15840	A0V42_RS03470	CEP84_RS00115	CEG92_RS03585	EC391_RS08075	EC390_RS14660	EGM63_RS03200	EGM64_RS06405	EGM60_RS03300	EGA31_RS16955
MAP_RS19610	MAP4_RS19620	RC58_RS19580	RE97_RS19630	A0V42_RS19620	CEP84_RS04025	CEG92_RS20050	EC391_RS11990	EC390_RS10750	EGM63_RS07120	EGM64_RS02485	EGM60_RS22430	EGA31_RS21300
MAP_RS14130	MAP4_RS05190	RC58_RS05170	RE97_RS05165	A0V42_RS14150	CEP84_RS12115	CEG92_RS14430	EC391_RS20095	EC390_RS02645	EGM63_RS15250	EGM64_RS17405	EGM60_RS14305	EGA31_RS05650
MAP_RS04665	MAP4_RS14640	RC58_RS14595	RE97_RS14620	A0V42_RS04685	CEP84_RS21790	CEG92_RS04835	EC391_RS06820	EC390_RS15915	EGM63_RS01940	EGM64_RS07665	EGM60_RS04560	EGA31_RS13790
MAP_RS15960	MAP4_RS03350	RC58_RS03335	RE97_RS03340	A0V42_RS15980	CEP84_RS10220	CEG92_RS16300	EC391_RS18200	EC390_RS04540	EGM63_RS13340	EGM64_RS19310	EGM60_RS16210	EGA31_RS03745
MAP_RS22955	MAP4_RS22435	RC58_RS22390	RE97_RS22440	A0V42_RS22890	CEP84_RS07520	CEG92_RS19000	EC391_RS15485	EC390_RS07250	EGM63_RS10625	EGM64_RS22025	EGM60_RS18925	EGA31_RS22340
MAP_RS04725	MAP4_RS14580	RC58_RS14535	RE97_RS14560	A0V42_RS04745	CEP84_RS21730	CEG92_RS04895	EC391_RS06760	EC390_RS15975	EGM63_RS01875	EGM64_RS07730	EGM60_RS04625	EGA31_RS13725
MAP_RS10380	MAP4_RS08930	RC58_RS08905	RE97_RS08910	A0V42_RS10410	CEP84_RS15940	CEG92_RS10635	EC391_RS00940	EC390_RS21770	EGM63_RS19085	EGM64_RS13560	EGM60_RS10455	EGA31_RS09915
MAP_RS04430	MAP4_RS14875	RC58_RS14830	RE97_RS14855	A0V42_RS04450	CEP84_RS22030	CEG92_RS04595	EC391_RS07060	EC390_RS15675	EGM63_RS02180	EGM64_RS07425	EGM60_RS04320	EGA31_RS14045
MAP_RS01785	MAP4_RS17535	RC58_RS17505	RE97_RS17535	A0V42_RS01790	CEP84_RS01835	CEG92_RS01855	EC391_RS09800	EC390_RS12935	EGM63_RS04925	EGM64_RS04680	EGM60_RS01575	EGA31_RS01605
MAP_RS16035	MAP4_RS03275	RC58_RS03260	RE97_RS03265	A0V42_RS16055	CEP84_RS10145	CEG92_RS16375	EC391_RS18125	EC390_RS04615	EGM63_RS13265	EGM64_RS19385	EGM60_RS16285	EGA31_RS03670
MAP_RS07605	MAP4_RS11695	RC58_RS11670	RE97_RS11680	A0V42_RS07625	CEP84_RS18790	CEG92_RS07820	EC391_RS03810	EC390_RS18915	EGM63_RS21965	EGM64_RS10690	EGM60_RS07580	EGA31_RS09180
MAP_RS21540	MAP4_RS21550	RC58_RS21505	RE97_RS21550	A0V42_RS21550	CEP84_RS06005	CEG92_RS22030	EC391_RS13975	EC390_RS08765	EGM63_RS09115	EGM64_RS00490	EGM60_RS20435	EGA31_RS19630
MAP_RS16500	MAP4_RS02810	RC58_RS02795	RE97_RS02800	A0V42_RS16525	CEP84_RS09675	CEG92_RS16845	EC391_RS17655	EC390_RS05085	EGM63_RS12790	EGM64_RS19860	EGM60_RS16760	EGA31_RS03195
MAP_RS14625	MAP4_RS04690	RC58_RS04675	RE97_RS04670	A0V42_RS14645	CEP84_RS11605	CEG92_RS14935	EC391_RS19585	EC390_RS03155	EGM63_RS14730	EGM64_RS17925	EGM60_RS14825	EGA31_RS05130
MAP_RS16080	MAP4_RS03230	RC58_RS03215	RE97_RS03220	A0V42_RS16100	CEP84_RS10100	CEG92_RS16420	EC391_RS18080	EC390_RS04660	EGM63_RS13220	EGM64_RS19430	EGM60_RS16330	EGA31_RS03625
MAP_RS01775	MAP4_RS17545	RC58_RS17515	RE97_RS17545	A0V42_RS01780	CEP84_RS01845	CEG92_RS01845	EC391_RS09810	EC390_RS12925	EGM63_RS04935	EGM64_RS04670	EGM60_RS01565	EGA31_RS01615
MAP_RS01165	MAP4_RS18155	RC58_RS18125	RE97_RS18155	A0V42_RS01165	CEP84_RS02495	CEG92_RS01200	EC391_RS10460	EC390_RS12275	EGM63_RS05590	EGM64_RS04015	EGM60_RS00910	EGA31_RS01220
MAP_RS21240	MAP4_RS21250	RC58_RS21210	RE97_RS21255	A0V42_RS21250	CEP84_RS05705	CEG92_RS21725	EC391_RS13675	EC390_RS09065	EGM63_RS08815	EGM64_RS00790	EGM60_RS20735	EGA31_RS19330
MAP_RS04005	MAP4_RS15310	RC58_RS15275	RE97_RS15305	A0V42_RS04005	CEP84_RS22505	CEG92_RS04125	EC391_RS07535	EC390_RS15200	EGM63_RS02660	EGM64_RS06945	EGM60_RS03840	EGA31_RS14540
MAP_RS00150	MAP4_RS19165	RC58_RS19125	RE97_RS19170	A0V42_RS00150	CEP84_RS03555	CEG92_RS00150	EC391_RS11520	EC390_RS11220	EGM63_RS06650	EGM64_RS02955	EGM60_RS22900	EGA31_RS00160
MAP_RS02810	MAP4_RS16510	RC58_RS16475	RE97_RS16505	A0V42_RS02810	CEP84_RS00795	CEG92_RS02900	EC391_RS08755	EC390_RS13980	EGM63_RS03880	EGM64_RS05725	EGM60_RS02620	EGA31_RS17630
MAP_RS19765	MAP4_RS19775	RC58_RS19735	RE97_RS19785	A0V42_RS19775	CEP84_RS04180	CEG92_RS20205	EC391_RS12145	EC390_RS10595	EGM63_RS07275	EGM64_RS02330	EGM60_RS22275	EGA31_RS21145
MAP_RS17860	MAP4_RS01450	RC58_RS01435	RE97_RS01445	A0V42_RS17880	CEP84_RS08300	CEG92_RS18225	EC391_RS16265	EC390_RS06470	EGM63_RS11405	EGM64_RS21245	EGM60_RS18145	EGA31_RS18905
MAP_RS21145	MAP4_RS21155	RC58_RS21115	RE97_RS21160	A0V42_RS21155	CEP84_RS05610	CEG92_RS21630	EC391_RS13580	EC390_RS09160	EGM63_RS08720	EGM64_RS00885	EGM60_RS20830	EGA31_RS19235
MAP_RS02100	MAP4_RS17220	RC58_RS17190	RE97_RS17220	A0V42_RS02105	CEP84_RS01505	CEG92_RS02185	EC391_RS09465	EC390_RS13270	EGM63_RS04590	EGM64_RS05015	EGM60_RS01910	EGA31_RS18345
MAP_RS16110	MAP4_RS03200	RC58_RS03185	RE97_RS03190	A0V42_RS16130	CEP84_RS10070	CEG92_RS16450	EC391_RS18050	EC390_RS04690	EGM63_RS13190	EGM64_RS19460	EGM60_RS16360	EGA31_RS03595
MAP_RS03545	MAP4_RS15770	RC58_RS15735	RE97_RS15765	A0V42_RS03545	CEP84_RS00040	CEG92_RS03660	EC391_RS08000	EC390_RS14735	EGM63_RS03125	EGM64_RS06480	EGM60_RS03375	EGA31_RS15005
MAP_RS19095	MAP4_RS00215	RC58_RS00210	RE97_RS00215	A0V42_RS19110	CEP84_RS07025	CEG92_RS19500	EC391_RS14990	EC390_RS07745	EGM63_RS10130	EGM64_RS22520	EGM60_RS19420	EGA31_RS21845
MAP_RS07765	MAP4_RS11535	RC58_RS11515	RE97_RS11525	A0V42_RS07785	CEP84_RS18630	CEG92_RS07980	EC391_RS03650	EC390_RS19075	EGM63_RS21805	EGM64_RS10850	EGM60_RS07740	EGA31_RS09340
MAP_RS00575	MAP4_RS18745	RC58_RS18705	RE97_RS18745	A0V42_RS00575	CEP84_RS03090	CEG92_RS00605	EC391_RS11055	EC390_RS11685	EGM63_RS06180	EGM64_RS03425	EGM60_RS00320	EGA31_RS00630
MAP_RS11035	MAP4_RS08275	RC58_RS08255	RE97_RS08255	A0V42_RS11060	CEP84_RS15265	CEG92_RS11310	EC391_RS00260	EC390_RS22450	EGM63_RS18395	EGM64_RS14250	EGM60_RS11145	EGA31_RS07115
MAP_RS17210	MAP4_RS02100	RC58_RS02090	RE97_RS02095	A0V42_RS17230	CEP84_RS08965	CEG92_RS17560	EC391_RS16935	EC390_RS05805	EGM63_RS12070	EGM64_RS20580	EGM60_RS17480	EGA31_RS02455
MAP_RS06645	MAP4_RS12655	RC58_RS12630	RE97_RS12650	A0V42_RS06665	CEP84_RS19755	CEG92_RS06855	EC391_RS04785	EC390_RS17950	EGM63_RS22945	EGM64_RS09710	EGM60_RS06600	EGA31_RS08125
MAP_RS03210	MAP4_RS16110	RC58_RS16075	RE97_RS16105	A0V42_RS03215	CEP84_RS00390	CEG92_RS03310	EC391_RS08350	EC390_RS14385	EGM63_RS03475	EGM64_RS06130	EGM60_RS03025	EGA31_RS17225
MAP_RS17120	MAP4_RS02190	RC58_RS02180	RE97_RS02185	A0V42_RS17140	CEP84_RS09055	CEG92_RS17470	EC391_RS17025	EC390_RS05715	EGM63_RS12160	EGM64_RS20490	EGM60_RS17390	EGA31_RS02545
MAP_RS11815	MAP4_RS07505	RC58_RS07480	RE97_RS07480	A0V42_RS11835	CEP84_RS14490	CEG92_RS12075	EC391_RS22465	EC390_RS00280	EGM63_RS17625	EGM64_RS15035	EGM60_RS11930	EGA31_RS15885
MAP_RS16140	MAP4_RS22525	RC58_RS03155	RE97_RS03160	A0V42_RS16160	CEP84_RS10040	CEG92_RS16480	EC391_RS18020	EC390_RS04720	EGM63_RS13160	EGM64_RS19490	EGM60_RS16390	EGA31_RS03565
MAP_RS19295	MAP4_RS19305	RC58_RS19265	RE97_RS19310	A0V42_RS19305	CEP84_RS03695	CEG92_RS19715	EC391_RS11660	EC390_RS11080	EGM63_RS06790	EGM64_RS02815	EGM60_RS22760	EGA31_RS21635
MAP_RS19965	MAP4_RS19975	RC58_RS19930	RE97_RS19980	A0V42_RS19975	CEP84_RS04385	CEG92_RS20410	EC391_RS12350	EC390_RS10390	EGM63_RS07485	EGM64_RS02120	EGM60_RS22065	EGA31_RS20935
MAP_RS06160	MAP4_RS13140	RC58_RS13110	RE97_RS13135	A0V42_RS06180	CEP84_RS20265	CEG92_RS06345	EC391_RS05295	EC390_RS17440	EGM63_RS00410	EGM64_RS09195	EGM60_RS06090	EGA31_RS07545
MAP_RS10915	MAP4_RS08395	RC58_RS08375	RE97_RS08375	A0V42_RS10940	CEP84_RS15390	CEG92_RS11190	EC391_RS00390	EC390_RS22320	EGM63_RS18535	EGM64_RS14110	EGM60_RS11005	EGA31_RS12570
MAP_RS12160	MAP4_RS07160	RC58_RS07135	RE97_RS07135	A0V42_RS12180	CEP84_RS14150	CEG92_RS12415	EC391_RS22125	EC390_RS00620	EGM63_RS17285	EGM64_RS15375	EGM60_RS12270	EGA31_RS16220
MAP_RS01650	MAP4_RS17670	RC58_RS17640	RE97_RS17665	A0V42_RS01655	CEP84_RS01970	CEG92_RS01720	EC391_RS09935	EC390_RS12800	EGM63_RS05060	EGM64_RS04545	EGM60_RS01440	EGA31_RS18805
MAP_RS00405	MAP4_RS18910	RC58_RS18875	RE97_RS18915	A0V42_RS00405	CEP84_RS03270	CEG92_RS00420	EC391_RS11235	EC390_RS11505	EGM63_RS06365	EGM64_RS03240	EGM60_RS00135	EGA31_RS00445
MAP_RS06175	MAP4_RS13125	RC58_RS13095	RE97_RS13120	A0V42_RS06195	CEP84_RS20250	CEG92_RS06360	EC391_RS05280	EC390_RS17455	EGM63_RS00395	EGM64_RS09210	EGM60_RS06105	EGA31_RS07560
MAP_RS13850	MAP4_RS05470	RC58_RS05450	RE97_RS05445	A0V42_RS13875	CEP84_RS12400	CEG92_RS14145	EC391_RS20380	EC390_RS02360	EGM63_RS15535	EGM64_RS17120	EGM60_RS14020	EGA31_RS05935
MAP_RS15765	MAP4_RS03545	RC58_RS03525	RE97_RS03530	A0V42_RS15785	CEP84_RS10430	CEG92_RS16100	EC391_RS18410	EC390_RS04330	EGM63_RS13550	EGM64_RS19100	EGM60_RS16000	EGA31_RS03950
MAP_RS16180	MAP4_RS03130	RC58_RS03115	RE97_RS03120	A0V42_RS16200	CEP84_RS10000	CEG92_RS16520	EC391_RS17980	EC390_RS04760	EGM63_RS13120	EGM64_RS19530	EGM60_RS16430	EGA31_RS03525
MAP_RS16800	MAP4_RS02510	RC58_RS02495	RE97_RS02500	A0V42_RS16820	CEP84_RS09380	CEG92_RS17145	EC391_RS17350	EC390_RS05390	EGM63_RS12485	EGM64_RS20165	EGM60_RS17065	EGA31_RS02900
MAP_RS08170	MAP4_RS11130	RC58_RS11110	RE97_RS11120	A0V42_RS08190	CEP84_RS18225	CEG92_RS08385	EC391_RS03245	EC390_RS19480	EGM63_RS21400	EGM64_RS11255	EGM60_RS08145	EGA31_RS12180
MAP_RS03885	MAP4_RS15430	RC58_RS15395	RE97_RS15425	A0V42_RS03885	CEP84_RS22625	CEG92_RS04005	EC391_RS07655	EC390_RS15080	EGM63_RS02780	EGM64_RS06825	EGM60_RS03720	EGA31_RS14660
MAP_RS21870	MAP4_RS21880	RC58_RS21835	RE97_RS21880	A0V42_RS21880	CEP84_RS06340	CEG92_RS22365	EC391_RS14310	EC390_RS08430	EGM63_RS09450	EGM64_RS00155	EGM60_RS20100	EGA31_RS19965
MAP_RS21305	MAP4_RS21315	RC58_RS21270	RE97_RS21315	A0V42_RS21315	CEP84_RS05765	CEG92_RS21785	EC391_RS13735	EC390_RS09005	EGM63_RS08875	EGM64_RS00730	EGM60_RS20675	EGA31_RS19390
MAP_RS06460	MAP4_RS12840	RC58_RS12810	RE97_RS12835	A0V42_RS06480	CEP84_RS19940	CEG92_RS06670	EC391_RS04970	EC390_RS17765	EGM63_RS00080	EGM64_RS09525	EGM60_RS06415	EGA31_RS07940
MAP_RS16940	MAP4_RS02370	RC58_RS02360	RE97_RS02365	A0V42_RS16960	CEP84_RS09240	CEG92_RS17285	EC391_RS17210	EC390_RS05530	EGM63_RS12345	EGM64_RS20305	EGM60_RS17205	EGA31_RS02730
MAP_RS22260	MAP4_RS22265	RC58_RS22225	RE97_RS22270	A0V42_RS22265	CEP84_RS06740	CEG92_RS22765	EC391_RS14710	EC390_RS08030	EGM63_RS09850	EGM64_RS22800	EGM60_RS19700	EGA31_RS23450
MAP_RS03720	MAP4_RS15595	RC58_RS15560	RE97_RS15590	A0V42_RS03720	CEP84_RS22795	CEG92_RS03835	EC391_RS07825	EC390_RS14910	EGM63_RS02950	EGM64_RS06655	EGM60_RS03550	EGA31_RS14830
MAP_RS23105	MAP4_RS23125	RC58_RS23215	RE97_RS23240	A0V42_RS23035	CEP84_RS06660	CEG92_RS22685	EC391_RS14630	EC390_RS08110	EGM63_RS09770	EGM64_RS22880	EGM60_RS19780	EGA31_RS23370
MAP_RS16475	MAP4_RS02835	RC58_RS02820	RE97_RS02825	A0V42_RS16500	CEP84_RS09700	CEG92_RS16820	EC391_RS17680	EC390_RS05060	EGM63_RS12815	EGM64_RS19835	EGM60_RS16735	EGA31_RS03220
MAP_RS13375	MAP4_RS05945	RC58_RS05925	RE97_RS05920	A0V42_RS13395	CEP84_RS12895	CEG92_RS13650	EC391_RS20875	EC390_RS01860	EGM63_RS16035	EGM64_RS16620	EGM60_RS13520	EGA31_RS06435
MAP_RS11970	MAP4_RS07350	RC58_RS07325	RE97_RS07325	A0V42_RS11990	CEP84_RS14330	CEG92_RS12235	EC391_RS22305	EC390_RS00440	EGM63_RS17465	EGM64_RS15195	EGM60_RS12090	EGA31_RS16040
MAP_RS08700	MAP4_RS10600	RC58_RS10575	RE97_RS10585	A0V42_RS08730	CEP84_RS17665	CEG92_RS08940	EC391_RS02680	EC390_RS20040	EGM63_RS20840	EGM64_RS11815	EGM60_RS08705	EGA31_RS11620
MAP_RS22090	MAP4_RS22100	RC58_RS22055	RE97_RS22100	A0V42_RS22100	CEP84_RS06560	CEG92_RS22585	EC391_RS14530	EC390_RS08210	EGM63_RS09670	EGM64_RS22980	EGM60_RS19880	EGA31_RS23270
MAP_RS16780	MAP4_RS02530	RC58_RS02515	RE97_RS02520	A0V42_RS16800	CEP84_RS09400	CEG92_RS17125	EC391_RS17370	EC390_RS05370	EGM63_RS12505	EGM64_RS20145	EGM60_RS17045	EGA31_RS02920
MAP_RS15125	MAP4_RS04190	RC58_RS04170	RE97_RS04170	A0V42_RS15145	CEP84_RS11085	CEG92_RS15445	EC391_RS19065	EC390_RS03675	EGM63_RS14210	EGM64_RS18445	EGM60_RS15345	EGA31_RS04610
MAP_RS03330	MAP4_RS15990	RC58_RS15955	RE97_RS15985	A0V42_RS03330	CEP84_RS00270	CEG92_RS03430	EC391_RS08230	EC390_RS14505	EGM63_RS03355	EGM64_RS06250	EGM60_RS03145	EGA31_RS17110
MAP_RS06000	MAP4_RS13300	RC58_RS13270	RE97_RS13295	A0V42_RS06020	CEP84_RS20425	CEG92_RS06185	EC391_RS05455	EC390_RS17280	EGM63_RS00570	EGM64_RS09035	EGM60_RS05930	EGA31_RS07385
MAP_RS03345	MAP4_RS15975	RC58_RS15940	RE97_RS15970	A0V42_RS03345	CEP84_RS00250	CEG92_RS03450	EC391_RS08210	EC390_RS14525	EGM63_RS03335	EGM64_RS06270	EGM60_RS03165	EGA31_RS17090
MAP_RS16505	MAP4_RS02805	RC58_RS02790	RE97_RS02795	A0V42_RS16530	CEP84_RS09670	CEG92_RS16850	EC391_RS17650	EC390_RS05090	EGM63_RS12785	EGM64_RS19865	EGM60_RS16765	EGA31_RS03190
MAP_RS16545	MAP4_RS02765	RC58_RS02750	RE97_RS02755	A0V42_RS16565	CEP84_RS09630	CEG92_RS16895	EC391_RS17610	EC390_RS05130	EGM63_RS12745	EGM64_RS19905	EGM60_RS16805	EGA31_RS03150
MAP_RS06375	MAP4_RS12925	RC58_RS12895	RE97_RS12920	A0V42_RS06395	CEP84_RS20025	CEG92_RS06580	EC391_RS05055	EC390_RS17680	EGM63_RS00165	EGM64_RS09440	EGM60_RS06330	EGA31_RS07855
MAP_RS08600	MAP4_RS10700	RC58_RS10675	RE97_RS10685	A0V42_RS08630	CEP84_RS17765	CEG92_RS08840	EC391_RS02780	EC390_RS19940	EGM63_RS20940	EGM64_RS11715	EGM60_RS08605	EGA31_RS11720
MAP_RS13185	MAP4_RS06135	RC58_RS06110	RE97_RS06105	A0V42_RS13205	CEP84_RS13095	CEG92_RS13460	EC391_RS21075	EC390_RS01670	EGM63_RS16230	EGM64_RS16425	EGM60_RS13325	EGA31_RS06630
MAP_RS13170	MAP4_RS06150	RC58_RS06125	RE97_RS06120	A0V42_RS13190	CEP84_RS13110	CEG92_RS13445	EC391_RS21090	EC390_RS01655	EGM63_RS16245	EGM64_RS16410	EGM60_RS13310	EGA31_RS06645
MAP_RS05300	MAP4_RS14000	RC58_RS13960	RE97_RS13985	A0V42_RS05320	CEP84_RS21140	CEG92_RS05470	EC391_RS06170	EC390_RS16565	EGM63_RS01285	EGM64_RS08320	EGM60_RS05215	EGA31_RS13145
MAP_RS01405	MAP4_RS17915	RC58_RS17885	RE97_RS17915	A0V42_RS01405	CEP84_RS02245	CEG92_RS01445	EC391_RS10210	EC390_RS12525	EGM63_RS05340	EGM64_RS04265	EGM60_RS01160	EGA31_RS01465
MAP_RS05675	MAP4_RS13625	RC58_RS13595	RE97_RS13615	A0V42_RS05695	CEP84_RS20755	CEG92_RS05855	EC391_RS05785	EC390_RS16950	EGM63_RS00900	EGM64_RS08705	EGM60_RS05600	EGA31_RS12770
MAP_RS04810	MAP4_RS14495	RC58_RS14450	RE97_RS14475	A0V42_RS04830	CEP84_RS21645	CEG92_RS04980	EC391_RS06675	EC390_RS16060	EGM63_RS01790	EGM64_RS07815	EGM60_RS04710	EGA31_RS13640
MAP_RS21535	MAP4_RS21545	RC58_RS21500	RE97_RS21545	A0V42_RS21545	CEP84_RS06000	CEG92_RS22025	EC391_RS13970	EC390_RS08770	EGM63_RS09110	EGM64_RS00495	EGM60_RS20440	EGA31_RS19625
MAP_RS13425	MAP4_RS05895	RC58_RS05875	RE97_RS05870	A0V42_RS13450	CEP84_RS12840	CEG92_RS13705	EC391_RS20820	EC390_RS01915	EGM63_RS15980	EGM64_RS16675	EGM60_RS13575	EGA31_RS06380
MAP_RS16660	MAP4_RS02650	RC58_RS02635	RE97_RS02640	A0V42_RS16680	CEP84_RS09515	CEG92_RS17010	EC391_RS17495	EC390_RS05245	EGM63_RS12630	EGM64_RS20020	EGM60_RS16920	EGA31_RS03035
MAP_RS02315	MAP4_RS17005	RC58_RS16970	RE97_RS17000	A0V42_RS02315	CEP84_RS01290	CEG92_RS02405	EC391_RS09250	EC390_RS13485	EGM63_RS04375	EGM64_RS05230	EGM60_RS02125	EGA31_RS18125
MAP_RS01060	MAP4_RS18260	RC58_RS18230	RE97_RS18260	A0V42_RS01060	CEP84_RS02600	CEG92_RS01095	EC391_RS10565	EC390_RS12170	EGM63_RS05695	EGM64_RS03910	EGM60_RS00805	EGA31_RS01115
MAP_RS09585	MAP4_RS09715	RC58_RS09690	RE97_RS09695	A0V42_RS09610	CEP84_RS16755	CEG92_RS09825	EC391_RS01755	EC390_RS20960	EGM63_RS19905	EGM64_RS12745	EGM60_RS09635	EGA31_RS10740
MAP_RS22095	MAP4_RS22105	RC58_RS22060	RE97_RS22105	A0V42_RS22105	CEP84_RS06565	CEG92_RS22590	EC391_RS14535	EC390_RS08205	EGM63_RS09675	EGM64_RS22975	EGM60_RS19875	EGA31_RS23275
MAP_RS01255	MAP4_RS18065	RC58_RS18035	RE97_RS18065	A0V42_RS01255	CEP84_RS02405	CEG92_RS01290	EC391_RS10370	EC390_RS12365	EGM63_RS05500	EGM64_RS04105	EGM60_RS01000	EGA31_RS01310
MAP_RS19070	MAP4_RS00240	RC58_RS00235	RE97_RS00240	A0V42_RS19085	CEP84_RS07050	CEG92_RS19475	EC391_RS15015	EC390_RS07720	EGM63_RS10155	EGM64_RS22495	EGM60_RS19395	EGA31_RS21870
MAP_RS21930	MAP4_RS21940	RC58_RS21895	RE97_RS21940	A0V42_RS21940	CEP84_RS06405	CEG92_RS22430	EC391_RS14375	EC390_RS08365	EGM63_RS09515	EGM64_RS00090	EGM60_RS20035	EGA31_RS01695
MAP_RS06200	MAP4_RS13100	RC58_RS13070	RE97_RS13095	A0V42_RS06220	CEP84_RS20220	CEG92_RS06390	EC391_RS05250	EC390_RS17485	EGM63_RS00365	EGM64_RS09240	EGM60_RS06135	EGA31_RS07590
MAP_RS14620	MAP4_RS04695	RC58_RS04680	RE97_RS04675	A0V42_RS14640	CEP84_RS11610	CEG92_RS14930	EC391_RS19590	EC390_RS03150	EGM63_RS14735	EGM64_RS17920	EGM60_RS14820	EGA31_RS05135
MAP_RS07105	MAP4_RS12195	RC58_RS12170	RE97_RS12185	A0V42_RS07125	CEP84_RS19290	CEG92_RS07320	EC391_RS04310	EC390_RS18415	EGM63_RS22465	EGM64_RS10190	EGM60_RS07080	EGA31_RS08595
MAP_RS16100	MAP4_RS03210	RC58_RS03195	RE97_RS03200	A0V42_RS16120	CEP84_RS10080	CEG92_RS16440	EC391_RS18060	EC390_RS04680	EGM63_RS13200	EGM64_RS19450	EGM60_RS16350	EGA31_RS03605
MAP_RS11945	MAP4_RS07375	RC58_RS07350	RE97_RS07350	A0V42_RS11965	CEP84_RS14355	CEG92_RS12210	EC391_RS22330	EC390_RS00415	EGM63_RS17490	EGM64_RS15170	EGM60_RS12065	EGA31_RS16015
MAP_RS03675	MAP4_RS15640	RC58_RS15605	RE97_RS15635	A0V42_RS03675	CEP84_RS22840	CEG92_RS03790	EC391_RS07870	EC390_RS14865	EGM63_RS02995	EGM64_RS06610	EGM60_RS03505	EGA31_RS14875
MAP_RS12375	MAP4_RS06945	RC58_RS06920	RE97_RS06915	A0V42_RS12395	CEP84_RS13930	CEG92_RS12635	EC391_RS21905	EC390_RS00840	EGM63_RS17065	EGM64_RS15595	EGM60_RS12490	EGA31_RS16440
MAP_RS23110	MAP4_RS23130	RC58_RS23220	RE97_RS23245	A0V42_RS23040	CEP84_RS06665	CEG92_RS22690	EC391_RS14635	EC390_RS08105	EGM63_RS09775	EGM64_RS22875	EGM60_RS19775	EGA31_RS23375
MAP_RS02285	MAP4_RS17035	RC58_RS17000	RE97_RS17030	A0V42_RS02285	CEP84_RS01320	CEG92_RS02375	EC391_RS09280	EC390_RS13455	EGM63_RS04405	EGM64_RS05200	EGM60_RS02095	EGA31_RS18155
MAP_RS16300	MAP4_RS03010	RC58_RS02995	RE97_RS03000	A0V42_RS16325	CEP84_RS09875	CEG92_RS16645	EC391_RS17855	EC390_RS04885	EGM63_RS12990	EGM64_RS19660	EGM60_RS16560	EGA31_RS03390
MAP_RS01195	MAP4_RS18125	RC58_RS18095	RE97_RS18125	A0V42_RS01195	CEP84_RS02465	CEG92_RS01230	EC391_RS10430	EC390_RS12305	EGM63_RS05560	EGM64_RS04045	EGM60_RS00940	EGA31_RS01250
MAP_RS01805	MAP4_RS17515	RC58_RS17485	RE97_RS17515	A0V42_RS01810	CEP84_RS01810	CEG92_RS01880	EC391_RS09775	EC390_RS12960	EGM63_RS04900	EGM64_RS04705	EGM60_RS01600	EGA31_RS18650
MAP_RS09965	MAP4_RS09345	RC58_RS09320	RE97_RS09325	A0V42_RS09990	CEP84_RS16370	CEG92_RS10210	EC391_RS01370	EC390_RS21340	EGM63_RS19515	EGM64_RS13130	EGM60_RS10025	EGA31_RS10345
MAP_RS16815	MAP4_RS02495	RC58_RS02480	RE97_RS02485	A0V42_RS16835	CEP84_RS09365	CEG92_RS17160	EC391_RS17335	EC390_RS05405	EGM63_RS12470	EGM64_RS20180	EGM60_RS17080	EGA31_RS02885
MAP_RS16445	MAP4_RS02865	RC58_RS02850	RE97_RS02855	A0V42_RS16470	CEP84_RS09730	CEG92_RS16790	EC391_RS17710	EC390_RS05030	EGM63_RS12845	EGM64_RS19805	EGM60_RS16705	EGA31_RS03250
MAP_RS03100	MAP4_RS16220	RC58_RS16185	RE97_RS16215	A0V42_RS03105	CEP84_RS00500	CEG92_RS03200	EC391_RS08460	EC390_RS14275	EGM63_RS03585	EGM64_RS06020	EGM60_RS02915	EGA31_RS17335
MAP_RS08300	MAP4_RS11000	RC58_RS10980	RE97_RS10990	A0V42_RS08325	CEP84_RS18080	CEG92_RS08525	EC391_RS03095	EC390_RS19625	EGM63_RS21255	EGM64_RS11400	EGM60_RS08290	EGA31_RS12035
MAP_RS08125	MAP4_RS11175	RC58_RS11155	RE97_RS11165	A0V42_RS08145	CEP84_RS18270	CEG92_RS08340	EC391_RS03290	EC390_RS19435	EGM63_RS21445	EGM64_RS11210	EGM60_RS08100	EGA31_RS12225
MAP_RS01940	MAP4_RS17380	RC58_RS17350	RE97_RS17380	A0V42_RS01945	CEP84_RS01670	CEG92_RS02020	EC391_RS09630	EC390_RS13105	EGM63_RS04755	EGM64_RS04850	EGM60_RS01745	EGA31_RS18510
MAP_RS22390	MAP4_RS22975	RC58_RS23040	RE97_RS23070	A0V42_RS22360	CEP84_RS03145	CEG92_RS00545	EC391_RS11110	EC390_RS11630	EGM63_RS06235	EGM64_RS03370	EGM60_RS00265	EGA31_RS00575
MAP_RS17705	MAP4_RS01605	RC58_RS01595	RE97_RS01605	A0V42_RS17725	CEP84_RS08460	CEG92_RS18065	EC391_RS16430	EC390_RS06310	EGM63_RS11565	EGM64_RS21085	EGM60_RS17985	EGA31_RS01940
MAP_RS07320	MAP4_RS11980	RC58_RS11955	RE97_RS11965	A0V42_RS07340	CEP84_RS19075	CEG92_RS07535	EC391_RS04095	EC390_RS18630	EGM63_RS22250	EGM64_RS10405	EGM60_RS07295	EGA31_RS08905
MAP_RS16950	MAP4_RS02360	RC58_RS02350	RE97_RS02355	A0V42_RS16970	CEP84_RS09230	CEG92_RS17295	EC391_RS17200	EC390_RS05540	EGM63_RS12335	EGM64_RS20315	EGM60_RS17215	EGA31_RS02720
MAP_RS18970	MAP4_RS00340	RC58_RS00335	RE97_RS00340	A0V42_RS18985	CEP84_RS07160	CEG92_RS19370	EC391_RS15125	EC390_RS07610	EGM63_RS10265	EGM64_RS22385	EGM60_RS19285	EGA31_RS21980
MAP_RS22895	MAP4_RS22495	RC58_RS22445	RE97_RS22515	A0V42_RS22830	CEP84_RS09275	CEG92_RS17250	EC391_RS17245	EC390_RS05495	EGM63_RS12380	EGM64_RS20270	EGM60_RS17170	EGA31_RS02765
MAP_RS02700	MAP4_RS16620	RC58_RS16585	RE97_RS16615	A0V42_RS02700	CEP84_RS00905	CEG92_RS02790	EC391_RS08865	EC390_RS13870	EGM63_RS03990	EGM64_RS05615	EGM60_RS02510	EGA31_RS17740
MAP_RS19120	MAP4_RS00190	RC58_RS00185	RE97_RS00190	A0V42_RS19135	CEP84_RS06995	CEG92_RS19530	EC391_RS14960	EC390_RS07775	EGM63_RS10100	EGM64_RS22550	EGM60_RS19450	EGA31_RS21815
MAP_RS15060	MAP4_RS04255	RC58_RS04235	RE97_RS04235	A0V42_RS15080	CEP84_RS11150	CEG92_RS15380	EC391_RS19130	EC390_RS03610	EGM63_RS14275	EGM64_RS18380	EGM60_RS15280	EGA31_RS04675
MAP_RS03550	MAP4_RS15765	RC58_RS15730	RE97_RS15760	A0V42_RS03550	CEP84_RS00035	CEG92_RS03665	EC391_RS07995	EC390_RS14740	EGM63_RS03120	EGM64_RS06485	EGM60_RS03380	EGA31_RS15000
MAP_RS00725	MAP4_RS18595	RC58_RS18555	RE97_RS18595	A0V42_RS00725	CEP84_RS02940	CEG92_RS00755	EC391_RS10905	EC390_RS11835	EGM63_RS06030	EGM64_RS03575	EGM60_RS00470	EGA31_RS00780
MAP_RS16170	MAP4_RS03140	RC58_RS03125	RE97_RS03130	A0V42_RS16190	CEP84_RS10010	CEG92_RS16510	EC391_RS17990	EC390_RS04750	EGM63_RS13130	EGM64_RS19520	EGM60_RS16420	EGA31_RS03535
MAP_RS09025	MAP4_RS10275	RC58_RS10250	RE97_RS10260	A0V42_RS09055	CEP84_RS17325	CEG92_RS09270	EC391_RS02335	EC390_RS20385	EGM63_RS20485	EGM64_RS12170	EGM60_RS09060	EGA31_RS11345
MAP_RS22800	MAP4_RS22580	RC58_RS22545	RE97_RS22620	A0V42_RS22740	CEP84_RS12165	CEG92_RS14380	EC391_RS20145	EC390_RS02595	EGM63_RS15300	EGM64_RS17355	EGM60_RS14255	EGA31_RS05700
MAP_RS16025	MAP4_RS03285	RC58_RS03270	RE97_RS03275	A0V42_RS16045	CEP84_RS10155	CEG92_RS16365	EC391_RS18135	EC390_RS04605	EGM63_RS13275	EGM64_RS19375	EGM60_RS16275	EGA31_RS03680
MAP_RS19075	MAP4_RS00235	RC58_RS00230	RE97_RS00235	A0V42_RS19090	CEP84_RS07045	CEG92_RS19480	EC391_RS15010	EC390_RS07725	EGM63_RS10150	EGM64_RS22500	EGM60_RS19400	EGA31_RS21865
MAP_RS14865	MAP4_RS04450	RC58_RS04430	RE97_RS04430	A0V42_RS14885	CEP84_RS11355	CEG92_RS15175	EC391_RS19335	EC390_RS03405	EGM63_RS14480	EGM64_RS18175	EGM60_RS15075	EGA31_RS04880
MAP_RS02360	MAP4_RS16960	RC58_RS16925	RE97_RS16955	A0V42_RS02360	CEP84_RS01245	CEG92_RS02450	EC391_RS09205	EC390_RS13530	EGM63_RS04330	EGM64_RS05275	EGM60_RS02170	EGA31_RS18080
MAP_RS19800	MAP4_RS19810	RC58_RS19765	RE97_RS19815	A0V42_RS19810	CEP84_RS04215	CEG92_RS20240	EC391_RS12180	EC390_RS10560	EGM63_RS07310	EGM64_RS02295	EGM60_RS22240	EGA31_RS21110
MAP_RS00455	MAP4_RS18860	RC58_RS18825	RE97_RS18865	A0V42_RS00455	CEP84_RS03220	CEG92_RS00470	EC391_RS11185	EC390_RS11555	EGM63_RS06315	EGM64_RS03290	EGM60_RS00185	EGA31_RS00495
MAP_RS07485	MAP4_RS11815	RC58_RS11790	RE97_RS11800	A0V42_RS07505	CEP84_RS18905	CEG92_RS07705	EC391_RS03925	EC390_RS18800	EGM63_RS22080	EGM64_RS10575	EGM60_RS07465	EGA31_RS09095
MAP_RS06350	MAP4_RS12950	RC58_RS12920	RE97_RS12945	A0V42_RS06370	CEP84_RS20050	CEG92_RS06555	EC391_RS05080	EC390_RS17655	EGM63_RS00190	EGM64_RS09415	EGM60_RS06305	EGA31_RS07830
MAP_RS00930	MAP4_RS18390	RC58_RS18355	RE97_RS18390	A0V42_RS00930	CEP84_RS02735	CEG92_RS00960	EC391_RS10700	EC390_RS12040	EGM63_RS05825	EGM64_RS03780	EGM60_RS00675	EGA31_RS00985
MAP_RS04890	MAP4_RS14415	RC58_RS14370	RE97_RS14395	A0V42_RS04910	CEP84_RS21565	CEG92_RS05060	EC391_RS06595	EC390_RS16140	EGM63_RS01710	EGM64_RS07895	EGM60_RS04790	EGA31_RS13560
MAP_RS13825	MAP4_RS05495	RC58_RS05475	RE97_RS05470	A0V42_RS13850	CEP84_RS12425	CEG92_RS14120	EC391_RS20405	EC390_RS02335	EGM63_RS15560	EGM64_RS17095	EGM60_RS13995	EGA31_RS05960
MAP_RS12610	MAP4_RS06710	RC58_RS06685	RE97_RS06675	A0V42_RS12630	CEP84_RS13685	CEG92_RS12875	EC391_RS21660	EC390_RS01085	EGM63_RS16820	EGM64_RS15840	EGM60_RS12735	EGA31_RS16685
MAP_RS17025	MAP4_RS02285	RC58_RS02275	RE97_RS02280	A0V42_RS17045	CEP84_RS09155	CEG92_RS17370	EC391_RS17125	EC390_RS05615	EGM63_RS12260	EGM64_RS20390	EGM60_RS17290	EGA31_RS02645
MAP_RS15265	MAP4_RS04045	RC58_RS04025	RE97_RS04030	A0V42_RS15285	CEP84_RS10935	CEG92_RS15595	EC391_RS18915	EC390_RS03825	EGM63_RS14055	EGM64_RS18595	EGM60_RS15495	EGA31_RS04455
MAP_RS05725	MAP4_RS13575	RC58_RS13545	RE97_RS13565	A0V42_RS05745	CEP84_RS20705	CEG92_RS05905	EC391_RS05735	EC390_RS17000	EGM63_RS00850	EGM64_RS08755	EGM60_RS05650	EGA31_RS12720
MAP_RS00875	MAP4_RS18445	RC58_RS18405	RE97_RS18445	A0V42_RS00875	CEP84_RS02790	CEG92_RS00905	EC391_RS10755	EC390_RS11985	EGM63_RS05880	EGM64_RS03725	EGM60_RS00620	EGA31_RS00930
MAP_RS12630	MAP4_RS06690	RC58_RS06665	RE97_RS06655	A0V42_RS12650	CEP84_RS13655	CEG92_RS12905	EC391_RS21630	EC390_RS01115	EGM63_RS16790	EGM64_RS15870	EGM60_RS12765	EGA31_RS16715
MAP_RS06115	MAP4_RS13185	RC58_RS13155	RE97_RS13180	A0V42_RS06135	CEP84_RS20310	CEG92_RS06300	EC391_RS05340	EC390_RS17395	EGM63_RS00455	EGM64_RS09150	EGM60_RS06045	EGA31_RS07500
MAP_RS22665	MAP4_RS22715	RC58_RS22695	RE97_RS22780	A0V42_RS22605	CEP84_RS17085	CEG92_RS09500	EC391_RS02090	EC390_RS20630	EGM63_RS20235	EGM64_RS12420	EGM60_RS09310	EGA31_RS11070
MAP_RS09555	MAP4_RS09745	RC58_RS09720	RE97_RS09725	A0V42_RS09580	CEP84_RS16785	CEG92_RS09795	EC391_RS01785	EC390_RS20930	EGM63_RS19935	EGM64_RS12715	EGM60_RS09605	EGA31_RS10770
MAP_RS14105	MAP4_RS05215	RC58_RS05195	RE97_RS05190	A0V42_RS14125	CEP84_RS12145	CEG92_RS14400	EC391_RS20125	EC390_RS02615	EGM63_RS15280	EGM64_RS17375	EGM60_RS14275	EGA31_RS05680
MAP_RS00790	MAP4_RS18530	RC58_RS18490	RE97_RS18530	A0V42_RS00790	CEP84_RS02880	CEG92_RS00815	EC391_RS10845	EC390_RS11895	EGM63_RS05970	EGM64_RS03635	EGM60_RS00530	EGA31_RS00840
MAP_RS01695	MAP4_RS17625	RC58_RS17595	RE97_RS17620	A0V42_RS01700	CEP84_RS01925	CEG92_RS01765	EC391_RS09890	EC390_RS12845	EGM63_RS05015	EGM64_RS04590	EGM60_RS01485	EGA31_RS18850
MAP_RS17495	MAP4_RS01815	RC58_RS01805	RE97_RS01815	A0V42_RS17515	CEP84_RS08675	CEG92_RS17850	EC391_RS16645	EC390_RS06095	EGM63_RS11780	EGM64_RS20870	EGM60_RS17770	EGA31_RS02165
MAP_RS03525	MAP4_RS15790	RC58_RS15755	RE97_RS15785	A0V42_RS03525	CEP84_RS00060	CEG92_RS03640	EC391_RS08020	EC390_RS14715	EGM63_RS03145	EGM64_RS06460	EGM60_RS03355	EGA31_RS16900
MAP_RS20295	MAP4_RS20305	RC58_RS20265	RE97_RS20310	A0V42_RS20305	CEP84_RS04715	CEG92_RS20740	EC391_RS12680	EC390_RS10060	EGM63_RS07815	EGM64_RS01790	EGM60_RS21735	EGA31_RS20605
MAP_RS08135	MAP4_RS11165	RC58_RS11145	RE97_RS11155	A0V42_RS08155	CEP84_RS18260	CEG92_RS08350	EC391_RS03280	EC390_RS19445	EGM63_RS21435	EGM64_RS11220	EGM60_RS08110	EGA31_RS12215
MAP_RS08950	MAP4_RS10350	RC58_RS10325	RE97_RS10335	A0V42_RS08980	CEP84_RS17405	CEG92_RS09195	EC391_RS02415	EC390_RS20305	EGM63_RS20565	EGM64_RS12090	EGM60_RS08980	EGA31_RS11530
MAP_RS12185	MAP4_RS07135	RC58_RS07110	RE97_RS07110	A0V42_RS12205	CEP84_RS14125	CEG92_RS12440	EC391_RS22100	EC390_RS00645	EGM63_RS17260	EGM64_RS15400	EGM60_RS12295	EGA31_RS16245
MAP_RS22515	MAP4_RS22855	RC58_RS22885	RE97_RS22940	A0V42_RS22480	CEP84_RS22135	CEG92_RS04495	EC391_RS07165	EC390_RS15570	EGM63_RS02285	EGM64_RS07320	EGM60_RS04215	EGA31_RS14160
MAP_RS11255	MAP4_RS08065	RC58_RS08035	RE97_RS08035	A0V42_RS11275	CEP84_RS15040	CEG92_RS11530	EC391_RS00050	EC390_RS22660	EGM63_RS18185	EGM64_RS14475	EGM60_RS11370	EGA31_RS15330
MAP_RS22275	MAP4_RS22280	RC58_RS22240	RE97_RS22285	A0V42_RS22280	CEP84_RS06755	CEG92_RS22780	EC391_RS14725	EC390_RS08015	EGM63_RS09865	EGM64_RS22785	EGM60_RS19685	EGA31_RS23465
MAP_RS09325	MAP4_RS09975	RC58_RS09945	RE97_RS09955	A0V42_RS09350	CEP84_RS17015	CEG92_RS09565	EC391_RS02020	EC390_RS20695	EGM63_RS20165	EGM64_RS12485	EGM60_RS09375	EGA31_RS11000
MAP_RS17200	MAP4_RS02110	RC58_RS02100	RE97_RS02105	A0V42_RS17220	CEP84_RS08975	CEG92_RS17550	EC391_RS16945	EC390_RS05795	EGM63_RS12080	EGM64_RS20570	EGM60_RS17470	EGA31_RS02465
MAP_RS08110	MAP4_RS11190	RC58_RS11170	RE97_RS11180	A0V42_RS08130	CEP84_RS18285	CEG92_RS08325	EC391_RS03305	EC390_RS19420	EGM63_RS21460	EGM64_RS11195	EGM60_RS08085	EGA31_RS12240
MAP_RS21430	MAP4_RS21440	RC58_RS21395	RE97_RS21440	A0V42_RS21440	CEP84_RS05890	CEG92_RS21915	EC391_RS13860	EC390_RS08880	EGM63_RS09000	EGM64_RS00605	EGM60_RS20550	EGA31_RS19515
MAP_RS09095	MAP4_RS10205	RC58_RS10180	RE97_RS10190	A0V42_RS09125	CEP84_RS17250	CEG92_RS09340	EC391_RS02260	EC390_RS20460	EGM63_RS20410	EGM64_RS12245	EGM60_RS09135	EGA31_RS11280
MAP_RS08915	MAP4_RS10385	RC58_RS10360	RE97_RS10370	A0V42_RS08945	CEP84_RS17440	CEG92_RS09160	EC391_RS02450	EC390_RS20270	EGM63_RS20600	EGM64_RS12055	EGM60_RS08945	EGA31_RS11495
MAP_RS10440	MAP4_RS08870	RC58_RS08850	RE97_RS08850	A0V42_RS10470	CEP84_RS15880	CEG92_RS10695	EC391_RS00880	EC390_RS21830	EGM63_RS19025	EGM64_RS13620	EGM60_RS10515	EGA31_RS09855
MAP_RS12090	MAP4_RS07230	RC58_RS07205	RE97_RS07205	A0V42_RS12110	CEP84_RS14220	CEG92_RS12345	EC391_RS22195	EC390_RS00550	EGM63_RS17355	EGM64_RS15305	EGM60_RS12200	EGA31_RS16150
MAP_RS05215	MAP4_RS14085	RC58_RS14045	RE97_RS14070	A0V42_RS05235	CEP84_RS21235	CEG92_RS05385	EC391_RS06265	EC390_RS16470	EGM63_RS01380	EGM64_RS08225	EGM60_RS05120	EGA31_RS13240
MAP_RS10765	MAP4_RS08545	RC58_RS08525	RE97_RS08525	A0V42_RS10790	CEP84_RS15540	CEG92_RS11040	EC391_RS00540	EC390_RS22170	EGM63_RS18685	EGM64_RS13960	EGM60_RS10855	EGA31_RS12420
MAP_RS13315	MAP4_RS06005	RC58_RS05985	RE97_RS05980	A0V42_RS13335	CEP84_RS12955	CEG92_RS13590	EC391_RS20935	EC390_RS01800	EGM63_RS16095	EGM64_RS16560	EGM60_RS13460	EGA31_RS06495
MAP_RS04660	MAP4_RS14645	RC58_RS14600	RE97_RS14625	A0V42_RS04680	CEP84_RS21795	CEG92_RS04830	EC391_RS06825	EC390_RS15910	EGM63_RS01945	EGM64_RS07660	EGM60_RS04555	EGA31_RS13795
MAP_RS17205	MAP4_RS02105	RC58_RS02095	RE97_RS02100	A0V42_RS17225	CEP84_RS08970	CEG92_RS17555	EC391_RS16940	EC390_RS05800	EGM63_RS12075	EGM64_RS20575	EGM60_RS17475	EGA31_RS02460
MAP_RS19310	MAP4_RS19320	RC58_RS19280	RE97_RS19325	A0V42_RS19320	CEP84_RS03710	CEG92_RS19730	EC391_RS11675	EC390_RS11065	EGM63_RS06805	EGM64_RS02800	EGM60_RS22745	EGA31_RS21620
MAP_RS09570	MAP4_RS09730	RC58_RS09705	RE97_RS09710	A0V42_RS09595	CEP84_RS16770	CEG92_RS09810	EC391_RS01770	EC390_RS20945	EGM63_RS19920	EGM64_RS12730	EGM60_RS09620	EGA31_RS10755
MAP_RS19055	MAP4_RS00255	RC58_RS00250	RE97_RS00255	A0V42_RS19070	CEP84_RS07065	CEG92_RS19460	EC391_RS15030	EC390_RS07705	EGM63_RS10170	EGM64_RS22480	EGM60_RS19380	EGA31_RS21885
MAP_RS02855	MAP4_RS16465	RC58_RS16425	RE97_RS16460	A0V42_RS02860	CEP84_RS00750	CEG92_RS02950	EC391_RS08710	EC390_RS14025	EGM63_RS03835	EGM64_RS05770	EGM60_RS02665	EGA31_RS17585
MAP_RS12545	MAP4_RS06775	RC58_RS06750	RE97_RS06745	A0V42_RS12565	CEP84_RS13755	CEG92_RS12805	EC391_RS21730	EC390_RS01015	EGM63_RS16890	EGM64_RS15770	EGM60_RS12665	EGA31_RS16615
MAP_RS04755	MAP4_RS14550	RC58_RS14505	RE97_RS14530	A0V42_RS04775	CEP84_RS21700	CEG92_RS04925	EC391_RS06730	EC390_RS16005	EGM63_RS01845	EGM64_RS07760	EGM60_RS04655	EGA31_RS13695
MAP_RS05890	MAP4_RS13410	RC58_RS13380	RE97_RS13405	A0V42_RS05910	CEP84_RS20535	CEG92_RS06075	EC391_RS05565	EC390_RS17170	EGM63_RS00680	EGM64_RS08925	EGM60_RS05820	EGA31_RS07275
MAP_RS18015	MAP4_RS01295	RC58_RS01280	RE97_RS01290	A0V42_RS18035	CEP84_RS08130	CEG92_RS18390	EC391_RS16095	EC390_RS06640	EGM63_RS11235	EGM64_RS21415	EGM60_RS18315	EGA31_RS22955
MAP_RS04610	MAP4_RS14695	RC58_RS14650	RE97_RS14675	A0V42_RS04630	CEP84_RS21850	CEG92_RS04775	EC391_RS06880	EC390_RS15855	EGM63_RS02000	EGM64_RS07605	EGM60_RS04500	EGA31_RS13860
MAP_RS06615	MAP4_RS12685	RC58_RS12660	RE97_RS12680	A0V42_RS06635	CEP84_RS19785	CEG92_RS06825	EC391_RS04815	EC390_RS17920	EGM63_RS22975	EGM64_RS09680	EGM60_RS06570	EGA31_RS08095
MAP_RS17215	MAP4_RS02095	RC58_RS02085	RE97_RS22510	A0V42_RS17235	CEP84_RS08960	CEG92_RS17565	EC391_RS16930	EC390_RS05810	EGM63_RS12065	EGM64_RS20585	EGM60_RS17485	EGA31_RS02450
MAP_RS10345	MAP4_RS08965	RC58_RS08940	RE97_RS08945	A0V42_RS10375	CEP84_RS15975	CEG92_RS10600	EC391_RS00975	EC390_RS21735	EGM63_RS19120	EGM64_RS13525	EGM60_RS10420	EGA31_RS09950
MAP_RS02625	MAP4_RS16695	RC58_RS16660	RE97_RS16690	A0V42_RS02625	CEP84_RS00980	CEG92_RS02715	EC391_RS08940	EC390_RS13795	EGM63_RS04065	EGM64_RS05540	EGM60_RS02435	EGA31_RS17815
MAP_RS19230	MAP4_RS00085	RC58_RS00085	RE97_RS00085	A0V42_RS19240	CEP84_RS06880	CEG92_RS19645	EC391_RS14850	EC390_RS07890	EGM63_RS09990	EGM64_RS22660	EGM60_RS19560	EGA31_RS21710
MAP_RS15940	MAP4_RS03370	RC58_RS03355	RE97_RS03360	A0V42_RS15960	CEP84_RS10245	CEG92_RS16280	EC391_RS18225	EC390_RS04515	EGM63_RS13365	EGM64_RS19285	EGM60_RS16185	EGA31_RS03765
MAP_RS04480	MAP4_RS14825	RC58_RS14780	RE97_RS14805	A0V42_RS04500	CEP84_RS21980	CEG92_RS04645	EC391_RS07010	EC390_RS15725	EGM63_RS02130	EGM64_RS07475	EGM60_RS04370	EGA31_RS13995
MAP_RS07770	MAP4_RS11530	RC58_RS11510	RE97_RS11520	A0V42_RS07790	CEP84_RS18625	CEG92_RS07985	EC391_RS03645	EC390_RS19080	EGM63_RS21800	EGM64_RS10855	EGM60_RS07745	EGA31_RS09345
MAP_RS13045	MAP4_RS06275	RC58_RS06250	RE97_RS06245	A0V42_RS13065	CEP84_RS13240	CEG92_RS13320	EC391_RS21220	EC390_RS01525	EGM63_RS16375	EGM64_RS16280	EGM60_RS13180	EGA31_RS15255
MAP_RS19570	MAP4_RS19580	RC58_RS19540	RE97_RS19590	A0V42_RS19580	CEP84_RS03985	CEG92_RS20010	EC391_RS11950	EC390_RS10790	EGM63_RS07080	EGM64_RS02525	EGM60_RS22470	EGA31_RS21340
MAP_RS05185	MAP4_RS14115	RC58_RS14075	RE97_RS14100	A0V42_RS05205	CEP84_RS21265	CEG92_RS05355	EC391_RS06295	EC390_RS16440	EGM63_RS01410	EGM64_RS08195	EGM60_RS05090	EGA31_RS13270
MAP_RS17560	MAP4_RS01750	RC58_RS01740	RE97_RS01750	A0V42_RS17580	CEP84_RS08610	CEG92_RS17915	EC391_RS16580	EC390_RS06160	EGM63_RS11715	EGM64_RS20935	EGM60_RS17835	EGA31_RS02100
MAP_RS10880	MAP4_RS08430	RC58_RS08410	RE97_RS08410	A0V42_RS10905	CEP84_RS15425	CEG92_RS11155	EC391_RS00425	EC390_RS22285	EGM63_RS18570	EGM64_RS14075	EGM60_RS10970	EGA31_RS12535
MAP_RS03455	MAP4_RS15860	RC58_RS15825	RE97_RS15855	A0V42_RS03455	CEP84_RS00130	CEG92_RS03570	EC391_RS08090	EC390_RS14645	EGM63_RS03215	EGM64_RS06390	EGM60_RS03285	EGA31_RS16970
MAP_RS02215	MAP4_RS17105	RC58_RS17070	RE97_RS17100	A0V42_RS02220	CEP84_RS01385	CEG92_RS02310	EC391_RS09345	EC390_RS13390	EGM63_RS04470	EGM64_RS05135	EGM60_RS02030	EGA31_RS18220
MAP_RS12525	MAP4_RS06795	RC58_RS06770	RE97_RS06765	A0V42_RS12545	CEP84_RS13775	CEG92_RS12785	EC391_RS21750	EC390_RS00995	EGM63_RS16910	EGM64_RS15750	EGM60_RS12645	EGA31_RS16595
MAP_RS02485	MAP4_RS16835	RC58_RS16800	RE97_RS16830	A0V42_RS02485	CEP84_RS01120	CEG92_RS02575	EC391_RS09080	EC390_RS13655	EGM63_RS04205	EGM64_RS05400	EGM60_RS02295	EGA31_RS17955
MAP_RS01360	MAP4_RS17960	RC58_RS17930	RE97_RS17960	A0V42_RS01360	CEP84_RS02290	CEG92_RS01400	EC391_RS10255	EC390_RS12480	EGM63_RS05385	EGM64_RS04220	EGM60_RS01115	EGA31_RS01420
MAP_RS08420	MAP4_RS10880	RC58_RS10860	RE97_RS10870	A0V42_RS08445	CEP84_RS17955	CEG92_RS08650	EC391_RS02970	EC390_RS19750	EGM63_RS21130	EGM64_RS11525	EGM60_RS08415	EGA31_RS11910
MAP_RS14395	MAP4_RS04920	RC58_RS04905	RE97_RS04900	A0V42_RS14415	CEP84_RS11835	CEG92_RS14705	EC391_RS19815	EC390_RS02925	EGM63_RS14960	EGM64_RS17695	EGM60_RS14595	EGA31_RS05365
MAP_RS15740	MAP4_RS03570	RC58_RS03550	RE97_RS03555	A0V42_RS15760	CEP84_RS10455	CEG92_RS16075	EC391_RS18435	EC390_RS04305	EGM63_RS13575	EGM64_RS19075	EGM60_RS15975	EGA31_RS03975
MAP_RS08005	MAP4_RS11295	RC58_RS11275	RE97_RS11285	A0V42_RS08025	CEP84_RS18390	CEG92_RS08220	EC391_RS03410	EC390_RS19315	EGM63_RS21565	EGM64_RS11090	EGM60_RS07980	EGA31_RS12345
MAP_RS17590	MAP4_RS01720	RC58_RS01710	RE97_RS01720	A0V42_RS17610	CEP84_RS08575	CEG92_RS17950	EC391_RS16545	EC390_RS06195	EGM63_RS11680	EGM64_RS20970	EGM60_RS17870	EGA31_RS02065
MAP_RS06015	MAP4_RS13285	RC58_RS13255	RE97_RS13280	A0V42_RS06035	CEP84_RS20410	CEG92_RS06200	EC391_RS05440	EC390_RS17295	EGM63_RS00555	EGM64_RS09050	EGM60_RS05945	EGA31_RS07400
MAP_RS09390	MAP4_RS09910	RC58_RS09880	RE97_RS09890	A0V42_RS09415	CEP84_RS16950	CEG92_RS09630	EC391_RS01955	EC390_RS20760	EGM63_RS20100	EGM64_RS12550	EGM60_RS09440	EGA31_RS10935
MAP_RS14725	MAP4_RS04590	RC58_RS04570	RE97_RS04570	A0V42_RS14745	CEP84_RS11500	CEG92_RS15035	EC391_RS19480	EC390_RS03260	EGM63_RS14625	EGM64_RS18030	EGM60_RS14930	EGA31_RS05025
MAP_RS14375	MAP4_RS04940	RC58_RS04925	RE97_RS04920	A0V42_RS14395	CEP84_RS11855	CEG92_RS14685	EC391_RS19835	EC390_RS02905	EGM63_RS14980	EGM64_RS17675	EGM60_RS14575	EGA31_RS05385
MAP_RS07825	MAP4_RS11475	RC58_RS11455	RE97_RS11465	A0V42_RS07845	CEP84_RS18570	CEG92_RS08040	EC391_RS03590	EC390_RS19135	EGM63_RS21745	EGM64_RS10910	EGM60_RS07800	EGA31_RS09400
MAP_RS15210	MAP4_RS04100	RC58_RS04080	RE97_RS04085	A0V42_RS15230	CEP84_RS10990	CEG92_RS15540	EC391_RS18970	EC390_RS03770	EGM63_RS14110	EGM64_RS18540	EGM60_RS15440	EGA31_RS04510
MAP_RS20050	MAP4_RS20060	RC58_RS20020	RE97_RS20065	A0V42_RS20060	CEP84_RS04470	CEG92_RS20495	EC391_RS12435	EC390_RS10305	EGM63_RS07570	EGM64_RS02035	EGM60_RS21980	EGA31_RS20850
MAP_RS19900	MAP4_RS19910	RC58_RS19865	RE97_RS19915	A0V42_RS19910	CEP84_RS04320	CEG92_RS20345	EC391_RS12285	EC390_RS10455	EGM63_RS07420	EGM64_RS02185	EGM60_RS22130	EGA31_RS21000
MAP_RS17385	MAP4_RS01925	RC58_RS01915	RE97_RS01925	A0V42_RS17405	CEP84_RS08785	CEG92_RS17740	EC391_RS16755	EC390_RS05985	EGM63_RS11890	EGM64_RS20760	EGM60_RS17660	EGA31_RS02275
MAP_RS04765	MAP4_RS14540	RC58_RS14495	RE97_RS14520	A0V42_RS04785	CEP84_RS21690	CEG92_RS04935	EC391_RS06720	EC390_RS16015	EGM63_RS01835	EGM64_RS07770	EGM60_RS04665	EGA31_RS13685
MAP_RS17715	MAP4_RS01595	RC58_RS01585	RE97_RS01595	A0V42_RS17735	CEP84_RS08450	CEG92_RS18075	EC391_RS16420	EC390_RS06320	EGM63_RS11555	EGM64_RS21095	EGM60_RS17995	EGA31_RS01930
MAP_RS09020	MAP4_RS10280	RC58_RS10255	RE97_RS10265	A0V42_RS09050	CEP84_RS17330	CEG92_RS09265	EC391_RS02340	EC390_RS20380	EGM63_RS20490	EGM64_RS12165	EGM60_RS09055	EGA31_RS11350
MAP_RS08345	MAP4_RS10955	RC58_RS10935	RE97_RS10945	A0V42_RS08370	CEP84_RS18030	CEG92_RS08575	EC391_RS03045	EC390_RS19675	EGM63_RS21205	EGM64_RS11450	EGM60_RS08340	EGA31_RS11985
MAP_RS21235	MAP4_RS21245	RC58_RS21205	RE97_RS21250	A0V42_RS21245	CEP84_RS05700	CEG92_RS21720	EC391_RS13670	EC390_RS09070	EGM63_RS08810	EGM64_RS00795	EGM60_RS20740	EGA31_RS19325
MAP_RS13675	MAP4_RS05645	RC58_RS05625	RE97_RS05620	A0V42_RS13700	CEP84_RS12575	CEG92_RS13970	EC391_RS20555	EC390_RS02185	EGM63_RS15710	EGM64_RS16945	EGM60_RS13845	EGA31_RS06110
MAP_RS14160	MAP4_RS05155	RC58_RS05140	RE97_RS05135	A0V42_RS14180	CEP84_RS12075	CEG92_RS14470	EC391_RS20055	EC390_RS02685	EGM63_RS15200	EGM64_RS17455	EGM60_RS14355	EGA31_RS05600
MAP_RS07695	MAP4_RS11605	RC58_RS11580	RE97_RS11595	A0V42_RS07715	CEP84_RS18700	CEG92_RS07910	EC391_RS03720	EC390_RS19005	EGM63_RS21875	EGM64_RS10780	EGM60_RS07670	EGA31_RS09270
MAP_RS02750	MAP4_RS16570	RC58_RS16535	RE97_RS16565	A0V42_RS02750	CEP84_RS00855	CEG92_RS02840	EC391_RS08815	EC390_RS13920	EGM63_RS03940	EGM64_RS05665	EGM60_RS02560	EGA31_RS17690
MAP_RS17160	MAP4_RS02150	RC58_RS02140	RE97_RS02145	A0V42_RS17180	CEP84_RS09015	CEG92_RS17510	EC391_RS16985	EC390_RS05755	EGM63_RS12120	EGM64_RS20530	EGM60_RS17430	EGA31_RS02505
MAP_RS11410	MAP4_RS07910	RC58_RS07880	RE97_RS07880	A0V42_RS11430	CEP84_RS14890	CEG92_RS11675	EC391_RS22865	EC390_RS22810	EGM63_RS18035	EGM64_RS14625	EGM60_RS11520	EGA31_RS15480
MAP_RS01825	MAP4_RS17495	RC58_RS17465	RE97_RS17495	A0V42_RS01830	CEP84_RS01790	CEG92_RS01900	EC391_RS09755	EC390_RS12980	EGM63_RS04880	EGM64_RS04725	EGM60_RS01620	EGA31_RS18630
MAP_RS22920	MAP4_RS22470	RC58_RS22420	RE97_RS22485	A0V42_RS22855	CEP84_RS08420	CEG92_RS18105	EC391_RS16390	EC390_RS06350	EGM63_RS11525	EGM64_RS21125	EGM60_RS18025	EGA31_RS01900
MAP_RS20845	MAP4_RS20855	RC58_RS20815	RE97_RS20860	A0V42_RS20855	CEP84_RS05310	CEG92_RS21335	EC391_RS13275	EC390_RS09465	EGM63_RS08415	EGM64_RS01190	EGM60_RS21135	EGA31_RS20005
MAP_RS15810	MAP4_RS03500	RC58_RS03485	RE97_RS03490	A0V42_RS15830	CEP84_RS10380	CEG92_RS16145	EC391_RS18360	EC390_RS04380	EGM63_RS13500	EGM64_RS19150	EGM60_RS16050	EGA31_RS03900
MAP_RS21625	MAP4_RS21635	RC58_RS21590	RE97_RS21635	A0V42_RS21635	CEP84_RS06090	CEG92_RS22115	EC391_RS14060	EC390_RS08680	EGM63_RS09200	EGM64_RS00405	EGM60_RS20350	EGA31_RS19715
MAP_RS01875	MAP4_RS17445	RC58_RS17415	RE97_RS17445	A0V42_RS01880	CEP84_RS01740	CEG92_RS01950	EC391_RS09705	EC390_RS13030	EGM63_RS04830	EGM64_RS04775	EGM60_RS01670	EGA31_RS18580
MAP_RS21905	MAP4_RS21915	RC58_RS21870	RE97_RS21915	A0V42_RS21915	CEP84_RS06380	CEG92_RS22405	EC391_RS14350	EC390_RS08390	EGM63_RS09490	EGM64_RS00115	EGM60_RS20060	EGA31_RS01720
MAP_RS01220	MAP4_RS18100	RC58_RS18070	RE97_RS18100	A0V42_RS01220	CEP84_RS02440	CEG92_RS01255	EC391_RS10405	EC390_RS12330	EGM63_RS05535	EGM64_RS04070	EGM60_RS00965	EGA31_RS01275
MAP_RS09065	MAP4_RS10235	RC58_RS10210	RE97_RS10220	A0V42_RS09095	CEP84_RS17285	CEG92_RS09310	EC391_RS02295	EC390_RS20425	EGM63_RS20445	EGM64_RS12210	EGM60_RS09100	EGA31_RS11305
MAP_RS12015	MAP4_RS07305	RC58_RS07280	RE97_RS07280	A0V42_RS12035	CEP84_RS14280	CEG92_RS12285	EC391_RS22255	EC390_RS00490	EGM63_RS17415	EGM64_RS15245	EGM60_RS12140	EGA31_RS16090
MAP_RS02720	MAP4_RS16600	RC58_RS16565	RE97_RS16595	A0V42_RS02720	CEP84_RS00885	CEG92_RS02810	EC391_RS08845	EC390_RS13890	EGM63_RS03970	EGM64_RS05635	EGM60_RS02530	EGA31_RS17720
MAP_RS15795	MAP4_RS03515	RC58_RS03500	RE97_RS03505	A0V42_RS15815	CEP84_RS10400	CEG92_RS16130	EC391_RS18380	EC390_RS04360	EGM63_RS13520	EGM64_RS19130	EGM60_RS16030	EGA31_RS03920
MAP_RS17905	MAP4_RS01405	RC58_RS01390	RE97_RS01400	A0V42_RS17925	CEP84_RS08250	CEG92_RS18270	EC391_RS16215	EC390_RS06520	EGM63_RS11355	EGM64_RS21295	EGM60_RS18195	EGA31_RS01755
MAP_RS21105	MAP4_RS21115	RC58_RS21075	RE97_RS21120	A0V42_RS21115	CEP84_RS05570	CEG92_RS21590	EC391_RS13540	EC390_RS09200	EGM63_RS08680	EGM64_RS00925	EGM60_RS20870	EGA31_RS19195
MAP_RS01325	MAP4_RS17995	RC58_RS17965	RE97_RS17995	A0V42_RS01325	CEP84_RS02325	CEG92_RS01365	EC391_RS10290	EC390_RS12445	EGM63_RS05420	EGM64_RS04185	EGM60_RS01080	EGA31_RS01385
MAP_RS18765	MAP4_RS00545	RC58_RS00535	RE97_RS00540	A0V42_RS18785	CEP84_RS07360	CEG92_RS19160	EC391_RS15325	EC390_RS07410	EGM63_RS10465	EGM64_RS22185	EGM60_RS19085	EGA31_RS22180
MAP_RS21365	MAP4_RS21375	RC58_RS21330	RE97_RS21375	A0V42_RS21375	CEP84_RS05825	CEG92_RS21850	EC391_RS13795	EC390_RS08945	EGM63_RS08935	EGM64_RS00670	EGM60_RS20615	EGA31_RS19450
MAP_RS14920	MAP4_RS04395	RC58_RS04375	RE97_RS04375	A0V42_RS14940	CEP84_RS11300	CEG92_RS15230	EC391_RS19280	EC390_RS03460	EGM63_RS14425	EGM64_RS18230	EGM60_RS15130	EGA31_RS04825
MAP_RS18835	MAP4_RS00475	RC58_RS00470	RE97_RS00475	A0V42_RS18855	CEP84_RS07290	CEG92_RS19230	EC391_RS15255	EC390_RS07480	EGM63_RS10395	EGM64_RS22255	EGM60_RS19155	EGA31_RS22110
MAP_RS18535	MAP4_RS00775	RC58_RS00765	RE97_RS00770	A0V42_RS18555	CEP84_RS07600	CEG92_RS18920	EC391_RS15565	EC390_RS07170	EGM63_RS10705	EGM64_RS21945	EGM60_RS18845	EGA31_RS22425
MAP_RS01700	MAP4_RS17620	RC58_RS17590	RE97_RS17615	A0V42_RS01705	CEP84_RS01920	CEG92_RS01770	EC391_RS09885	EC390_RS12850	EGM63_RS05010	EGM64_RS04595	EGM60_RS01490	EGA31_RS18855
MAP_RS17465	MAP4_RS01845	RC58_RS01835	RE97_RS01845	A0V42_RS17485	CEP84_RS08705	CEG92_RS17820	EC391_RS16675	EC390_RS06065	EGM63_RS11810	EGM64_RS20840	EGM60_RS17740	EGA31_RS02195
MAP_RS19905	MAP4_RS19915	RC58_RS19870	RE97_RS19920	A0V42_RS19915	CEP84_RS04325	CEG92_RS20350	EC391_RS12290	EC390_RS10450	EGM63_RS07425	EGM64_RS02180	EGM60_RS22125	EGA31_RS20995
MAP_RS07890	MAP4_RS11410	RC58_RS11390	RE97_RS11400	A0V42_RS07910	CEP84_RS18505	CEG92_RS08105	EC391_RS03525	EC390_RS19200	EGM63_RS21680	EGM64_RS10975	EGM60_RS07865	EGA31_RS09465
MAP_RS15145	MAP4_RS04170	RC58_RS04150	RE97_RS04150	A0V42_RS15165	CEP84_RS11060	CEG92_RS15470	EC391_RS19040	EC390_RS03700	EGM63_RS14185	EGM64_RS18470	EGM60_RS15370	EGA31_RS04585
MAP_RS16980	MAP4_RS02330	RC58_RS02320	RE97_RS02325	A0V42_RS17000	CEP84_RS09200	CEG92_RS17325	EC391_RS17170	EC390_RS05570	EGM63_RS12305	EGM64_RS20345	EGM60_RS17245	EGA31_RS02690
MAP_RS11695	MAP4_RS07625	RC58_RS07600	RE97_RS07600	A0V42_RS11715	CEP84_RS14610	CEG92_RS11955	EC391_RS22585	EC390_RS00160	EGM63_RS17750	EGM64_RS14910	EGM60_RS11805	EGA31_RS15765
MAP_RS15410	MAP4_RS03900	RC58_RS03880	RE97_RS03885	A0V42_RS15430	CEP84_RS10785	CEG92_RS15745	EC391_RS18765	EC390_RS03975	EGM63_RS13905	EGM64_RS18745	EGM60_RS15645	EGA31_RS04305
MAP_RS03060	MAP4_RS16260	RC58_RS16225	RE97_RS16255	A0V42_RS03065	CEP84_RS00540	CEG92_RS03160	EC391_RS08500	EC390_RS14235	EGM63_RS03625	EGM64_RS05980	EGM60_RS02875	EGA31_RS17375
MAP_RS15025	MAP4_RS04290	RC58_RS04270	RE97_RS04270	A0V42_RS15045	CEP84_RS11190	CEG92_RS15340	EC391_RS19170	EC390_RS03570	EGM63_RS14315	EGM64_RS18340	EGM60_RS15240	EGA31_RS04715
MAP_RS21390	MAP4_RS21400	RC58_RS21355	RE97_RS21400	A0V42_RS21400	CEP84_RS05850	CEG92_RS21875	EC391_RS13820	EC390_RS08920	EGM63_RS08960	EGM64_RS00645	EGM60_RS20590	EGA31_RS19475
MAP_RS11925	MAP4_RS07395	RC58_RS07370	RE97_RS07370	A0V42_RS11945	CEP84_RS14375	CEG92_RS12190	EC391_RS22350	EC390_RS00395	EGM63_RS17510	EGM64_RS15150	EGM60_RS12045	EGA31_RS15995
MAP_RS03080	MAP4_RS16240	RC58_RS16205	RE97_RS16235	A0V42_RS03085	CEP84_RS00520	CEG92_RS03180	EC391_RS08480	EC390_RS14255	EGM63_RS03605	EGM64_RS06000	EGM60_RS02895	EGA31_RS17355
MAP_RS02975	MAP4_RS16345	RC58_RS16305	RE97_RS16340	A0V42_RS02980	CEP84_RS00625	CEG92_RS03075	EC391_RS08585	EC390_RS14150	EGM63_RS03710	EGM64_RS05895	EGM60_RS02790	EGA31_RS17460
MAP_RS18650	MAP4_RS00660	RC58_RS00650	RE97_RS00655	A0V42_RS18670	CEP84_RS07480	CEG92_RS19040	EC391_RS15445	EC390_RS07290	EGM63_RS10585	EGM64_RS22065	EGM60_RS18965	EGA31_RS22300
MAP_RS13680	MAP4_RS05640	RC58_RS05620	RE97_RS05615	A0V42_RS13705	CEP84_RS12570	CEG92_RS13975	EC391_RS20550	EC390_RS02190	EGM63_RS15705	EGM64_RS16950	EGM60_RS13850	EGA31_RS06105
MAP_RS14500	MAP4_RS04815	RC58_RS04800	RE97_RS04795	A0V42_RS14520	CEP84_RS11730	CEG92_RS14810	EC391_RS19710	EC390_RS03030	EGM63_RS14855	EGM64_RS17800	EGM60_RS14700	EGA31_RS05260
MAP_RS21480	MAP4_RS21490	RC58_RS21445	RE97_RS21490	A0V42_RS21490	CEP84_RS05940	CEG92_RS21965	EC391_RS13910	EC390_RS08830	EGM63_RS09050	EGM64_RS00555	EGM60_RS20500	EGA31_RS19565
MAP_RS20180	MAP4_RS20190	RC58_RS20150	RE97_RS20195	A0V42_RS20190	CEP84_RS04600	CEG92_RS20625	EC391_RS12565	EC390_RS10175	EGM63_RS07700	EGM64_RS01905	EGM60_RS21850	EGA31_RS20720
MAP_RS14470	MAP4_RS04845	RC58_RS04830	RE97_RS04825	A0V42_RS14490	CEP84_RS11760	CEG92_RS14780	EC391_RS19740	EC390_RS03000	EGM63_RS14885	EGM64_RS17770	EGM60_RS14670	EGA31_RS05290
MAP_RS09720	MAP4_RS09580	RC58_RS09555	RE97_RS09560	A0V42_RS09745	CEP84_RS16615	CEG92_RS09965	EC391_RS01615	EC390_RS21095	EGM63_RS19765	EGM64_RS12880	EGM60_RS09775	EGA31_RS10600
MAP_RS06070	MAP4_RS13230	RC58_RS13200	RE97_RS13225	A0V42_RS06090	CEP84_RS20355	CEG92_RS06255	EC391_RS05385	EC390_RS17350	EGM63_RS00500	EGM64_RS09105	EGM60_RS06000	EGA31_RS07455
MAP_RS22965	MAP4_RS22425	RC58_RS22370	RE97_RS22425	A0V42_RS22320	CEP84_RS07225	CEG92_RS19300	EC391_RS15190	EC390_RS07545	EGM63_RS10330	EGM64_RS22320	EGM60_RS19220	EGA31_RS22045
MAP_RS03465	MAP4_RS15850	RC58_RS15815	RE97_RS15845	A0V42_RS03465	CEP84_RS00120	CEG92_RS03580	EC391_RS08080	EC390_RS14655	EGM63_RS03205	EGM64_RS06400	EGM60_RS03295	EGA31_RS16960
MAP_RS18185	MAP4_RS01125	RC58_RS01110	RE97_RS01120	A0V42_RS18205	CEP84_RS07950	CEG92_RS18570	EC391_RS15915	EC390_RS06820	EGM63_RS11055	EGM64_RS21595	EGM60_RS18495	EGA31_RS22775
MAP_RS08470	MAP4_RS10830	RC58_RS10810	RE97_RS10820	A0V42_RS08495	CEP84_RS17900	CEG92_RS08705	EC391_RS02915	EC390_RS19805	EGM63_RS21075	EGM64_RS11580	EGM60_RS08470	EGA31_RS11855
MAP_RS17755	MAP4_RS01555	RC58_RS01545	RE97_RS01555	A0V42_RS17775	CEP84_RS08405	CEG92_RS18120	EC391_RS16375	EC390_RS06365	EGM63_RS11510	EGM64_RS21140	EGM60_RS18040	EGA31_RS01885
MAP_RS16645	MAP4_RS02665	RC58_RS02650	RE97_RS02655	A0V42_RS16665	CEP84_RS09530	CEG92_RS16995	EC391_RS17510	EC390_RS05230	EGM63_RS12645	EGM64_RS20005	EGM60_RS16905	EGA31_RS03050
MAP_RS00590	MAP4_RS18730	RC58_RS18690	RE97_RS18730	A0V42_RS00590	CEP84_RS03075	CEG92_RS00620	EC391_RS11040	EC390_RS11700	EGM63_RS06165	EGM64_RS03440	EGM60_RS00335	EGA31_RS00645
MAP_RS09775	MAP4_RS09525	RC58_RS09500	RE97_RS09505	A0V42_RS09800	CEP84_RS16560	CEG92_RS10020	EC391_RS01560	EC390_RS21150	EGM63_RS19710	EGM64_RS12935	EGM60_RS09830	EGA31_RS10545
MAP_RS05640	MAP4_RS13660	RC58_RS13630	RE97_RS13650	A0V42_RS05660	CEP84_RS20790	CEG92_RS05820	EC391_RS05820	EC390_RS16915	EGM63_RS00935	EGM64_RS08670	EGM60_RS05565	EGA31_RS12805
MAP_RS13575	MAP4_RS05745	RC58_RS05725	RE97_RS05720	A0V42_RS13600	CEP84_RS12685	CEG92_RS13860	EC391_RS20665	EC390_RS02075	EGM63_RS15820	EGM64_RS16835	EGM60_RS13735	EGA31_RS06220
MAP_RS22125	MAP4_RS22135	RC58_RS22090	RE97_RS22135	A0V42_RS22135	CEP84_RS06595	CEG92_RS22620	EC391_RS14565	EC390_RS08175	EGM63_RS09705	EGM64_RS22945	EGM60_RS19845	EGA31_RS23305
MAP_RS10455	MAP4_RS08855	RC58_RS08835	RE97_RS08835	A0V42_RS10485	CEP84_RS15865	CEG92_RS10710	EC391_RS00865	EC390_RS21845	EGM63_RS19010	EGM64_RS13635	EGM60_RS10530	EGA31_RS09840
MAP_RS03810	MAP4_RS15505	RC58_RS15470	RE97_RS15500	A0V42_RS03810	CEP84_RS22700	CEG92_RS03930	EC391_RS07730	EC390_RS15005	EGM63_RS02855	EGM64_RS06750	EGM60_RS03645	EGA31_RS14735
MAP_RS18320	MAP4_RS00990	RC58_RS00975	RE97_RS00985	A0V42_RS18340	CEP84_RS07815	CEG92_RS18705	EC391_RS15780	EC390_RS06955	EGM63_RS10920	EGM64_RS21730	EGM60_RS18630	EGA31_RS22640
MAP_RS21975	MAP4_RS21985	RC58_RS21940	RE97_RS21985	A0V42_RS21985	CEP84_RS06450	CEG92_RS22475	EC391_RS14420	EC390_RS08320	EGM63_RS09560	EGM64_RS00045	EGM60_RS19990	EGA31_RS23160
MAP_RS10890	MAP4_RS08420	RC58_RS08400	RE97_RS08400	A0V42_RS10915	CEP84_RS15415	CEG92_RS11165	EC391_RS00415	EC390_RS22295	EGM63_RS18560	EGM64_RS14085	EGM60_RS10980	EGA31_RS12545
MAP_RS04485	MAP4_RS14820	RC58_RS14775	RE97_RS14800	A0V42_RS04505	CEP84_RS21975	CEG92_RS04650	EC391_RS07005	EC390_RS15730	EGM63_RS02125	EGM64_RS07480	EGM60_RS04375	EGA31_RS13990
MAP_RS18065	MAP4_RS01245	RC58_RS01230	RE97_RS01240	A0V42_RS18085	CEP84_RS08075	CEG92_RS18445	EC391_RS16040	EC390_RS06695	EGM63_RS11180	EGM64_RS21470	EGM60_RS18370	EGA31_RS22900
MAP_RS16130	MAP4_RS03180	RC58_RS03165	RE97_RS03170	A0V42_RS16150	CEP84_RS10050	CEG92_RS16470	EC391_RS18030	EC390_RS04710	EGM63_RS13170	EGM64_RS19480	EGM60_RS16380	EGA31_RS03575
MAP_RS22490	MAP4_RS22880	RC58_RS22920	RE97_RS22970	A0V42_RS22455	CEP84_RS22760	CEG92_RS03870	EC391_RS07790	EC390_RS14945	EGM63_RS02915	EGM64_RS06690	EGM60_RS03585	EGA31_RS14795
MAP_RS19870	MAP4_RS19880	RC58_RS19835	RE97_RS19885	A0V42_RS19880	CEP84_RS04285	CEG92_RS20310	EC391_RS12250	EC390_RS10490	EGM63_RS07380	EGM64_RS02225	EGM60_RS22170	EGA31_RS21040
MAP_RS12255	MAP4_RS07065	RC58_RS07040	RE97_RS07040	A0V42_RS12275	CEP84_RS14055	CEG92_RS12510	EC391_RS22030	EC390_RS00715	EGM63_RS17190	EGM64_RS15470	EGM60_RS12365	EGA31_RS16315
MAP_RS01930	MAP4_RS17390	RC58_RS17360	RE97_RS17390	A0V42_RS01935	CEP84_RS01680	CEG92_RS02010	EC391_RS09640	EC390_RS13095	EGM63_RS04765	EGM64_RS04840	EGM60_RS01735	EGA31_RS18520
MAP_RS17935	MAP4_RS01375	RC58_RS01360	RE97_RS01370	A0V42_RS17955	CEP84_RS08220	CEG92_RS18300	EC391_RS16185	EC390_RS06550	EGM63_RS11325	EGM64_RS21325	EGM60_RS18225	EGA31_RS01785
MAP_RS13945	MAP4_RS05375	RC58_RS05355	RE97_RS05350	A0V42_RS13970	CEP84_RS12305	CEG92_RS14240	EC391_RS20285	EC390_RS02455	EGM63_RS15440	EGM64_RS17215	EGM60_RS14115	EGA31_RS05840
MAP_RS21110	MAP4_RS21120	RC58_RS21080	RE97_RS21125	A0V42_RS21120	CEP84_RS05575	CEG92_RS21595	EC391_RS13545	EC390_RS09195	EGM63_RS08685	EGM64_RS00920	EGM60_RS20865	EGA31_RS19200
MAP_RS15520	MAP4_RS03790	RC58_RS03770	RE97_RS03775	A0V42_RS15540	CEP84_RS10675	CEG92_RS15855	EC391_RS18655	EC390_RS04085	EGM63_RS13795	EGM64_RS18855	EGM60_RS15755	EGA31_RS04195
MAP_RS07335	MAP4_RS11965	RC58_RS11940	RE97_RS11950	A0V42_RS07355	CEP84_RS19060	CEG92_RS07550	EC391_RS04080	EC390_RS18645	EGM63_RS22235	EGM64_RS10420	EGM60_RS07310	EGA31_RS08890
MAP_RS11235	MAP4_RS08085	RC58_RS08055	RE97_RS08055	A0V42_RS11255	CEP84_RS15060	CEG92_RS11510	EC391_RS00070	EC390_RS22640	EGM63_RS18205	EGM64_RS14455	EGM60_RS11350	EGA31_RS15310
MAP_RS15190	MAP4_RS04120	RC58_RS04100	RE97_RS04105	A0V42_RS15210	CEP84_RS11010	CEG92_RS15520	EC391_RS18990	EC390_RS03750	EGM63_RS14130	EGM64_RS18520	EGM60_RS15420	EGA31_RS04530
MAP_RS04655	MAP4_RS14650	RC58_RS14605	RE97_RS14630	A0V42_RS04675	CEP84_RS21800	CEG92_RS04825	EC391_RS06830	EC390_RS15905	EGM63_RS01950	EGM64_RS07655	EGM60_RS04550	EGA31_RS13800
MAP_RS19980	MAP4_RS19990	RC58_RS19945	RE97_RS19995	A0V42_RS19990	CEP84_RS04400	CEG92_RS20425	EC391_RS12365	EC390_RS10375	EGM63_RS07500	EGM64_RS02105	EGM60_RS22050	EGA31_RS20920
MAP_RS13310	MAP4_RS06010	RC58_RS05990	RE97_RS05985	A0V42_RS13330	CEP84_RS12960	CEG92_RS13585	EC391_RS20940	EC390_RS01795	EGM63_RS16100	EGM64_RS16555	EGM60_RS13455	EGA31_RS06500
MAP_RS21790	MAP4_RS21800	RC58_RS21755	RE97_RS21800	A0V42_RS21800	CEP84_RS06260	CEG92_RS22285	EC391_RS14230	EC390_RS08510	EGM63_RS09370	EGM64_RS00235	EGM60_RS20180	EGA31_RS19885
MAP_RS18475	MAP4_RS00835	RC58_RS00825	RE97_RS00830	A0V42_RS18495	CEP84_RS07660	CEG92_RS18860	EC391_RS15625	EC390_RS07110	EGM63_RS10765	EGM64_RS21885	EGM60_RS18785	EGA31_RS22485
MAP_RS07130	MAP4_RS12170	RC58_RS12145	RE97_RS12160	A0V42_RS07150	CEP84_RS19265	CEG92_RS07345	EC391_RS04285	EC390_RS18440	EGM63_RS22440	EGM64_RS10215	EGM60_RS07105	EGA31_RS08620
MAP_RS18855	MAP4_RS00455	RC58_RS00450	RE97_RS00455	A0V42_RS18875	CEP84_RS07275	CEG92_RS19250	EC391_RS15240	EC390_RS07495	EGM63_RS10380	EGM64_RS22270	EGM60_RS19170	EGA31_RS22095
MAP_RS13800	MAP4_RS05520	RC58_RS05500	RE97_RS05495	A0V42_RS13825	CEP84_RS12450	CEG92_RS14095	EC391_RS20430	EC390_RS02310	EGM63_RS15585	EGM64_RS17070	EGM60_RS13970	EGA31_RS05985
MAP_RS19700	MAP4_RS19710	RC58_RS19670	RE97_RS19720	A0V42_RS19710	CEP84_RS04115	CEG92_RS20140	EC391_RS12080	EC390_RS10660	EGM63_RS07210	EGM64_RS02395	EGM60_RS22340	EGA31_RS21210
MAP_RS20055	MAP4_RS20065	RC58_RS20025	RE97_RS20070	A0V42_RS20065	CEP84_RS04475	CEG92_RS20500	EC391_RS12440	EC390_RS10300	EGM63_RS07575	EGM64_RS02030	EGM60_RS21975	EGA31_RS20845
MAP_RS05570	MAP4_RS13730	RC58_RS13700	RE97_RS13720	A0V42_RS05590	CEP84_RS20860	CEG92_RS05750	EC391_RS05890	EC390_RS16845	EGM63_RS01005	EGM64_RS08600	EGM60_RS05495	EGA31_RS12875
MAP_RS13770	MAP4_RS05550	RC58_RS05530	RE97_RS05525	A0V42_RS13795	CEP84_RS12480	CEG92_RS14065	EC391_RS20460	EC390_RS02280	EGM63_RS15615	EGM64_RS17040	EGM60_RS13940	EGA31_RS06015
MAP_RS09345	MAP4_RS09955	RC58_RS09925	RE97_RS09935	A0V42_RS09370	CEP84_RS16995	CEG92_RS09585	EC391_RS02000	EC390_RS20715	EGM63_RS20145	EGM64_RS12505	EGM60_RS09395	EGA31_RS10980
MAP_RS03075	MAP4_RS16245	RC58_RS16210	RE97_RS16240	A0V42_RS03080	CEP84_RS00525	CEG92_RS03175	EC391_RS08485	EC390_RS14250	EGM63_RS03610	EGM64_RS05995	EGM60_RS02890	EGA31_RS17360
MAP_RS02375	MAP4_RS16945	RC58_RS16910	RE97_RS16940	A0V42_RS02375	CEP84_RS01230	CEG92_RS02465	EC391_RS09190	EC390_RS13545	EGM63_RS04315	EGM64_RS05290	EGM60_RS02185	EGA31_RS18065
MAP_RS18590	MAP4_RS00720	RC58_RS00710	RE97_RS00715	A0V42_RS18610	CEP84_RS07545	CEG92_RS18975	EC391_RS15510	EC390_RS07225	EGM63_RS10650	EGM64_RS22000	EGM60_RS18900	EGA31_RS22370
MAP_RS22035	MAP4_RS22045	RC58_RS22000	RE97_RS22045	A0V42_RS22045	CEP84_RS06510	CEG92_RS22535	EC391_RS14480	EC390_RS08260	EGM63_RS09620	EGM64_RS23030	EGM60_RS19930	EGA31_RS23220
MAP_RS16095	MAP4_RS03215	RC58_RS03200	RE97_RS03205	A0V42_RS16115	CEP84_RS10085	CEG92_RS16435	EC391_RS18065	EC390_RS04675	EGM63_RS13205	EGM64_RS19445	EGM60_RS16345	EGA31_RS03610
MAP_RS05055	MAP4_RS14245	RC58_RS14200	RE97_RS14230	A0V42_RS05075	CEP84_RS21390	CEG92_RS05230	EC391_RS06420	EC390_RS16315	EGM63_RS01535	EGM64_RS08070	EGM60_RS04965	EGA31_RS13395
MAP_RS02630	MAP4_RS16690	RC58_RS16655	RE97_RS16685	A0V42_RS02630	CEP84_RS00975	CEG92_RS02720	EC391_RS08935	EC390_RS13800	EGM63_RS04060	EGM64_RS05545	EGM60_RS02440	EGA31_RS17810
MAP_RS07020	MAP4_RS12280	RC58_RS12255	RE97_RS12270	A0V42_RS07040	CEP84_RS19375	CEG92_RS07235	EC391_RS04395	EC390_RS18330	EGM63_RS22550	EGM64_RS10105	EGM60_RS06995	EGA31_RS08510
MAP_RS04675	MAP4_RS14630	RC58_RS14585	RE97_RS14610	A0V42_RS04695	CEP84_RS21780	CEG92_RS04845	EC391_RS06810	EC390_RS15925	EGM63_RS01930	EGM64_RS07675	EGM60_RS04570	EGA31_RS13780
MAP_RS12195	MAP4_RS07125	RC58_RS07100	RE97_RS07100	A0V42_RS12215	CEP84_RS14115	CEG92_RS12450	EC391_RS22090	EC390_RS00655	EGM63_RS17250	EGM64_RS15410	EGM60_RS12305	EGA31_RS16255
MAP_RS19530	MAP4_RS19540	RC58_RS19500	RE97_RS19550	A0V42_RS19540	CEP84_RS03930	CEG92_RS19955	EC391_RS11895	EC390_RS10845	EGM63_RS07025	EGM64_RS02580	EGM60_RS22525	EGA31_RS21395
MAP_RS19795	MAP4_RS19805	RC58_RS19760	RE97_RS19810	A0V42_RS19805	CEP84_RS04210	CEG92_RS20235	EC391_RS12175	EC390_RS10565	EGM63_RS07305	EGM64_RS02300	EGM60_RS22245	EGA31_RS21115
MAP_RS12215	MAP4_RS07105	RC58_RS07080	RE97_RS07080	A0V42_RS12235	CEP84_RS14095	CEG92_RS12470	EC391_RS22070	EC390_RS00675	EGM63_RS17230	EGM64_RS15430	EGM60_RS12325	EGA31_RS16275
MAP_RS18770	MAP4_RS00540	RC58_RS00530	RE97_RS00535	A0V42_RS18790	CEP84_RS07355	CEG92_RS19165	EC391_RS15320	EC390_RS07415	EGM63_RS10460	EGM64_RS22190	EGM60_RS19090	EGA31_RS22175
MAP_RS04255	MAP4_RS15060	RC58_RS15030	RE97_RS15060	A0V42_RS04255	CEP84_RS22255	CEG92_RS04375	EC391_RS07285	EC390_RS15450	EGM63_RS02410	EGM64_RS07195	EGM60_RS04090	EGA31_RS14285
MAP_RS01975	MAP4_RS17345	RC58_RS17315	RE97_RS17345	A0V42_RS01980	CEP84_RS01635	CEG92_RS02055	EC391_RS09595	EC390_RS13140	EGM63_RS04720	EGM64_RS04885	EGM60_RS01780	EGA31_RS18475
MAP_RS21360	MAP4_RS21370	RC58_RS21325	RE97_RS21370	A0V42_RS21370	CEP84_RS05820	CEG92_RS21845	EC391_RS13790	EC390_RS08950	EGM63_RS08930	EGM64_RS00675	EGM60_RS20620	EGA31_RS19445
MAP_RS04355	MAP4_RS14960	RC58_RS14935	RE97_RS14960	A0V42_RS04355	CEP84_RS22140	CEG92_RS04490	EC391_RS07170	EC390_RS15565	EGM63_RS02290	EGM64_RS07315	EGM60_RS04210	EGA31_RS14165
MAP_RS03140	MAP4_RS16180	RC58_RS16145	RE97_RS16175	A0V42_RS03145	CEP84_RS00460	CEG92_RS03240	EC391_RS08420	EC390_RS14315	EGM63_RS03545	EGM64_RS06060	EGM60_RS02955	EGA31_RS17295
MAP_RS15870	MAP4_RS03440	RC58_RS03425	RE97_RS03430	A0V42_RS15890	CEP84_RS10320	CEG92_RS16205	EC391_RS18300	EC390_RS04440	EGM63_RS13440	EGM64_RS19210	EGM60_RS16110	EGA31_RS03840
MAP_RS06135	MAP4_RS13165	RC58_RS13135	RE97_RS13160	A0V42_RS06155	CEP84_RS20290	CEG92_RS06320	EC391_RS05320	EC390_RS17415	EGM63_RS00435	EGM64_RS09170	EGM60_RS06065	EGA31_RS07520
MAP_RS01395	MAP4_RS17925	RC58_RS17895	RE97_RS17925	A0V42_RS01395	CEP84_RS02255	CEG92_RS01435	EC391_RS10220	EC390_RS12515	EGM63_RS05350	EGM64_RS04255	EGM60_RS01150	EGA31_RS01455
MAP_RS10875	MAP4_RS08435	RC58_RS08415	RE97_RS08415	A0V42_RS10900	CEP84_RS15430	CEG92_RS11150	EC391_RS00430	EC390_RS22280	EGM63_RS18575	EGM64_RS14070	EGM60_RS10965	EGA31_RS12530
MAP_RS11000	MAP4_RS08310	RC58_RS08290	RE97_RS08290	A0V42_RS11025	CEP84_RS15300	CEG92_RS11275	EC391_RS00295	EC390_RS22415	EGM63_RS18430	EGM64_RS14215	EGM60_RS11110	EGA31_RS07150
MAP_RS18805	MAP4_RS00505	RC58_RS00495	RE97_RS00500	A0V42_RS18825	CEP84_RS07320	CEG92_RS19200	EC391_RS15285	EC390_RS07450	EGM63_RS10425	EGM64_RS22225	EGM60_RS19125	EGA31_RS22140
MAP_RS06835	MAP4_RS12465	RC58_RS12440	RE97_RS12455	A0V42_RS06855	CEP84_RS19560	CEG92_RS07050	EC391_RS04590	EC390_RS18145	EGM63_RS22745	EGM64_RS09910	EGM60_RS06800	EGA31_RS08325
MAP_RS13220	MAP4_RS06100	RC58_RS06075	RE97_RS06070	A0V42_RS13240	CEP84_RS13060	CEG92_RS13495	EC391_RS21040	EC390_RS01705	EGM63_RS16195	EGM64_RS16460	EGM60_RS13360	EGA31_RS06595
MAP_RS12250	MAP4_RS07070	RC58_RS07045	RE97_RS07045	A0V42_RS12270	CEP84_RS14060	CEG92_RS12505	EC391_RS22035	EC390_RS00710	EGM63_RS17195	EGM64_RS15465	EGM60_RS12360	EGA31_RS16310
MAP_RS18945	MAP4_RS00365	RC58_RS00360	RE97_RS00365	A0V42_RS18960	CEP84_RS07185	CEG92_RS19340	EC391_RS15150	EC390_RS07585	EGM63_RS10290	EGM64_RS22360	EGM60_RS19260	EGA31_RS22005
MAP_RS13015	MAP4_RS06305	RC58_RS06280	RE97_RS06275	A0V42_RS13035	CEP84_RS13270	CEG92_RS13290	EC391_RS21250	EC390_RS01495	EGM63_RS16405	EGM64_RS16250	EGM60_RS13150	EGA31_RS15225
MAP_RS13515	MAP4_RS05805	RC58_RS05785	RE97_RS05780	A0V42_RS13540	CEP84_RS12745	CEG92_RS13800	EC391_RS20725	EC390_RS02015	EGM63_RS15880	EGM64_RS16775	EGM60_RS13675	EGA31_RS06280
MAP_RS08080	MAP4_RS11220	RC58_RS11200	RE97_RS11210	A0V42_RS08100	CEP84_RS18315	CEG92_RS08295	EC391_RS03335	EC390_RS19390	EGM63_RS21490	EGM64_RS11165	EGM60_RS08055	EGA31_RS12270
MAP_RS03155	MAP4_RS16165	RC58_RS16130	RE97_RS16160	A0V42_RS03160	CEP84_RS00445	CEG92_RS03255	EC391_RS08405	EC390_RS14330	EGM63_RS03530	EGM64_RS06075	EGM60_RS02970	EGA31_RS17280
MAP_RS14490	MAP4_RS04825	RC58_RS04810	RE97_RS04805	A0V42_RS14510	CEP84_RS11740	CEG92_RS14800	EC391_RS19720	EC390_RS03020	EGM63_RS14865	EGM64_RS17790	EGM60_RS14690	EGA31_RS05270
MAP_RS15865	MAP4_RS03445	RC58_RS03430	RE97_RS03435	A0V42_RS15885	CEP84_RS10325	CEG92_RS16200	EC391_RS18305	EC390_RS04435	EGM63_RS13445	EGM64_RS19205	EGM60_RS16105	EGA31_RS03845
MAP_RS19025	MAP4_RS00285	RC58_RS00280	RE97_RS00285	A0V42_RS19040	CEP84_RS07100	CEG92_RS19425	EC391_RS15065	EC390_RS07670	EGM63_RS10205	EGM64_RS22445	EGM60_RS19345	EGA31_RS21920
MAP_RS04305	MAP4_RS15010	RC58_RS14980	RE97_RS15010	A0V42_RS04305	CEP84_RS22205	CEG92_RS04425	EC391_RS07235	EC390_RS15500	EGM63_RS02360	EGM64_RS07245	EGM60_RS04140	EGA31_RS14235
MAP_RS09340	MAP4_RS09960	RC58_RS09930	RE97_RS09940	A0V42_RS09365	CEP84_RS17000	CEG92_RS09580	EC391_RS02005	EC390_RS20710	EGM63_RS20150	EGM64_RS12500	EGM60_RS09390	EGA31_RS10985
MAP_RS11765	MAP4_RS07555	RC58_RS07530	RE97_RS07530	A0V42_RS11785	CEP84_RS14540	CEG92_RS12025	EC391_RS22515	EC390_RS00230	EGM63_RS17675	EGM64_RS14985	EGM60_RS11880	EGA31_RS15835
MAP_RS16865	MAP4_RS02445	RC58_RS02430	RE97_RS02435	A0V42_RS16885	CEP84_RS09315	CEG92_RS17210	EC391_RS17285	EC390_RS05455	EGM63_RS12420	EGM64_RS20230	EGM60_RS17130	EGA31_RS02835
MAP_RS10920	MAP4_RS08390	RC58_RS08370	RE97_RS08370	A0V42_RS10945	CEP84_RS15385	CEG92_RS11195	EC391_RS00385	EC390_RS22325	EGM63_RS18530	EGM64_RS14115	EGM60_RS11010	EGA31_RS12575
MAP_RS11680	MAP4_RS07640	RC58_RS07615	RE97_RS07615	A0V42_RS11700	CEP84_RS14625	CEG92_RS11940	EC391_RS22600	EC390_RS00145	EGM63_RS17765	EGM64_RS14895	EGM60_RS11790	EGA31_RS15750
MAP_RS06820	MAP4_RS12480	RC58_RS12455	RE97_RS12470	A0V42_RS06840	CEP84_RS19575	CEG92_RS07035	EC391_RS04605	EC390_RS18130	EGM63_RS22760	EGM64_RS09895	EGM60_RS06785	EGA31_RS08310
MAP_RS08980	MAP4_RS10320	RC58_RS10295	RE97_RS10305	A0V42_RS09010	CEP84_RS17375	CEG92_RS09225	EC391_RS02385	EC390_RS20335	EGM63_RS20535	EGM64_RS12120	EGM60_RS09010	EGA31_RS11395
MAP_RS17950	MAP4_RS01360	RC58_RS01345	RE97_RS01355	A0V42_RS17970	CEP84_RS08205	CEG92_RS18315	EC391_RS16170	EC390_RS06565	EGM63_RS11310	EGM64_RS21340	EGM60_RS18240	EGA31_RS01800
MAP_RS05025	MAP4_RS14275	RC58_RS14230	RE97_RS14260	A0V42_RS05045	CEP84_RS21420	CEG92_RS05200	EC391_RS06450	EC390_RS16285	EGM63_RS01565	EGM64_RS08040	EGM60_RS04935	EGA31_RS13425
MAP_RS19130	MAP4_RS22400	RC58_RS00175	RE97_RS22400	A0V42_RS19145	CEP84_RS06985	CEG92_RS19540	EC391_RS14950	EC390_RS07785	EGM63_RS10090	EGM64_RS22560	EGM60_RS19460	EGA31_RS21805
MAP_RS12705	MAP4_RS06615	RC58_RS06590	RE97_RS06580	A0V42_RS12725	CEP84_RS13580	CEG92_RS12980	EC391_RS21555	EC390_RS01190	EGM63_RS16715	EGM64_RS15945	EGM60_RS12840	EGA31_RS16790
MAP_RS08370	MAP4_RS10930	RC58_RS10910	RE97_RS10920	A0V42_RS08395	CEP84_RS18005	CEG92_RS08600	EC391_RS03020	EC390_RS19700	EGM63_RS21180	EGM64_RS11475	EGM60_RS08365	EGA31_RS11960
MAP_RS11575	MAP4_RS07745	RC58_RS07720	RE97_RS07720	A0V42_RS11595	CEP84_RS14730	CEG92_RS11835	EC391_RS22705	EC390_RS00040	EGM63_RS17875	EGM64_RS14785	EGM60_RS11680	EGA31_RS15640
MAP_RS02350	MAP4_RS16970	RC58_RS16935	RE97_RS16965	A0V42_RS02350	CEP84_RS01255	CEG92_RS02440	EC391_RS09215	EC390_RS13520	EGM63_RS04340	EGM64_RS05265	EGM60_RS02160	EGA31_RS18090
MAP_RS17885	MAP4_RS01425	RC58_RS01410	RE97_RS01420	A0V42_RS17905	CEP84_RS08275	CEG92_RS18250	EC391_RS16240	EC390_RS06495	EGM63_RS11380	EGM64_RS21270	EGM60_RS18170	EGA31_RS18930
MAP_RS15770	MAP4_RS03540	RC58_RS03520	RE97_RS03525	A0V42_RS15790	CEP84_RS10425	CEG92_RS16105	EC391_RS18405	EC390_RS04335	EGM63_RS13545	EGM64_RS19105	EGM60_RS16005	EGA31_RS03945
MAP_RS22270	MAP4_RS22275	RC58_RS22235	RE97_RS22280	A0V42_RS22275	CEP84_RS06750	CEG92_RS22775	EC391_RS14720	EC390_RS08020	EGM63_RS09860	EGM64_RS22790	EGM60_RS19690	EGA31_RS23460
MAP_RS00355	MAP4_RS18960	RC58_RS18925	RE97_RS18965	A0V42_RS00355	CEP84_RS03325	CEG92_RS00365	EC391_RS11290	EC390_RS11450	EGM63_RS06420	EGM64_RS03185	EGM60_RS00080	EGA31_RS00390
MAP_RS14615	MAP4_RS04700	RC58_RS04685	RE97_RS04680	A0V42_RS14635	CEP84_RS11615	CEG92_RS14925	EC391_RS19595	EC390_RS03145	EGM63_RS14740	EGM64_RS17915	EGM60_RS14815	EGA31_RS05140
MAP_RS14320	MAP4_RS04995	RC58_RS04980	RE97_RS04975	A0V42_RS14340	CEP84_RS11910	CEG92_RS14630	EC391_RS19890	EC390_RS02850	EGM63_RS15035	EGM64_RS17620	EGM60_RS14520	EGA31_RS05440
MAP_RS03580	MAP4_RS15735	RC58_RS15700	RE97_RS15730	A0V42_RS03580	CEP84_RS00005	CEG92_RS03695	EC391_RS07965	EC390_RS14770	EGM63_RS03090	EGM64_RS06515	EGM60_RS03410	EGA31_RS14970
MAP_RS19145	MAP4_RS00170	RC58_RS00165	RE97_RS00170	A0V42_RS19160	CEP84_RS06970	CEG92_RS19555	EC391_RS14935	EC390_RS07800	EGM63_RS10075	EGM64_RS22575	EGM60_RS19475	EGA31_RS21790
MAP_RS03965	MAP4_RS15350	RC58_RS15315	RE97_RS15345	A0V42_RS03965	CEP84_RS22545	CEG92_RS04085	EC391_RS07575	EC390_RS15160	EGM63_RS02700	EGM64_RS06905	EGM60_RS03800	EGA31_RS14580
MAP_RS18830	MAP4_RS00480	RC58_RS00475	RE97_RS00480	A0V42_RS18850	CEP84_RS07295	CEG92_RS19225	EC391_RS15260	EC390_RS07475	EGM63_RS10400	EGM64_RS22250	EGM60_RS19150	EGA31_RS22115
MAP_RS11745	MAP4_RS07575	RC58_RS07550	RE97_RS07550	A0V42_RS11765	CEP84_RS14560	CEG92_RS12005	EC391_RS22535	EC390_RS00210	EGM63_RS17695	EGM64_RS14965	EGM60_RS11860	EGA31_RS15815
MAP_RS12040	MAP4_RS07280	RC58_RS07255	RE97_RS07255	A0V42_RS12060	CEP84_RS14255	CEG92_RS12310	EC391_RS22230	EC390_RS00515	EGM63_RS17390	EGM64_RS15270	EGM60_RS12165	EGA31_RS16115
MAP_RS08525	MAP4_RS10775	RC58_RS10755	RE97_RS10765	A0V42_RS08550	CEP84_RS17845	CEG92_RS08760	EC391_RS02860	EC390_RS19860	EGM63_RS21020	EGM64_RS11635	EGM60_RS08525	EGA31_RS11800
MAP_RS21500	MAP4_RS21510	RC58_RS21465	RE97_RS21510	A0V42_RS21510	CEP84_RS05960	CEG92_RS21985	EC391_RS13930	EC390_RS08810	EGM63_RS09070	EGM64_RS00535	EGM60_RS20480	EGA31_RS19585
MAP_RS10830	MAP4_RS08480	RC58_RS08460	RE97_RS08460	A0V42_RS10855	CEP84_RS15475	CEG92_RS11105	EC391_RS00475	EC390_RS22235	EGM63_RS18620	EGM64_RS14025	EGM60_RS10920	EGA31_RS12485
MAP_RS04815	MAP4_RS14490	RC58_RS14445	RE97_RS14470	A0V42_RS04835	CEP84_RS21640	CEG92_RS04985	EC391_RS06670	EC390_RS16065	EGM63_RS01785	EGM64_RS07820	EGM60_RS04715	EGA31_RS13635
MAP_RS15665	MAP4_RS03645	RC58_RS03625	RE97_RS03630	A0V42_RS15685	CEP84_RS10530	CEG92_RS16000	EC391_RS18510	EC390_RS04230	EGM63_RS13650	EGM64_RS19000	EGM60_RS15900	EGA31_RS04050
MAP_RS13030	MAP4_RS06290	RC58_RS06265	RE97_RS06260	A0V42_RS13050	CEP84_RS13255	CEG92_RS13305	EC391_RS21235	EC390_RS01510	EGM63_RS16390	EGM64_RS16265	EGM60_RS13165	EGA31_RS15240
MAP_RS19185	MAP4_RS00130	RC58_RS00130	RE97_RS00130	A0V42_RS19195	CEP84_RS06925	CEG92_RS19600	EC391_RS14895	EC390_RS07845	EGM63_RS10035	EGM64_RS22615	EGM60_RS19515	EGA31_RS21755
MAP_RS21075	MAP4_RS21085	RC58_RS21045	RE97_RS21090	A0V42_RS21085	CEP84_RS05540	CEG92_RS21560	EC391_RS13510	EC390_RS09230	EGM63_RS08650	EGM64_RS00955	EGM60_RS20900	EGA31_RS19165
MAP_RS02205	MAP4_RS17115	RC58_RS17080	RE97_RS17110	A0V42_RS02210	CEP84_RS01395	CEG92_RS02300	EC391_RS09355	EC390_RS13380	EGM63_RS04480	EGM64_RS05125	EGM60_RS02020	EGA31_RS18230
MAP_RS10870	MAP4_RS08440	RC58_RS08420	RE97_RS08420	A0V42_RS10895	CEP84_RS15435	CEG92_RS11145	EC391_RS00435	EC390_RS22275	EGM63_RS18580	EGM64_RS14065	EGM60_RS10960	EGA31_RS12525
MAP_RS08365	MAP4_RS10935	RC58_RS10915	RE97_RS10925	A0V42_RS08390	CEP84_RS18010	CEG92_RS08595	EC391_RS03025	EC390_RS19695	EGM63_RS21185	EGM64_RS11470	EGM60_RS08360	EGA31_RS11965
MAP_RS14855	MAP4_RS04460	RC58_RS04440	RE97_RS04440	A0V42_RS14875	CEP84_RS11365	CEG92_RS15165	EC391_RS19345	EC390_RS03395	EGM63_RS14490	EGM64_RS18165	EGM60_RS15065	EGA31_RS04890
MAP_RS15745	MAP4_RS03565	RC58_RS03545	RE97_RS03550	A0V42_RS15765	CEP84_RS10450	CEG92_RS16080	EC391_RS18430	EC390_RS04310	EGM63_RS13570	EGM64_RS19080	EGM60_RS15980	EGA31_RS03970
MAP_RS06875	MAP4_RS12425	RC58_RS12400	RE97_RS12415	A0V42_RS06895	CEP84_RS19520	CEG92_RS07090	EC391_RS04550	EC390_RS18185	EGM63_RS22705	EGM64_RS09950	EGM60_RS06840	EGA31_RS08365
MAP_RS02135	MAP4_RS17185	RC58_RS17155	RE97_RS17185	A0V42_RS02140	CEP84_RS01465	CEG92_RS02230	EC391_RS09425	EC390_RS13310	EGM63_RS04550	EGM64_RS05055	EGM60_RS01950	EGA31_RS18300
MAP_RS16195	MAP4_RS03115	RC58_RS03100	RE97_RS03105	A0V42_RS16215	CEP84_RS09985	CEG92_RS16535	EC391_RS17965	EC390_RS04775	EGM63_RS13105	EGM64_RS19545	EGM60_RS16445	EGA31_RS03510
MAP_RS01835	MAP4_RS17485	RC58_RS17455	RE97_RS17485	A0V42_RS01840	CEP84_RS01780	CEG92_RS01910	EC391_RS09745	EC390_RS12990	EGM63_RS04870	EGM64_RS04735	EGM60_RS01630	EGA31_RS18620
MAP_RS19240	MAP4_RS00075	RC58_RS00075	RE97_RS00075	A0V42_RS19250	CEP84_RS06865	CEG92_RS19660	EC391_RS14835	EC390_RS07905	EGM63_RS09975	EGM64_RS22675	EGM60_RS19575	EGA31_RS21695
MAP_RS01390	MAP4_RS17930	RC58_RS17900	RE97_RS17930	A0V42_RS01390	CEP84_RS02260	CEG92_RS01430	EC391_RS10225	EC390_RS12510	EGM63_RS05355	EGM64_RS04250	EGM60_RS01145	EGA31_RS01450
MAP_RS02345	MAP4_RS16975	RC58_RS16940	RE97_RS16970	A0V42_RS02345	CEP84_RS01260	CEG92_RS02435	EC391_RS09220	EC390_RS13515	EGM63_RS04345	EGM64_RS05260	EGM60_RS02155	EGA31_RS18095
MAP_RS06705	MAP4_RS12595	RC58_RS12570	RE97_RS12590	A0V42_RS06725	CEP84_RS19695	CEG92_RS06915	EC391_RS04725	EC390_RS18010	EGM63_RS22880	EGM64_RS09775	EGM60_RS06665	EGA31_RS08190
MAP_RS16435	MAP4_RS02875	RC58_RS02860	RE97_RS02865	A0V42_RS16460	CEP84_RS09740	CEG92_RS16780	EC391_RS17720	EC390_RS05020	EGM63_RS12855	EGM64_RS19795	EGM60_RS16695	EGA31_RS03260
MAP_RS08995	MAP4_RS10305	RC58_RS10280	RE97_RS10290	A0V42_RS09025	CEP84_RS17360	CEG92_RS09240	EC391_RS02370	EC390_RS20350	EGM63_RS20520	EGM64_RS12135	EGM60_RS09025	EGA31_RS11380
MAP_RS21895	MAP4_RS21905	RC58_RS21860	RE97_RS21905	A0V42_RS21905	CEP84_RS06370	CEG92_RS22395	EC391_RS14340	EC390_RS08400	EGM63_RS09480	EGM64_RS00125	EGM60_RS20070	EGA31_RS01730
[truncated: 1,751 more rows]
